# Supplementary material for: The role of invariant surface glycoprotein 75 in xenobiotic acquisition by African trypanosomes
Source: Microb Cell. 2023 Jan 27;10(2):18–35. doi: 10.15698/mic2023.02.790 (PMC9896412; doi:10.15698/mic2023.02.790)
Supplement: Supplementary file 2 [file mic-10-018-s02.xlsx]

## Sheet: ISGs in ISG75Crc4 and Crc4.6
	Protein Gene IDs		Gene Product Description	Ratio ISG75Crc4 to WT by LFQ	log2 ratio ISG75Crc4 to WT	T-test p-value WT vs ISG75Crc4	"-log10 T-test p-value WT vs ISG75Crc4"	Ratio ISG75Crc4.6 to WT by LFQ	log2 ratio ISG75Crc4.6 to WT	T-test p-value WT vs ISG75Crc4.6	"-log10 T-test p-value WT vs ISG75Crc4.6"	LFQ intensity WT_1	LFQ intensity WT_2	LFQ intensity WT_3	LFQ intensity WT_4	LFQ intensity WT_5	Replicas with positive identification WT_1-5	LFQ intensity ISG75Crc4_1	LFQ intensity ISG75Crc4_2	LFQ intensity ISG75Crc4_3	LFQ intensity ISG75Crc4_4	LFQ intensity ISG75Crc4_5	Replicas with positive identification ISG75_4_1-5	LFQ intensity ISG75Crc4.6_1	LFQ intensity ISG75Crc4.6_2	LFQ intensity ISG75Crc4.6_3	Replicas with positive identification ISG75Crc4.6_1-3	Log2(x) LFQ intensity WT_1	Log2(x) LFQ intensity WT_2	Log2(x) LFQ intensity WT_3	Log2(x) LFQ intensity WT_4	Log2(x) LFQ intensity WT_5	Log2(x) LFQ intensity ISG75Crc4_1	Log2(x) LFQ intensity ISG75Crc4_2	Log2(x) LFQ intensity ISG75Crc4_3	Log2(x) LFQ intensity ISG75Crc4_4	Log2(x) LFQ intensity ISG75Crc4_5	Log2(x) LFQ intensity ISG75Crc4.6_1	Log2(x) LFQ intensity ISG75Crc4.6_2	Log2(x) LFQ intensity ISG75Crc4.6_3	Mol. weight [kDa]	Sequence length	Sequence coverage [%]	Unique peptides	Unique + razor sequence coverage [%]	Unique sequence coverage [%]	Q-value	Score	Peptide counts (all)
ISG64/65L	ISG64/65L_Sig_05_1921_3;ISG64/65L_Sig_05_1921_1;Tb427_050018700		ISG64/65L	1.15466	0.207466	0.440402	0.356151	1.20076	0.263944	0.655105	0.183689	2313300	13076000	15046000	10573000	11719000	5	9009300	9678700	15328000	13874000	12992000	5	7589900	21399000	8998700	3	21.1415	23.6404	23.8429	23.3339	23.4823	23.103	23.2064	23.8697	23.7259	23.6311	22.8556	24.351	23.1013	47.025	431	36	11	22.5	20	0	188.23	NaN
	ISG64/65L_Sig_05_1921_2		ISG64/65L	0.587523	-0.767283	0.576025	0.239559	1.44743	0.533489	0.252352	0.597993	0	3287300	0	2352000	2203800	3	1847000	0	2761000	0	0	2	1275500	6211700	3865100	3	19.1651	21.6485	17.3008	21.1655	21.0716	20.8168	18.0422	21.3968	18.3221	18.6683	20.2826	22.5666	21.8821	46.825	431	51	1	7.7	7.7	0	43.078	31
	Tb427_050018900; Tb427_050019500		ISG64/65L	1.03466	0.0491532	0.842794	0.0742784	0.510971	-0.968686	0.00277013	2.5575	28060000	46175000	44378000	42645000	40084000	5	33126000	45041000	57454000	34243000	38456000	5	18757000	24404000	18567000	3	24.742	25.4606	25.4033	25.3459	25.2565	24.9815	25.4247	25.7759	25.0293	25.1967	24.1609	24.5406	24.1462	46.91	431	51.3	0	51.3	0	0	323.31	NaN
	Tb427_050019900; Tb427_050020100		ISG64/65L	2.76124	1.46531	0.566405	0.246873	N/A	N/A	0.939747	0.0269889	0	768960	0	0	0	1	944990	442500	735790	0	0	3	0	0	0	0	18.2764	19.5525	18.4093	17.9086	18.7368	19.8499	18.7553	19.4889	18.0812	18.0714	17.5547	20.5788	17.7861	46.605	431	20.9	1	7	3.2	0	19.201	NaN
	Tb427_050019700; Tb427_050019900		ISG64/65L	1.13245	0.179453	0.48913	0.310575	0.635229	-0.654652	0.398699	0.399355	0	3904600	3341800	2353700	2311200	4	2444600	3075600	3803100	2351100	1814600	5	2265300	1517900	0	2	18.1922	21.8967	21.6722	21.1665	21.1402	21.2212	21.5524	21.8587	21.1649	20.7912	21.1113	20.5336	17.4848	46.449	432	40.5	0	27.8	0	0	56.197	NaN
ISG65	Tb427_020014100; Tb427_020013900; Tb11.v5.0731.1		ISG65	1.68324	0.751244	0.361692	0.441661	1.54333	0.626042	0.117207	0.931045	1992500	2250000	2180800	2846900	0	4	6020400	3320400	3054600	0	3208600	4	4112500	3654300	2963400	3	20.9261	21.1015	21.0564	21.441	19.087	22.5214	21.6629	21.5426	19.4541	21.6135	21.9716	21.8012	21.4988	48.172	436	52.5	0	35.6	0	0	323.31	NaN
	Tb427_020015700		ISG65	N/A	N/A	0.976227	0.0104492	N/A	N/A	N/A	N/A	0	0	0	0	0	0	0	0	0	978090	0	1	0	0	0	0	18.5958	19.675	18.542	17.2881	18.3718	18.3713	17.5497	17.8497	19.8996	18.7166	18.2975	18.2579	18.2824	47.396	436	52.1	0	1.8	0	1	-2	33
	Tb427_020015800;Tb927.2.3320		ISG65	1.94713	0.961346	0.00301809	2.52027	1.14689	0.197723	0.516843	0.286641	4567200	7287100	6277300	11160000	10751000	5	16038000	16425000	15914000	13660000	15931000	5	11589000	7012900	8952700	3	22.1229	22.7969	22.5817	23.4118	23.358	23.935	23.9694	23.9238	23.7035	23.9253	23.4663	22.7416	23.0939	48.429	438	53	13	45	39.7	0	287.71	NaN
	ISG65_Sig_02_113_1;ISG65_Sig_02_115_1		ISG65	0	N/A	0.152746	0.81603	1.15365	0.206211	0.202343	0.693911	1423400	1775200	1901800	0	0	3	0	0	0	0	0	0	1958200	1664500	2261400	3	20.4409	20.7596	20.8589	17.765	17.9193	17.6681	18.3272	18.2931	18.968	18.689	20.9011	20.6667	21.1088	47.904	435	46	3	8.3	6.2	0	24.855	NaN
	ISG65_Sig_02_113_3		ISG65	1.45241	0.538452	0.44437	0.352256	0.890741	-0.166921	0.582402	0.234777	0	1090100	907930	0	1757100	3	2676600	1234600	2282900	1077900	0	4	1564800	1058800	721250	3	19.5083	20.056	19.7922	18.2648	20.7448	21.352	20.2356	21.1224	20.0398	18.3221	20.5775	20.014	19.4601	48.491	436	47.7	1	20.9	2.3	0	107.12	18
	ISG65_Sig_02_115_2		ISG65	1.48758	0.572966	0.0835094	1.07826	1.05786	0.0811506	0.670743	0.173444	21077000	55628000	32867000	76262000	79801000	5	77396000	75071000	70713000	86190000	85783000	5	70378000	46021000	52204000	3	24.3292	25.7293	24.9701	26.1845	26.2499	26.2058	26.1618	26.0755	26.361	26.3542	26.0686	25.4558	25.6377	47.869	437	54.5	1	54.5	3.4	0	323.31	34
	Tb427_020015100; Tb427_020014300		ISG65	0	N/A	0.303042	0.518498	0.708922	-0.496301	0.52616	0.278882	0	0	0	1226200	0	1	0	0	0	0	0	0	869280	0	0	1	17.7163	18.5234	17.8487	20.2258	18.8398	16.9553	18.3175	18.2483	18.6149	18.0859	19.7295	17.9449	19.7098	48.312	436	52.5	0	2.3	0	0.00067583	3.3954	NaN
	Tb427_020014900		ISG65	2.00234	1.00169	0.0915028	1.03857	2.23233	1.15855	0.269347	0.569688	0	812380	0	0	0	1	1655000	2255000	969990	0	0	3	2131300	0	1495700	2	18.6008	19.6318	17.8756	17.7414	19.686	20.6584	21.1047	19.8876	18.4822	19.3745	21.0233	17.8776	20.5124	48.182	436	53.4	0	11.9	0	0	76.258	19
	Tb427_020015300		ISG65	1.1689	0.225157	0.838909	0.0762852	N/A	N/A	0.409936	0.387283	0	0	0	3281100	3094700	2	0	0	0	3268300	4184400	2	0	0	0	0	18.5972	17.948	17.7172	21.6457	21.5614	17.6441	18.221	16.487	21.6401	21.9966	18.0503	18.4422	18.8623	48.047	436	47.7	0	6.7	0	0	5.1269	27
	Tb427_020015500		ISG65	0.590516	-0.759953	0.834381	0.0786354	0.191494	-2.38463	0.39728	0.400903	5960400	0	6546200	8445700	15750000	4	3846400	3330000	3121900	7481100	9312200	5	2596100	1227700	1447400	3	22.507	17.8312	22.6422	23.0098	23.9088	21.8751	21.6671	21.574	22.8348	23.1507	21.3079	20.2275	20.465	47.879	436	53.2	0	17.4	0	0	323.31	32
ISG75	Tb427_050007700 (Tb927.05.350)		ISG75	0	N/A	0.15664	0.805097	N/A	N/A	0.192895	0.71468	0	0	309120	0	0	1	0	0	0	0	0	0	0	0	0	0	19.0124	18.7777	18.2378	18.7906	18.7422	16.5498	18.2044	18.8902	17.9712	18.6146	18.1905	18.8524	17.9446	58.516	515	29.5	2	3.3	3.3	0.0095057	1.6703	23
	Tb427_050007800 (Tb927.05.360)		ISG75	0.048519	-4.36531	0.074471	1.12801	N/A	N/A	0.122139	0.913144	10868000	8799500	6047600	0	0	3	415890	0	0	0	0	1	0	0	0	0	23.3736	23.069	22.5279	19.041	17.6688	18.6658	19.0771	18.1363	18.6643	19.0742	17.7373	17.5799	19.4058	58.24	523	70.6	2	10.5	4	0	37.597	54
	Tb427_050007900 (Tb927.05.370)		ISG75	0.0282409	-5.14607	8.87046e-08	7.05205	0.0127905	-6.28878	1.13106e-05	4.94651	118120000	103880000	86191000	93918000	122460000	5	4864400	2092000	1689300	3602100	2566500	5	0	1341900	0	1	26.8157	26.6303	26.361	26.4849	26.8677	22.2138	20.9965	20.688	21.7804	21.2914	17.7132	20.3558	18.5143	58.334	523	70.6	0	70.6	0	0	323.31	54
	Tb427_050008000;Tb427_050008200 (Tb927.5.380;Tb927.5.400)		ISG75	0.202324	-2.30526	5.96788e-06	5.22418	N/A	N/A	1.72357e-06	5.76357	19405000	14989000	14768000	19051000	20984000	5	4420700	4805800	3629100	2268400	2922700	5	0	0	0	0	24.2099	23.8374	23.816	24.1834	24.3228	22.0758	22.1963	21.7912	21.1132	21.4789	17.6997	18.745	18.8976	58.17	523	67.3	4	25.6	8.2	0	323.31	NaN
	Tb427_050008100 (Tb927.5.390)		ISG75	0.306032	-1.70825	0.0147927	1.82995	N/A	N/A	0.00995755	2.00185	4382500	2186800	1332700	0	2454300	4	0	0	792340	0	0	1	0	0	0	0	22.0633	21.0604	20.3459	18.6622	21.2269	18.3005	18.5774	19.5958	18.6948	18.7243	17.2428	17.7022	18.2548	58.245	523	69	3	7.5	5.7	0	44.445	51
															LFQ total ISG75 in WT	650146520					LFQ total ISG75 in ISG75Crc4	34069230			LFQ total ISG75 in ISG75Crc4.6	1341900
																					Ratio to WT in ISG75Crc4	0.0524024			Ratio to WT in ISG75Crc4.6	0.00342952
ISGLA	Tb927.5.310;Tb11.v5.0208.1		invariant surface glycoprotein, putative	1.17603	0.23392	0.108205	0.965754	N/A	N/A	4.59679e-07	6.33755	16081000	25425000	18930000	23210000	21202000	5	26723000	27966000	24657000	22038000	21920000	5	0	0	0	0	23.9389	24.5997	24.1742	24.4682	24.3377	24.6716	24.7372	24.5555	24.3935	24.3857	18.0661	18.7977	17.8037	44.533	407	17.7	4	17.7	10.8	0	209.69	NaN
	Tb927.5.610		acidic phosphatase, putative	1.07578	0.105387	0.606208	0.217379	0.620737	-0.687945	0.10403	0.98284	4582100	3485100	5864100	10524000	7054400	5	4138000	7812500	7007600	7235100	7704400	5	4016800	3806900	0	2	22.1276	21.7328	22.4835	23.3272	22.7501	21.9805	22.8974	22.7405	22.7866	22.8773	21.9376	21.8602	18.6201	47.682	428	41.4	16	41.4	41.4	0	203.08	NaN
	Tb927.5.630;Tb11.v5.0851.1		acidic phosphatase, putative	0.653392	-0.613979	0.135612	0.867701	1.11455	0.156459	0.499105	0.301808	45857000	96124000	104350000	48807000	43983000	5	39372000	41401000	28141000	52399000	60266000	5	76636000	76449000	73695000	3	25.4506	26.5184	26.6369	25.5406	25.3904	25.2307	25.3032	24.7462	25.643	25.8448	26.1915	26.188	26.1351	43.663	401	45.9	26	45.9	45.9	0	323.31	NaN
ISGLB	Tb927.5.430;Tb927.5.420;Tb11.v5.0224.1		invariant surface glycoprotein, putative;invariant surface glycoprotein, putative	N/A	N/A	0.959638	0.0178927	N/A	N/A	N/A	N/A	0	0	0	0	0	0	0	0	0	407160	0	1	0	0	0	0	18.4273	18.6038	18.0135	18.0553	18.4326	17.4948	19.056	17.2098	18.6352	19.0302	18.7372	18.0879	18.8347	40.639	377	9.8	2	9.8	9.8	0	7.3542	NaN
	Note: for ISG75 Tb427 product identifiers are supplemented by Tb927 equivalents in brackets
	Note: genes with IDs ISG65_Sig_02_113_1, Sig_02_113_2, Sig_02_113_3, Sig_02_115_1 and Sig_02_115_2 were identified as potential ISG65 genes in two unitigs in the preliminary Lister427 2018 re-equencing data at the time of analysis and thus included here. Identifiers for all other ISG65 genes are given as in the published Tb427 2018 genome.
	Similarly genes ISG64/65L_Sig_05_1921_1, ISG64/65L_Sig_05_1921_2 and ISG64/65L_Sig_05_1921_3 were identified as ISG64/65L in another unitig in the preliminary Lister427 2018 re-equencing data at the time of analysis.
[truncated: 42 more columns]

## Sheet: Genes deleted in ISG75Crc4.6
Gene IDs	Gene Product Description
Tb427_050005000:pseudogene	RNA polymerase Rpb2, domain 4, putative
Tb427_050005100	Retrotransposon hot spot protein, putative
Tb427_050005200	RNase H, putative
Tb427_050005300	Retrotransposon hot spot protein, putative
Tb427_050005400:pseudogene	hypothetical protein
Tb427_050005500	non-haem dioxygenase in morphine synthesis N-terminal/2OG-Fe(II) oxygenase superfamily, putative
Tb427_050005600	Invariant surface glycoprotein, putative
Tb427_050005700	Adenylate and Guanylate cyclase catalytic domain containing protein, putative
Tb427_050005800	Nucleoside transporter, putative
Tb427_050005900:pseudogene	Galactokinase galactose-binding signature/GHMP kinases N terminal domain containing protein, putative
Tb427_050006000	Ribulose-phosphate 3 epimerase family, putative
Tb427_050006100	hypothetical protein, conserved
Tb427_050006200	Trypanosomal VSG domain containing protein, putative
Tb427_050006300	hypothetical protein, conserved
Tb427_050006400	Protein of unknown function (DUF2974), putative
Tb427_050006500	hypothetical protein
Tb427_050006600:pseudogene	hypothetical protein
Tb427_050006700	Retrotransposon hot spot protein, putative
Tb427_050006800	hypothetical protein, conserved
Tb427_050006900	hypothetical protein, conserved
Tb427_050007000:pseudogene	hypothetical protein, conserved
Tb427_050007100	2OG-Fe(II) oxygenase superfamily, putative
Tb427_050007200	Invariant surface glycoprotein, putative
Tb427_050007300	Adenylate and Guanylate cyclase catalytic domain containing protein, putative
Tb427_050007400	Adenylate and Guanylate cyclase catalytic domain containing protein, putative
Tb427_050007500:pseudogene	hypothetical protein, conserved
Tb427_050007600:pseudogene	hypothetical protein, conserved
Note: this list genes missing in the ISG75Crc4.6 due to deletion of the large portion of the chromosome 5 adjecent to the target ISG75 Locus
Note: withing the depth of the whole genome sequencing analysis performed (30x) no other chnages were found in the ISG75Crc4 or ISG75Crc4.6 besides the target genes.

## Sheet: Main protein groups ISG75Crc4
	Protein Gene IDs	Gene Product Description	Ratio ISG75Crc4 to WT	log2 ratio ISG75Crc4 to WT	T-test p-value WT vs ISG75Crc4	"-log10 T-test p-value WT vs ISG75Crc4"	Group	FGSEA RANK	go_id v54	GO Term Name v54	5 groups	GO:0022625 cytosolic large ribosomal subunit	GO:0003735 structural constituent of ribosome	GO:0003729 mRNA binding	GO:0005730 nucleolus	GO:0003723 RNA binding	GO:0097014_ciliary plasm	LFQ intensity WT_1	LFQ intensity WT_2	LFQ intensity WT_3	LFQ intensity WT_4	LFQ intensity WT_5	Replicas with positive identification WT_1-5	LFQ intensity ISG75Crc4_1	LFQ intensity ISG75Crc4_2	LFQ intensity ISG75Crc4_3	LFQ intensity ISG75Crc4_4	LFQ intensity ISG75Crc4_5	Replicas with positive identification ISG75Crc4_1-5	Log2(x) LFQ intensity WT_1	Log2(x) LFQ intensity WT_2	Log2(x) LFQ intensity WT_3	Log2(x) LFQ intensity WT_4	Log2(x) LFQ intensity WT_5	Log2(x) LFQ intensity ISG75Crc4_1	Log2(x) LFQ intensity ISG75Crc4_2	Log2(x) LFQ intensity ISG75Crc4_3	Log2(x) LFQ intensity ISG75Crc4_4	Log2(x) LFQ intensity ISG75Crc4_5	Mol. weight [kDa]	Sequence length	Sequence coverage [%]	Unique peptides	Unique + razor sequence coverage [%]	Unique sequence coverage [%]	Q-value	Score	Peptide counts (all)	Peptide counts (razor+unique)
												GO:0022625	GO:0003735	GO:0003729	GO:0005730	GO:0003723	GO:0097014
1	Tb927.11.8050	Sas10/Utp3/C1D family/Sas10 C-terminal domain containing protein, putative	3.50146	1.80796	0.00274042	2.56218	200% UP	2.56218	GO:0005634;GO:0005737	nucleus;cytoplasm								1450600	1030200	672740	2549100	2190100	5	7003300	6613600	7154600	2855100	4009500	5	20.4682	19.9745	19.3597	21.2816	21.0626	22.7396	22.657	22.7704	21.4451	21.935	60.004	523	36.7	17	36.7	36.7	0	173.53	17	17
2	Tb927.9.6130	calmodulin, putative	2.71136	1.43901	0.00529304	2.27629	200% UP	2.27629	GO:0000226;GO:0005509;GO:0005737;GO:0005929;GO:0019722;GO:0030234	microtubule cytoskeleton organization;calcium ion binding;cytoplasm;cilium;calcium-mediated signaling;enzyme regulator activity								1570400	1060700	1212500	2343700	1806300	5	4118000	7062900	4997200	3494100	2001300	5	20.5827	20.0166	20.2096	21.1604	20.7846	21.9735	22.7518	22.2527	21.7365	20.9325	17.842	157	55.4	7	55.4	55.4	0	105.56	7	7
3	Tb927.10.6230	MORN repeat containing protein	2.60101	1.37907	0.00208299	2.68131	200% UP	2.68131	GO:0005737;GO:0005930;GO:0005930;GO:0005930	cytoplasm;axoneme;axoneme;axoneme								1700200	1331100	593170	1328800	1559900	5	3448200	3867000	4528300	2727400	2369900	5	20.6973	20.3442	19.1781	20.3417	20.573	21.7174	21.8828	22.1105	21.3791	21.1764	77.026	690	33.3	18	33.3	33.3	0	55.603	18	18
4	Tb927.7.3990	mitochondrial DNA polymerase I protein C	2.57604	1.36515	0.0131235	1.88195	200% UP	1.88195	GO:0003677;GO:0003887;GO:0005737;GO:0005739;GO:0006260;GO:0006260;GO:0006261;GO:0006264;GO:0008409;GO:0036064;GO:0036064;GO:0042645;GO:0140525	DNA binding;DNA-directed DNA polymerase activity;cytoplasm;mitochondrion;DNA replication;DNA replication;DNA-dependent DNA replication;mitochondrial DNA replication;5'-3' exonuclease activity;ciliary basal body;ciliary basal body;mitochondrial nucleoid;antipodal site								638760	275000	651450	1014700	1340800	5	1745900	3258800	2408000	1335900	1351300	5	19.2849	18.0691	19.3133	19.9526	20.3547	20.7355	21.6359	21.1994	20.3494	20.3659	182.03	1649	18.4	21	18.1	18.1	0	112.31	22	21
5	Tb927.8.4880;REV__Tb927.10.12620	DNA polymerase alpha catalytic subunit	2.53722	1.34325	0.0429675	1.36686	200% UP	1.36686	GO:0000166;GO:0003676;GO:0003677;GO:0003682;GO:0003688;GO:0003697;GO:0003887;GO:0005634;GO:0005654;GO:0005658;GO:0005658;GO:0005736;GO:0005736;GO:0006272;GO:0006272;GO:0006273;GO:0006273;GO:0017076;GO:0019103;GO:1902975;GO:1902975;GO:1902975	nucleotide binding;nucleic acid binding;DNA binding;chromatin binding;DNA replication origin binding;single-stranded DNA binding;DNA-directed DNA polymerase activity;nucleus;nucleoplasm;alpha DNA polymerase:primase complex;alpha DNA polymerase:primase complex;RNA polymerase I complex;RNA polymerase I complex;leading strand elongation;leading strand elongation;lagging strand elongation;lagging str…								347080	683440	589660	2770800	2678400	5	4920600	1538400	4530500	2156600	4790500	5	18.4049	19.3825	19.1695	21.4019	21.3529	22.2304	20.553	22.1112	21.0403	22.1917	151.57	1340	29.9	29	29.9	29.9	0	126.2	NaN	NaN
6	Tb927.4.2760	Protein of unknown function (DUF3808), putative	2.44655	1.29075	0.00102903	2.98757	200% UP	2.98757	GO:0005737;GO:0005739	cytoplasm;mitochondrion								2186400	2195300	2865900	2888000	3759300	5	8651800	8600300	7453700	4729300	4559500	5	21.0601	21.066	21.4506	21.4616	21.842	23.0446	23.036	22.8295	22.1732	22.1204	75.492	672	42	23	42	42	0	103.88	23	23
7	Tb927.11.3260	mitochondrial DNA polymerase I protein D, putative	2.40739	1.26747	0.00620315	2.20739	200% UP	2.20739	GO:0003676;GO:0003677;GO:0003887;GO:0005737;GO:0005739;GO:0006139;GO:0006260;GO:0006260;GO:0006261;GO:0008408;GO:0008409	nucleic acid binding;DNA binding;DNA-directed DNA polymerase activity;cytoplasm;mitochondrion;nucleobase-containing compound metabolic process;DNA replication;DNA replication;DNA-dependent DNA replication;3'-5' exonuclease activity;5'-3' exonuclease activity								1740800	1080500	949220	3343800	2523100	5	4659000	6764400	3940300	3825200	4012100	5	20.7313	20.0433	19.8564	21.6731	21.2668	22.1516	22.6895	21.9099	21.8671	21.9359	182.88	1629	19.2	28	19.2	19.2	0	72.955	28	28
8	Tb927.11.15830;Tb11.v5.0683.1	RNA methyltransferase, putative	2.35696	1.23693	0.0366341	1.43611	200% UP	1.43611	GO:0003723;GO:0005737;GO:0006396;GO:0008173;GO:0016423;GO:0030488;GO:0036064;GO:0036064;GO:0120280	RNA binding;cytoplasm;RNA processing;RNA methyltransferase activity;tRNA (guanine) methyltransferase activity;tRNA methylation;ciliary basal body;ciliary basal body;ciliary pro-basal body	GO:0003723					GO:0003723		594660	645990	872460	2668400	2877600	5	4107500	5605900	3941900	2771900	1625000	5	19.1817	19.3012	19.7347	21.3475	21.4564	21.9698	22.4185	21.9105	21.4024	20.632	191.02	1716	17	24	17	17	0	59.504	NaN	NaN
9	Tb927.8.3870;Tb11.v5.0681.1	Nucleolar protein 127	2.31131	1.20871	0.0132818	1.87674	200% UP	1.87674	GO:0005634;GO:0005730;GO:0005819	nucleus;nucleolus;spindle	GO:0005730				GO:0005730			4140200	7797600	8186700	12141000	12028000	5	20647000	11672000	32667000	14456000	22934000	5	21.9813	22.8946	22.9649	23.5334	23.5199	24.2994	23.4765	24.9613	23.7852	24.451	127.73	1205	10.5	14	10.5	10.5	0	232.85	NaN	NaN
10	Tb927.11.5960;Tb927.11.5950	hypothetical protein, conserved;hypothetical protein, conserved	2.26136	1.17719	0.0296838	1.52748	200% UP	1.52748	GO:0005635;GO:0005783;GO:0016021;GO:0020016;GO:0120267;GO:0005635;GO:0010608;GO:0016021;GO:0020016	nuclear envelope;endoplasmic reticulum;integral component of membrane;ciliary pocket;pellicular membrane;nuclear envelope;posttranscriptional regulation of gene expression;integral component of membrane;ciliary pocket								3888600	4091500	3800300	7015300	4976800	5	16642000	12966000	13695000	5086800	5368300	5	21.8908	21.9642	21.8577	22.7421	22.2468	23.9883	23.6282	23.7071	22.2783	22.356	11.278	107	44.9	4	44.9	44.9	0	323.31	NaN	NaN
11	Tb927.9.9020	ribosome-interacting GTPase 2, putative	2.2538	1.17236	0.00222543	2.65259	200% UP	2.65259	GO:0002181;GO:0005525;GO:0005737;GO:0097014;GO:0097014	cytoplasmic translation;GTP binding;cytoplasm;ciliary plasm;ciliary plasm							GO:0097014	3105500	1663400	2311200	2462900	2385900	5	4128400	8978500	5226300	4415800	4136400	5	21.5664	20.6657	21.1402	21.2319	21.1861	21.9772	23.098	22.3174	22.0742	21.9799	42.002	374	36.4	12	36.4	36.4	0	69.131	12	12
12	Tb927.10.5030;Tb927.7.3680	ubiquitin/ribosomal protein S27a, putative;ubiquitin/ribosomal protein S27a, putative	2.24259	1.16517	0.0440363	1.35619	200% UP	1.35619	GO:0003735;GO:0005634;GO:0005737;GO:0005840;GO:0006412;GO:0016567;GO:0019941;GO:0020037;GO:0031386;GO:0031625;GO:0042254;GO:0046872;GO:0003735;GO:0005515;GO:0005634;GO:0005737;GO:0005840;GO:0006412;GO:0016567;GO:0019941;GO:0031386;GO:0031625;GO:0046872	structural constituent of ribosome;nucleus;cytoplasm;ribosome;translation;protein ubiquitination;modification-dependent protein catabolic process;heme binding;protein tag;ubiquitin protein ligase binding;ribosome biogenesis;metal ion binding;structural constituent of ribosome;protein binding;nucleus;cytoplasm;ribosome;translation;protein ubiquitination;modification-dependent protein catabolic pro…	GO:0003735		GO:0003735					22397000	31800000	36686000	48068000	58805000	5	128720000	54609000	158680000	43912000	57565000	5	24.4168	24.9225	25.1287	25.5186	25.8094	26.9397	25.7026	27.2415	25.3881	25.7787	16.705	151	29.1	6	29.1	29.1	0	156.3	NaN	NaN
13	Tb927.11.9080	Nucleolar protein 136	2.19134	1.13181	0.0213854	1.66988	200% UP	1.66988	GO:0000462;GO:0000462;GO:0000479;GO:0000479;GO:0003924;GO:0005525;GO:0005634;GO:0005730;GO:0005819;GO:0030686;GO:0034511;GO:0042254	maturation of SSU-rRNA from tricistronic rRNA transcript (SSU-rRNA, 5.8S rRNA, LSU-rRNA);maturation of SSU-rRNA from tricistronic rRNA transcript (SSU-rRNA, 5.8S rRNA, LSU-rRNA);endonucleolytic cleavage of tricistronic rRNA transcript (SSU-rRNA, 5.8S rRNA, LSU-rRNA);endonucleolytic cleavage of tricistronic rRNA transcript (SSU-rRNA, 5.8S rRNA, LSU-rRNA);GTPase activity;GTP binding;nucleus;nucleol…	GO:0005730				GO:0005730			1151100	1206300	1418300	3642600	3570200	5	5091100	2590800	7010500	4680600	4706500	5	20.1346	20.2022	20.4357	21.7965	21.7676	22.2795	21.305	22.7411	22.1583	22.1662	136.27	1216	23.6	23	23.6	23.6	0	162.9	23	23
14	Tb927.10.6070	universal minicircle sequence binding protein 1	2.17144	1.11865	0.0481201	1.31767	200% UP	1.31767	GO:0000278;GO:0003676;GO:0003727;GO:0003729;GO:0005730;GO:0005737;GO:0008270;GO:0031981;GO:0033955;GO:0045182;GO:2000767	mitotic cell cycle;nucleic acid binding;single-stranded RNA binding;mRNA binding;nucleolus;cytoplasm;zinc ion binding;nuclear lumen;mitochondrial DNA inheritance;translation regulator activity;positive regulation of cytoplasmic translation	GO:0003729;GO:0005730			GO:0003729	GO:0005730			16016000	9007700	7802900	50995000	35410000	5	48914000	42818000	26739000	87718000	52715000	5	23.933	23.1027	22.8956	25.6039	25.0777	25.5437	25.3517	24.6724	26.3864	25.6517	14.566	140	74.3	10	74.3	74.3	0	307.08	11	11
15	Tb927.4.1230	hypothetical protein	2.15936	1.11061	0.0014948	2.82542	200% UP	2.82542	GO:0005737;GO:0031981;GO:0097014;GO:0097014	cytoplasm;nuclear lumen;ciliary plasm;ciliary plasm							GO:0097014	1508900	2562700	2491700	2878500	3769400	5	7577400	5198700	5006900	5825100	4919700	5	20.5251	21.2892	21.2487	21.4569	21.8459	22.8533	22.3097	22.2555	22.4739	22.2301	37.774	331	27.5	10	27.5	27.5	0	123.64	10	10
16	Tb927.8.5620	ubiquitin carboxyl-terminal hydrolase, putative	2.11531	1.08087	0.0160142	1.79549	200% UP	1.79549	GO:0004197;GO:0004843;GO:0005634;GO:0005737;GO:0005829;GO:0006511;GO:0016579;GO:0031981;GO:0046872	cysteine-type endopeptidase activity;thiol-dependent ubiquitin-specific protease activity;nucleus;cytoplasm;cytosol;ubiquitin-dependent protein catabolic process;protein deubiquitination;nuclear lumen;metal ion binding								699370	621750	579130	1306300	1476500	5	1421000	2714000	2775600	1729300	1266200	5	19.4157	19.246	19.1435	20.3171	20.4937	20.4385	21.372	21.4044	20.7218	20.2721	158.91	1419	17.2	19	17.2	17.2	0	45.154	19	19
17	Tb927.10.12330	zinc finger protein family member, putative	2.07694	1.05446	0.0190945	1.71909	200% UP	1.71909	GO:0003723;GO:0005737;GO:0010608;GO:0046872	RNA binding;cytoplasm;posttranscriptional regulation of gene expression;metal ion binding	GO:0003723					GO:0003723		1885700	2425500	3456000	8764700	7791900	5	9431700	10768000	11694000	9172900	9452400	5	20.8467	21.2099	21.7207	23.0633	22.8935	23.1691	23.3602	23.4793	23.1289	23.1722	22.365	202	36.6	9	36.6	36.6	0	95.089	9	9
18	Tb927.6.2940	phosphopantothenoylcysteine decarboxylase, putative	2.0479	1.03415	0.00713314	2.14672	200% UP	2.14672	GO:0003824;GO:0004633;GO:0010181;GO:0015937;GO:0015937;GO:0015937;GO:0071513;GO:0071513	catalytic activity;phosphopantothenoylcysteine decarboxylase activity;FMN binding;coenzyme A biosynthetic process;coenzyme A biosynthetic process;coenzyme A biosynthetic process;phosphopantothenoylcysteine decarboxylase complex;phosphopantothenoylcysteine decarboxylase complex								1807100	1655000	1194200	2636100	2676000	5	4119500	5900000	4344500	3421500	2628800	5	20.7852	20.6584	20.1876	21.33	21.3516	21.974	22.4923	22.0508	21.7062	21.326	27.586	251	64.1	10	64.1	64.1	0	145.07	10	10
19	Tb927.3.2670	hypothetical protein, conserved	2.03866	1.02762	0.0166375	1.77891	200% UP	1.77891	GO:0005737;GO:0005739;GO:0030133;GO:0090616;GO:0097014;GO:0097014;GO:0140525	cytoplasm;mitochondrion;transport vesicle;mitochondrial mRNA 3'-end processing;ciliary plasm;ciliary plasm;antipodal site							GO:0097014	915860	1721700	1441700	4150400	2267200	5	5328200	3932600	4404100	2892300	4842300	5	19.8048	20.7154	20.4593	21.9848	21.1125	22.3452	21.9071	22.0704	21.4638	22.2073	28.84	269	56.1	11	56.1	56.1	0	256.69	11	11
20	Tb927.10.14930	Zinc finger CCCH domain-containing protein 39	2.03642	1.02603	8.45054e-06	5.07312	200% UP	5.07312	GO:0003723;GO:0003729;GO:0005737;GO:0010608;GO:0020022;GO:0020022;GO:0046872	RNA binding;mRNA binding;cytoplasm;posttranscriptional regulation of gene expression;acidocalcisome;acidocalcisome;metal ion binding	GO:0003729;GO:0003723			GO:0003729		GO:0003723		2115700	2340900	2509900	2325300	2614500	5	4822100	4425100	5938400	4907600	4153000	5	21.0127	21.1586	21.2592	21.149	21.3181	22.2012	22.0773	22.5016	22.2266	21.9857	31.519	285	68.4	16	68.4	68.4	0	323.31	16	16
21	Tb927.11.13050;Tb927.11.13040;Tb927.11.13030;Tb927.11.13020	calmodulin;calmodulin;calmodulin;calmodulin	2.01595	1.01146	0.0497019	1.30363	200% UP	1.30363	GO:0000226;GO:0000331;GO:0000331;GO:0005509;GO:0005654;GO:0005737;GO:0005829;GO:0005929;GO:0005930;GO:0005930;GO:0005930;GO:0019722;GO:0030234;GO:0097740;GO:0000226;GO:0000331;GO:0000331;GO:0005509;GO:0005829;GO:0005929;GO:0019722;GO:0030234;GO:0097740;GO:0000226;GO:0000331;GO:0000331;GO:0005509;GO:0005829;GO:0005929;GO:0019722;GO:0030234;GO:0097740;GO:0000226;GO:0000331;GO:0000331;GO:0005509;GO:…	microtubule cytoskeleton organization;contractile vacuole;contractile vacuole;calcium ion binding;nucleoplasm;cytoplasm;cytosol;cilium;axoneme;axoneme;axoneme;calcium-mediated signaling;enzyme regulator activity;paraflagellar rod;microtubule cytoskeleton organization;contractile vacuole;contractile vacuole;calcium ion binding;cytosol;cilium;calcium-mediated signaling;enzyme regulator activity;par…								93864000	31044000	37142000	111310000	83247000	5	180700000	117220000	239320000	90012000	91651000	5	26.4841	24.8878	25.1465	26.73	26.3109	27.429	26.8046	27.8344	26.4236	26.4496	16.838	149	71.1	16	71.1	71.1	0	323.31	NaN	NaN
22	Tb927.4.920	TPR repeat, putative	1.99103	0.993513	0.00208163	2.6816	150%-200%	2.6816	GO:0005515;GO:0005737	protein binding;cytoplasm								3125300	2273700	2425700	3972700	3872100	5	7437700	5836300	7989600	4555600	5379200	5	21.5756	21.1166	21.21	21.9217	21.8847	22.8264	22.4766	22.9297	22.1192	22.359	28.089	253	38.3	10	38.3	38.3	0	61.396	10	10
23	Tb927.3.5370	hypothetical protein, conserved	1.98313	0.987781	1.65903e-06	5.78015	150%-200%	5.78015	GO:0005634;GO:0005635;GO:0005643;GO:0005643;GO:0020023	nucleus;nuclear envelope;nuclear pore;nuclear pore;kinetoplast								5220700	6336000	6447200	5163500	5135800	5	10891000	10809000	10891000	11823000	11715000	5	22.3158	22.5951	22.6202	22.2999	22.2922	23.3766	23.3657	23.3766	23.4951	23.4819	34.254	313	41.5	12	41.5	41.5	0	226.2	12	12
24	Tb927.10.11340;Tb11.v5.0604.1	hypothetical protein, conserved	1.9316	0.949795	0.0038021	2.41998	150%-200%	2.41998	GO:0005737	cytoplasm								1825600	1692300	1690700	2561300	2510500	5	3202400	5549000	4643400	2684000	3778800	5	20.7999	20.6906	20.6892	21.2884	21.2595	21.6107	22.4038	22.1467	21.356	21.8495	155.73	1386	27.8	28	27.8	27.8	0	145.86	NaN	NaN
25	Tb927.11.14460	ADP-ribosylation factor GTPase activating protein 1, putative	1.93119	0.949492	0.0416182	1.38072	150%-200%	1.38072	GO:0000139;GO:0003677;GO:0005096;GO:0005634;GO:0005737;GO:0005739;GO:0005794;GO:0030133;GO:0048205;GO:0048205	Golgi membrane;DNA binding;GTPase activator activity;nucleus;cytoplasm;mitochondrion;Golgi apparatus;transport vesicle;COPI coating of Golgi vesicle;COPI coating of Golgi vesicle								4227300	2767000	1421200	5451300	4769300	5	8191000	5919900	11662000	4993800	5223200	5	22.0113	21.3999	20.4387	22.3782	22.1853	22.9656	22.4971	23.4753	22.2517	22.3165	34.004	307	50.2	13	50.2	50.2	0	267.66	13	13
26	Tb927.8.6070;Tb927.10.13590	hypothetical protein, conserved;Trypanosome basal body component protein	1.93017	0.94873	0.00458811	2.33837	150%-200%	2.33837	GO:0005737;GO:0000331;GO:0000331;GO:0005634;GO:0005929;GO:0008092;GO:0010608;GO:0036064;GO:0036064;GO:0060271	cytoplasm;contractile vacuole;contractile vacuole;nucleus;cilium;cytoskeletal protein binding;posttranscriptional regulation of gene expression;ciliary basal body;ciliary basal body;cilium assembly								4691300	6725600	8389900	7852900	8444800	5	14770000	16864000	14547000	8270900	15236000	5	22.1616	22.6812	23.0002	22.9048	23.0096	23.8162	24.0074	23.7942	22.9796	23.861	164.41	1412	43.6	60	43.6	43.6	0	295.79	NaN	NaN
27	Tb927.11.6440	hypothetical protein, conserved	1.91002	0.933586	0.00229872	2.63851	150%-200%	2.63851	GO:0003729;GO:0005737;GO:0010608	mRNA binding;cytoplasm;posttranscriptional regulation of gene expression	GO:0003729			GO:0003729				12666000	17292000	21963000	25611000	24088000	5	37056000	47939000	44035000	33237000	31829000	5	23.5945	24.0436	24.3886	24.6103	24.5218	25.1432	25.5147	25.3921	24.9863	24.9238	48.841	441	35.1	15	35.1	33.8	0	255.89	16	16
28	Tb927.9.6920	hypothetical protein, conserved	1.90825	0.932249	0.0265122	1.57655	150%-200%	1.57655	GO:0005856;GO:0030863;GO:0030863	cytoskeleton;cortical cytoskeleton;cortical cytoskeleton								6738200	8665900	8303800	2701400	6068800	5	12054000	16715000	14782000	10925000	7500300	5	22.6839	23.0469	22.9853	21.3653	22.533	23.523	23.9946	23.8173	23.3811	22.8385	41.39	362	55	18	55	55	0	104.52	18	18
29	Tb927.9.8410	chaperone protein DnaJ, putative	1.89875	0.925049	5.61797e-05	4.25042	150%-200%	4.25042	GO:0005524;GO:0005739;GO:0006457;GO:0009408;GO:0031072;GO:0051082	ATP binding;mitochondrion;protein folding;response to heat;heat shock protein binding;unfolded protein binding								6779700	8027100	7578400	5576200	8166600	5	13716000	15900000	12192000	12781000	14009000	5	22.6928	22.9364	22.8535	22.4109	22.9613	23.7094	23.9225	23.5394	23.6075	23.7399	49.366	460	52.6	23	52.6	52.6	0	249.25	23	23
30	Tb927.3.3200	Domain of unknown function (DUF4586), putative	1.89827	0.924686	0.0214828	1.66791	150%-200%	1.66791	GO:0005737;GO:0005815;GO:0005930;GO:0005930;GO:0005930	cytoplasm;microtubule organizing center;axoneme;axoneme;axoneme								3482000	6069700	6970400	1987700	1885600	5	7510400	8831900	7455900	7237300	7680500	5	21.7315	22.5332	22.7328	20.9227	20.8466	22.8405	23.0743	22.83	22.787	22.8728	39.357	350	71.4	18	71.4	71.4	0	323.31	18	18
31	Tb927.10.2770;Tb11.v5.0684.1	eukaryotic translation initiation factor 5, putative	1.86564	0.899673	0.00600764	2.2213	150%-200%	2.2213	GO:0001731;GO:0001731;GO:0001732;GO:0001732;GO:0003743;GO:0005092;GO:0005515;GO:0005525;GO:0005737;GO:0005829;GO:0006413;GO:0071074	formation of translation preinitiation complex;formation of translation preinitiation complex;formation of cytoplasmic translation initiation complex;formation of cytoplasmic translation initiation complex;translation initiation factor activity;GDP-dissociation inhibitor activity;protein binding;GTP binding;cytoplasm;cytosol;translational initiation;eukaryotic initiation factor eIF2 binding								30895000	34598000	36032000	19050000	22827000	5	62630000	54212000	70532000	39879000	40284000	5	24.8809	25.0442	25.1028	24.1833	24.4442	25.9004	25.6921	26.0718	25.2491	25.2637	42.945	382	79.1	35	79.1	79.1	0	323.31	NaN	NaN
32	Tb927.11.5040	leucine-rich repeat protein (LRRP), putative	1.84787	0.885864	0.000117451	3.93014	150%-200%	3.93014	GO:0005515;GO:0005737;GO:0097740	protein binding;cytoplasm;paraflagellar rod								2299700	2062700	2920200	2472800	2336300	5	4447800	3686100	5445300	4733300	4031400	5	21.133	20.9761	21.4776	21.2377	21.1558	22.0847	21.8137	22.3766	22.1744	21.9429	48.562	440	45	14	45	45	0	196.46	14	14
33	Tb927.1.2600	pumilio/PUF RNA binding protein 9	1.84036	0.87999	0.0168742	1.77278	150%-200%	1.77278	GO:0003723;GO:0003729;GO:0005737;GO:0010608;GO:0043488;GO:0097014;GO:0097014	RNA binding;mRNA binding;cytoplasm;posttranscriptional regulation of gene expression;regulation of mRNA stability;ciliary plasm;ciliary plasm	GO:0003729;GO:0003723			GO:0003729		GO:0003723	GO:0097014	1140700	1939500	1962400	1342400	1394500	5	3223700	3950400	3433900	1942200	1766900	5	20.1215	20.8873	20.9042	20.3564	20.4113	21.6203	21.9136	21.7114	20.8893	20.7528	74.065	667	27.4	10	27.4	27.4	0	95.143	10	10
34	Tb927.10.2190	Protein of unknown function (DUF667), putative	1.8384	0.878448	0.00180956	2.74243	150%-200%	2.74243	GO:0005737;GO:0005930;GO:0005930;GO:0005930;GO:0010608;GO:0031514;GO:0031981;GO:0036064;GO:0036064;GO:0060271;GO:0060296;GO:0097014;GO:0097014;GO:2000147	cytoplasm;axoneme;axoneme;axoneme;posttranscriptional regulation of gene expression;motile cilium;nuclear lumen;ciliary basal body;ciliary basal body;cilium assembly;regulation of cilium beat frequency involved in ciliary motility;ciliary plasm;ciliary plasm;positive regulation of cell motility							GO:0097014	18836000	16326000	14456000	15866000	17144000	5	24801000	41231000	37260000	22370000	26241000	5	24.167	23.9607	23.7852	23.9194	24.0312	24.5639	25.2972	25.1511	24.4151	24.6453	34.552	294	56.5	19	56.5	56.5	0	323.31	19	19
35	Tb927.11.9890	signal recognition particle receptor alpha subunit, putative	1.82183	0.865392	0.000155856	3.80728	150%-200%	3.80728	GO:0003924;GO:0005047;GO:0005525;GO:0005635;GO:0005783;GO:0005785;GO:0005785;GO:0005789;GO:0006605;GO:0006613;GO:0006614;GO:0016020;GO:0045047	GTPase activity;signal recognition particle binding;GTP binding;nuclear envelope;endoplasmic reticulum;signal recognition particle receptor complex;signal recognition particle receptor complex;endoplasmic reticulum membrane;protein targeting;cotranslational protein targeting to membrane;SRP-dependent cotranslational protein targeting to membrane;membrane;protein targeting to ER								8045600	7834300	9693400	12604000	10006000	5	16972000	16975000	19910000	16864000	17061000	5	22.9398	22.9014	23.2086	23.5874	23.2544	24.0167	24.0169	24.247	24.0074	24.0242	63.526	582	56.9	26	56.9	56.9	0	323.31	26	26
36	Tb927.7.2170	Nucleolar protein 168	1.81152	0.857203	0.00207846	2.68226	150%-200%	2.68226	GO:0003729;GO:0005634;GO:0005730;GO:0005819	mRNA binding;nucleus;nucleolus;spindle	GO:0003729;GO:0005730			GO:0003729	GO:0005730			16967000	23530000	22329000	20110000	21851000	5	44153000	44098000	45538000	26704000	29331000	5	24.0162	24.488	24.4124	24.2614	24.3812	25.396	25.3942	25.4406	24.6706	24.8059	168.67	1481	39.1	54	39.1	39.1	0	309.61	54	54
37	Tb927.9.1710	hypothetical protein, conserved	1.80369	0.850954	0.0165834	1.78033	150%-200%	1.78033										1547000	2434900	2668100	3954800	3541400	5	6329700	5197300	6174900	4518700	3294800	5	20.561	21.2154	21.3474	21.9152	21.7559	22.5937	22.3093	22.558	22.1075	21.6518	52.951	465	38.3	12	38.3	38.3	0	129.51	12	12
38	Tb927.11.14750	PSP1 C-terminal conserved region, putative	1.80226	0.849804	0.0307255	1.5125	150%-200%	1.5125	GO:0003729;GO:0005730;GO:0005737;GO:0010608;GO:0030133	mRNA binding;nucleolus;cytoplasm;posttranscriptional regulation of gene expression;transport vesicle	GO:0003729;GO:0005730			GO:0003729	GO:0005730			2865000	4350100	4346400	2627600	6047700	5	7839400	8726700	10297000	4242000	5366800	5	21.4501	22.0526	22.0514	21.3253	22.528	22.9023	23.057	23.2957	22.0163	22.3556	42.2	372	47.6	15	47.6	47.6	0	323.31	15	15
39	Tb927.11.6740	pumilio/PUF RNA binding protein 10, putative	1.79972	0.847771	0.00875509	2.05774	150%-200%	2.05774	GO:0003723;GO:0003729;GO:0005515;GO:0005634;GO:0005730;GO:0005737;GO:0006364;GO:0006364;GO:0010608;GO:0016071	RNA binding;mRNA binding;protein binding;nucleus;nucleolus;cytoplasm;rRNA processing;rRNA processing;posttranscriptional regulation of gene expression;mRNA metabolic process	GO:0003729;GO:0005730;GO:0003723			GO:0003729	GO:0005730	GO:0003723		2388000	4503200	2134200	3620900	2941200	5	6307200	6251600	6697500	3669300	5127500	5	21.1874	22.1025	21.0253	21.7879	21.488	22.5886	22.5758	22.6752	21.8071	22.2898	75.167	683	42.3	23	42.3	42.3	0	168.46	23	23
40	Tb927.7.180	Trypanosomal VSG domain containing protein, putative	1.79687	0.845482	0.0159151	1.79819	150%-200%	1.79819	GO:0005886	plasma membrane								2699800	1587100	1590800	1651200	1448400	5	3310500	4045500	4333800	2504100	1937100	5	21.3644	20.598	20.6013	20.6551	20.466	21.6586	21.9479	22.0472	21.2559	20.8855	49.811	437	32.7	13	32.7	32.7	0	61.33	13	13
41	Tb927.9.12830	hypothetical protein, conserved	1.79637	0.845087	0.0446343	1.35033	150%-200%	1.35033	GO:0005737;GO:0005929	cytoplasm;cilium								3382900	796860	2698900	1193900	2380000	5	2541000	3938500	4962700	3822200	3512300	5	21.6898	19.604	21.3639	20.1873	21.1825	21.277	21.9092	22.2427	21.866	21.744	65.286	586	29.9	11	29.9	29.9	0	215.02	11	11
42	Tb927.11.8270	hypothetical protein, conserved	1.79232	0.841831	0.00935526	2.02894	150%-200%	2.02894	GO:0005515;GO:0005634;GO:0005730	protein binding;nucleus;nucleolus	GO:0005730				GO:0005730			5803800	3928000	2304900	4029900	3914900	5	9012400	6535800	8590200	5269600	6405300	5	22.4686	21.9054	21.1363	21.9423	21.9005	23.1035	22.6399	23.0343	22.3293	22.6108	84.474	763	44.3	27	44.3	44.3	0	242.43	27	27
43	Tb927.11.6430	hypothetical protein, conserved	1.78678	0.837365	0.0238177	1.6231	150%-200%	1.6231	GO:0003729;GO:0005737;GO:0010608	mRNA binding;cytoplasm;posttranscriptional regulation of gene expression	GO:0003729			GO:0003729				4817600	8255700	9642300	11438000	14094000	5	18984000	13399000	24957000	12768000	16100000	5	22.1999	22.977	23.2009	23.4473	23.7486	24.1783	23.6756	24.5729	23.606	23.9406	134.73	1259	46.1	42	46.1	46.1	0	323.31	42	42
44	Tb927.8.2250	Fungal tRNA ligase phosphodiesterase domain containing protein, putative	1.75243	0.809358	0.0179431	1.7461	150%-200%	1.7461	GO:0003690;GO:0003972;GO:0005524;GO:0005737;GO:0006281;GO:0006281;GO:0006388;GO:0030133;GO:0046403;GO:0046404;GO:0046939	double-stranded DNA binding;RNA ligase (ATP) activity;ATP binding;cytoplasm;DNA repair;DNA repair;tRNA splicing, via endonucleolytic cleavage and ligation;transport vesicle;polynucleotide 3'-phosphatase activity;ATP-dependent polydeoxyribonucleotide 5'-hydroxyl-kinase activity;nucleotide phosphorylation								4221800	6348200	6431500	12280000	10869000	5	13109000	16199000	15814000	14675000	10564000	5	22.0094	22.5979	22.6167	23.5498	23.3737	23.6441	23.9494	23.9147	23.8069	23.3327	94.039	847	9.1	4	7.3	7.3	0	99.592	7	4
45	Tb927.11.9150	hypothetical protein, conserved	1.73771	0.797188	0.0135854	1.86693	150%-200%	1.86693	GO:0000963;GO:0005737;GO:0005739;GO:0020023;GO:0030133	mitochondrial RNA processing;cytoplasm;mitochondrion;kinetoplast;transport vesicle								1436200	1256100	1702900	3141200	2224600	5	3123400	4662000	3222900	2668300	3285200	5	20.4538	20.2605	20.6996	21.5829	21.0851	21.5747	22.1525	21.6199	21.3475	21.6476	191.13	1728	17.1	22	17.1	17.1	0	69.619	22	22
46	Tb927.10.13310	DNA-directed RNA polymerase I subunit RPB5z, putative	1.73644	0.796133	0.0111976	1.95087	150%-200%	1.95087	GO:0003677;GO:0003899;GO:0005634;GO:0005665;GO:0005665;GO:0005666;GO:0005666;GO:0005730;GO:0005736;GO:0005736;GO:0005737;GO:0006351;GO:0006351;GO:0031981;GO:0097014;GO:0097014	DNA binding;DNA-directed 5'-3' RNA polymerase activity;nucleus;RNA polymerase II, core complex;RNA polymerase II, core complex;RNA polymerase III complex;RNA polymerase III complex;nucleolus;RNA polymerase I complex;RNA polymerase I complex;cytoplasm;transcription, DNA-templated;transcription, DNA-templated;nuclear lumen;ciliary plasm;ciliary plasm	GO:0005730				GO:0005730		GO:0097014	1884500	1713200	2345000	2090200	2081700	5	3919500	4521400	4405000	2284600	2432900	5	20.8458	20.7083	21.1612	20.9952	20.9893	21.9022	22.1083	22.0707	21.1235	21.2142	33.82	299	44.1	9	44.1	44.1	0	113.44	9	9
47	Tb927.11.3710	hypothetical protein, conserved	1.73475	0.794724	0.0298182	1.52552	150%-200%	1.52552	GO:0005739;GO:0005929;GO:0005930;GO:0005930;GO:0005930	mitochondrion;cilium;axoneme;axoneme;axoneme								2728900	2809600	3623400	5416900	4476500	5	9819000	7149000	6456200	3753800	5878100	5	21.3799	21.4219	21.7889	22.369	22.0939	23.2271	22.7693	22.6223	21.8399	22.4869	61.184	515	51.1	23	49.9	48.7	0	137.71	25	24
48	Tb927.11.14590	G5-interacting protein	1.72469	0.78634	0.00351188	2.45446	150%-200%	2.45446	GO:0005515;GO:0005634;GO:0005737;GO:0016281;GO:0016281;GO:0036260	protein binding;nucleus;cytoplasm;eukaryotic translation initiation factor 4F complex;eukaryotic translation initiation factor 4F complex;RNA capping								6529400	8442700	9921800	10810000	10157000	5	18353000	18423000	17710000	11732000	12878000	5	22.6385	23.0093	23.2422	23.3659	23.276	24.1295	24.135	24.0781	23.4839	23.6184	70.339	629	54.5	27	54.5	54.5	0	323.31	27	27
49	Tb927.9.10370	TAX-1	1.72121	0.783422	0.000127034	3.89608	150%-200%	3.89608	GO:0005515;GO:0005737;GO:0005929;GO:0005930;GO:0005930;GO:0005930;GO:0097014;GO:0097014	protein binding;cytoplasm;cilium;axoneme;axoneme;axoneme;ciliary plasm;ciliary plasm							GO:0097014	2097300	1700700	2200800	2081500	1660300	5	3268300	4012600	3390200	3198400	2896100	5	21.0001	20.6977	21.0696	20.9892	20.663	21.6401	21.9361	21.6929	21.6089	21.4657	40.684	363	42.7	11	42.7	42.7	0	157.26	11	11
50	Tb927.4.2200;Tb11.v5.0882.1	Sec7 domain containing protein, putative	1.71816	0.780865	0.0173747	1.76008	150%-200%	1.76008	GO:0005086;GO:0005737;GO:0005794;GO:0032012;GO:0120120	GO_0005086;cytoplasm;Golgi apparatus;regulation of ARF protein signal transduction;bilobe structure								2312100	1561500	1316200	2188900	3580400	5	4026600	5028300	3577100	3012600	3184900	5	21.1408	20.5745	20.3279	21.0618	21.7717	21.9411	22.2616	21.7704	21.5226	21.6028	183.92	1671	17.9	26	17.9	17.9	0	55.231	NaN	NaN
51	Tb927.3.2220	eukaryotic translation initiation factor 3 subunit j	1.71754	0.780347	0.0192454	1.71567	150%-200%	1.71567	GO:0003743;GO:0005737;GO:0005852;GO:0005852;GO:0097014;GO:0097014	translation initiation factor activity;cytoplasm;eukaryotic translation initiation factor 3 complex;eukaryotic translation initiation factor 3 complex;ciliary plasm;ciliary plasm							GO:0097014	2648100	1577700	2714400	2027100	2134600	5	3812800	4310000	5573000	2379500	2992700	5	21.3365	20.5894	21.3722	20.951	21.0255	21.8624	22.0393	22.41	21.1822	21.513	23.8	220	54.1	8	54.1	54.1	0	124.6	8	8
52	Tb927.3.3940;Tb927.3.3960;Tb927.3.3930	RNA-binding protein;RNA-binding protein, putative;Double RNA binding domain protein 6A	1.71328	0.776758	0.0121457	1.91558	150%-200%	1.91558	GO:0003676;GO:0005737;GO:0006396;GO:0036064;GO:0036064;GO:0003676;GO:0003723;GO:0003729;GO:0005737;GO:0006396;GO:0010608;GO:0003676;GO:0003723;GO:0005737;GO:0006396;GO:0010608	nucleic acid binding;cytoplasm;RNA processing;ciliary basal body;ciliary basal body;nucleic acid binding;RNA binding;mRNA binding;cytoplasm;RNA processing;posttranscriptional regulation of gene expression;nucleic acid binding;RNA binding;cytoplasm;RNA processing;posttranscriptional regulation of gene expression	GO:0003729;GO:0003723			GO:0003729		GO:0003723		2204500	2221600	2283100	2674200	3032400	5	4685100	4116700	6300000	2664800	3505100	5	21.072	21.0832	21.1226	21.3507	21.532	22.1596	21.9731	22.5869	21.3456	21.741	61.716	593	29.3	12	29.3	29.3	0	269.13	NaN	NaN
53	Tb927.11.9720	40S ribosomal protein S27, putative	1.71189	0.775591	0.00139258	2.85618	150%-200%	2.85618	GO:0000028;GO:0000028;GO:0003723;GO:0003735;GO:0005737;GO:0005840;GO:0006412;GO:0022627;GO:0022627;GO:0022627	ribosomal small subunit assembly;ribosomal small subunit assembly;RNA binding;structural constituent of ribosome;cytoplasm;ribosome;translation;cytosolic small ribosomal subunit;cytosolic small ribosomal subunit;cytosolic small ribosomal subunit	GO:0003735;GO:0003723		GO:0003735			GO:0003723		67491000	76079000	64426000	55699000	53997000	5	124290000	103250000	138590000	93191000	84533000	5	26.0082	26.181	25.9411	25.7311	25.6864	26.8891	26.6216	27.0462	26.4737	26.333	9.6302	86	76.7	2	76.7	29.1	0	166.72	6	6
54	Tb927.11.6410	hypothetical protein, conserved	1.70908	0.77322	0.00484832	2.31441	150%-200%	2.31441	GO:0000184;GO:0005515;GO:0005737;GO:0005844;GO:0030133;GO:0035145;GO:0035145	nuclear-transcribed mRNA catabolic process, nonsense-mediated decay;protein binding;cytoplasm;polysome;transport vesicle;exon-exon junction complex;exon-exon junction complex								3175200	1945900	2877800	4033000	4410100	5	5521400	5823900	5958800	4891100	5905500	5	21.5984	20.892	21.4565	21.9434	22.0724	22.3966	22.4736	22.5066	22.2217	22.4936	162.5	1454	20.3	26	20.3	20.3	0	90.027	26	26
55	Tb927.11.9860	EF-hand domain pair, putative	1.70393	0.768865	0.0279531	1.55357	150%-200%	1.55357	GO:0005509;GO:0005737;GO:0031981;GO:0097014;GO:0097014;GO:0097740	calcium ion binding;cytoplasm;nuclear lumen;ciliary plasm;ciliary plasm;paraflagellar rod							GO:0097014	39446000	30254000	29473000	50359000	45222000	5	75454000	61091000	102960000	49942000	42400000	5	25.2334	24.8506	24.8129	25.5857	25.4305	26.1691	25.8645	26.6175	25.5737	25.3376	11.865	103	73.8	8	73.8	73.8	0	323.31	8	8
56	Tb927.11.5190	leucine-rich repeat protein (LRRP), putative	1.6996	0.765194	0.0470194	1.32772	150%-200%	1.32772	GO:0005515;GO:0005737;GO:0005929;GO:0005930;GO:0005930;GO:0005930	protein binding;cytoplasm;cilium;axoneme;axoneme;axoneme								6041800	2420900	2869400	7447100	7588200	5	8709600	6883600	8834300	7833500	12553000	5	22.5265	21.2071	21.4523	22.8282	22.8553	23.0542	22.7147	23.0747	22.9012	23.5815	168.29	1498	33.4	43	33.4	33.4	0	139.45	43	43
57	Tb927.9.4420	Beat-regulation protein	1.69877	0.764492	0.0157649	1.80231	150%-200%	1.80231	GO:0005930;GO:0005930;GO:0005930	axoneme;axoneme;axoneme								1852400	2792800	2538900	2547500	2009000	5	5569100	3383800	5189700	2702600	3099400	5	20.821	21.4133	21.2758	21.2807	20.938	22.409	21.6902	22.3072	21.3659	21.5636	46.604	415	38.3	11	38.3	38.3	0	201.8	11	11
58	Tb927.10.15270;Tb11.v5.0998.1;Tb11.1240	methionine aminopeptidase, type I, putative;metallo- peptidase, Clan MG, Family M24	1.69859	0.764337	0.0397746	1.40039	150%-200%	1.40039	GO:0005730;GO:0005737;GO:0006508;GO:0046872;GO:0070006;GO:0070084;GO:0005730;GO:0005737;GO:0006508;GO:0046872;GO:0070006;GO:0070084	nucleolus;cytoplasm;proteolysis;metal ion binding;metalloaminopeptidase activity;protein initiator methionine removal;nucleolus;cytoplasm;proteolysis;metal ion binding;metalloaminopeptidase activity;protein initiator methionine removal	GO:0005730				GO:0005730			4095200	8730200	7839100	3560100	6839300	5	10480000	12430000	14594000	8576900	6683900	5	21.9655	23.0576	22.9023	21.7635	22.7054	23.3211	23.5673	23.7989	23.032	22.6723	43.784	395	73.9	17	73.9	73.9	0	323.31	NaN	NaN
59	Tb927.8.3340	hypothetical protein, conserved	1.6955	0.761715	0.00131577	2.88082	150%-200%	2.88082	GO:0005654;GO:0031981	nucleoplasm;nuclear lumen								1207000	1811000	1275200	1977600	2051500	5	2636900	3027100	2824400	2802500	2819600	5	20.203	20.7884	20.2823	20.9153	20.9682	21.3304	21.5295	21.4295	21.4183	21.4271	38.392	350	38	8	38	38	0	91.365	8	8
60	Tb927.6.4440	RNA-binding protein 42 (RNA-binding motif protein 42)	1.69162	0.758408	3.29955e-05	4.48155	150%-200%	4.48155	GO:0003729;GO:0005737;GO:0005829;GO:0005844;GO:0010608;GO:0070063;GO:1990904	mRNA binding;cytoplasm;cytosol;polysome;posttranscriptional regulation of gene expression;RNA polymerase binding;ribonucleoprotein complex	GO:0003729			GO:0003729				28924000	28797000	33180000	27617000	27083000	5	45379000	57945000	52856000	45050000	45072000	5	24.7858	24.7794	24.9838	24.7191	24.6909	25.4355	25.7882	25.6556	25.425	25.4257	37.718	352	54.8	16	54.8	54.8	0	323.31	16	16
61	Tb927.4.2030	DNA/RNA-binding protein Alba 4	1.67421	0.743482	0.0113262	1.94592	150%-200%	1.94592	GO:0003676;GO:0003723;GO:0003729;GO:0005730;GO:0005737;GO:0005929;GO:0010494;GO:0010494;GO:0031981;GO:0034605;GO:0097014;GO:0097014	nucleic acid binding;RNA binding;mRNA binding;nucleolus;cytoplasm;cilium;cytoplasmic stress granule;cytoplasmic stress granule;nuclear lumen;cellular response to heat;ciliary plasm;ciliary plasm	GO:0003729;GO:0005730;GO:0003723			GO:0003729	GO:0005730	GO:0003723	GO:0097014	18247000	13021000	15721000	27950000	28447000	5	30240000	41695000	38920000	31081000	31154000	5	24.1212	23.6343	23.9062	24.7363	24.7618	24.85	25.3134	25.214	24.8895	24.8929	22.704	217	61.3	6	18.9	18.9	0	323.31	16	6
62	Tb927.4.4950	Nucleolar protein 61	1.67304	0.742475	0.0415791	1.38112	150%-200%	1.38112	GO:0005515;GO:0005634;GO:0005730;GO:0005819	protein binding;nucleus;nucleolus;spindle	GO:0005730				GO:0005730			1003600	1695900	1693300	1471700	1642000	5	3743400	2603200	2880100	1394200	1937800	5	19.9368	20.6936	20.6914	20.4891	20.647	21.8359	21.3119	21.4577	20.411	20.886	61.287	570	19.5	2	19.5	6.7	0	75.044	9	9
63	Tb927.10.9830	Mitochondrial ATP synthase subunit, putative	1.66807	0.738177	0.0301992	1.52001	150%-200%	1.52001	GO:0005739;GO:0005753;GO:0005753;GO:0020023	mitochondrion;mitochondrial proton-transporting ATP synthase complex;mitochondrial proton-transporting ATP synthase complex;kinetoplast								3277600	1699100	2258400	4854700	5094700	5	6323800	6581700	6022200	5161200	4576000	5	21.6442	20.6963	21.1069	22.211	22.2806	22.5924	22.65	22.5219	22.2993	22.1257	17.194	157	65.6	9	65.6	65.6	0	186	9	9
64	Tb927.8.1980	Beta propeller protein 1	1.668	0.738116	0.000913271	3.0394	150%-200%	3.0394	GO:0005515;GO:0005634;GO:0005730;GO:0005739;GO:0006364;GO:0006364;GO:0020016;GO:0045943;GO:0120267	protein binding;nucleus;nucleolus;mitochondrion;rRNA processing;rRNA processing;ciliary pocket;positive regulation of transcription by RNA polymerase I;pellicular membrane	GO:0005730				GO:0005730			2735100	3014900	2564400	2004200	2841200	5	5327800	4959200	4048500	3750400	3864600	5	21.3832	21.5237	21.2902	20.9346	21.4381	22.3451	22.2417	21.949	21.8386	21.8819	53.365	477	42.8	17	42.8	42.8	0	135.26	17	17
65	Tb927.11.9730;Tb927.10.12680	60S ribosomal protein L34, putative;60S ribosomal protein L34, putative	1.65548	0.72725	0.0419061	1.37772	150%-200%	1.37772	GO:0003735;GO:0005737;GO:0005840;GO:0006412;GO:0022625;GO:0022625;GO:0022625;GO:0042254;GO:0003735;GO:0005730;GO:0005737;GO:0005840;GO:0006412;GO:0022625;GO:0022625;GO:0022625;GO:0042254	structural constituent of ribosome;cytoplasm;ribosome;translation;cytosolic large ribosomal subunit;cytosolic large ribosomal subunit;cytosolic large ribosomal subunit;ribosome biogenesis;structural constituent of ribosome;nucleolus;cytoplasm;ribosome;translation;cytosolic large ribosomal subunit;cytosolic large ribosomal subunit;cytosolic large ribosomal subunit;ribosome biogenesis	GO:0022625;GO:0003735;GO:0005730	GO:0022625	GO:0003735		GO:0005730			64756000	48904000	55191000	148040000	134090000	5	152930000	155970000	192140000	115270000	130280000	5	25.9485	25.5434	25.7179	27.1414	26.9986	27.1883	27.2167	27.5176	26.7804	26.957	19.336	170	28.2	10	28.2	28.2	0	215.19	NaN	NaN
66	Tb927.7.2100	GMP synthase [glutamine-hydrolysing]	1.6512	0.723517	0.0117534	1.92984	150%-200%	1.92984	GO:0003921;GO:0003922;GO:0005524;GO:0005737;GO:0005829;GO:0006164;GO:0006164;GO:0006164;GO:0006177;GO:0006177;GO:0006177;GO:0006541;GO:0009152;GO:0009152;GO:0009152;GO:0016462;GO:0032263;GO:0032263;GO:0032263	GMP synthase activity;GMP synthase (glutamine-hydrolyzing) activity;ATP binding;cytoplasm;cytosol;purine nucleotide biosynthetic process;purine nucleotide biosynthetic process;purine nucleotide biosynthetic process;GMP biosynthetic process;GMP biosynthetic process;GMP biosynthetic process;glutamine metabolic process;purine ribonucleotide biosynthetic process;purine ribonucleotide biosynthetic pro…								9412900	14880000	13227000	17583000	18518000	5	30647000	26563000	26417000	17733000	20203000	5	23.1662	23.8269	23.657	24.0677	24.1424	24.8692	24.6629	24.655	24.0799	24.2681	71.794	658	66.1	36	66.1	66.1	0	323.31	36	36
67	Tb927.11.11010	hypothetical protein, conserved	1.6471	0.719929	0.00274363	2.56167	150%-200%	2.56167	GO:0005737;GO:0005930;GO:0005930;GO:0005930;GO:0030990;GO:0042301;GO:0097014;GO:0097014	cytoplasm;axoneme;axoneme;axoneme;intraciliary transport particle;phosphate ion binding;ciliary plasm;ciliary plasm							GO:0097014	55412000	50711000	55807000	41703000	29836000	5	81681000	71526000	84571000	73576000	73193000	5	25.7237	25.5958	25.7339	25.3136	24.8306	26.2835	26.092	26.3337	26.1327	26.1252	41.653	348	70.4	31	70.4	70.4	0	323.31	31	31
68	Tb927.4.2640	hypothetical protein, conserved	1.6453	0.718348	0.0336683	1.47278	150%-200%	1.47278	GO:0005515;GO:0044877;GO:0097740	protein binding;protein-containing complex binding;paraflagellar rod								2353700	3336200	2811500	5902600	6231000	5	6142800	6739600	9028300	5078600	6961400	5	21.1665	21.6698	21.4229	22.4929	22.571	22.5505	22.6842	23.106	22.276	22.7309	145.37	1274	25.3	29	25.3	25.3	0	122.48	29	29
69	Tb927.11.2370	mRNA export factor MEX67	1.63592	0.710098	0.0349878	1.45608	150%-200%	1.45608	GO:0000902;GO:0003723;GO:0005515;GO:0005634;GO:0005643;GO:0005643;GO:0005737;GO:0006364;GO:0006364;GO:0006406;GO:0006406;GO:0042254;GO:0046872	cell morphogenesis;RNA binding;protein binding;nucleus;nuclear pore;nuclear pore;cytoplasm;rRNA processing;rRNA processing;mRNA export from nucleus;mRNA export from nucleus;ribosome biogenesis;metal ion binding	GO:0003723					GO:0003723		4512100	3261800	3514400	5299100	3142100	5	4497700	9579600	8078400	5573100	4547000	5	22.1054	21.6372	21.7448	22.3373	21.5833	22.1008	23.1915	22.9456	22.41	22.1165	62.541	575	38.3	17	38.3	38.3	0	114.82	17	17
70	Tb927.7.3310	Radial spoke head 1 homolog, putative	1.63168	0.70636	0.00475568	2.32279	150%-200%	2.32279	GO:0005930;GO:0005930;GO:0005930	axoneme;axoneme;axoneme								1387200	1094100	1111000	1614200	1718500	5	2296700	1720000	2927200	2050500	2305000	5	20.4037	20.0613	20.0834	20.6224	20.7127	21.1311	20.714	21.4811	20.9675	21.1363	35.455	328	25.6	7	25.6	25.6	0	33.051	7	7
71	Tb927.9.1880	WD domain, G-beta repeat, putative	1.62541	0.7008	0.0319314	1.49578	150%-200%	1.49578	GO:0005515;GO:0005634;GO:0005840;GO:0005930;GO:0005930;GO:0005930;GO:0006364;GO:0006364;GO:0030515;GO:0032040;GO:0034511	protein binding;nucleus;ribosome;axoneme;axoneme;axoneme;rRNA processing;rRNA processing;snoRNA binding;small-subunit processome;U3 snoRNA binding								4467500	4965400	2888300	8999500	6137000	5	9808800	9034900	11116000	6497000	8173200	5	22.091	22.2435	21.4618	23.1014	22.5491	23.2256	23.1071	23.4061	22.6313	22.9625	63.117	569	53.8	22	52.7	52.7	0	323.31	23	22
72	Tb927.7.5760	nuclear transport factor 2 protein, putative	1.61079	0.687771	0.0393564	1.40498	150%-200%	1.40498	GO:0000902;GO:0005515;GO:0005634;GO:0005643;GO:0005643;GO:0006364;GO:0006364;GO:0006406;GO:0006406;GO:0006913;GO:0042254;GO:0044613;GO:0044613	cell morphogenesis;protein binding;nucleus;nuclear pore;nuclear pore;rRNA processing;rRNA processing;mRNA export from nucleus;mRNA export from nucleus;nucleocytoplasmic transport;ribosome biogenesis;nuclear pore central transport channel;nuclear pore central transport channel								1839800	2304200	2956200	5666000	4700100	5	5830700	4611900	6810600	6192300	4689100	5	20.8111	21.1358	21.4953	22.4339	22.1643	22.4752	22.1369	22.6994	22.562	22.1609	15.812	135	84.4	9	84.4	84.4	0	181.6	9	9
73	Tb927.11.12210	Domain of unknown function (DUF4586), putative	1.60589	0.683369	0.00222938	2.65182	150%-200%	2.65182	GO:0005737;GO:0005815;GO:0097740	cytoplasm;microtubule organizing center;paraflagellar rod								11169000	9425700	10816000	15206000	13651000	5	17353000	19885000	23940000	16208000	19397000	5	23.413	23.1682	23.3667	23.8581	23.7025	24.0487	24.2452	24.5129	23.9502	24.2093	32.43	291	73.2	22	73.2	73.2	0	323.31	22	22
74	Tb927.9.2670	Engulfment and cell motility domain-containing protein	1.60588	0.683367	0.0327015	1.48543	150%-200%	1.48543	GO:0005737;GO:0005741;GO:0005794;GO:0016021;GO:0031981;GO:0097014;GO:0097014	cytoplasm;mitochondrial outer membrane;Golgi apparatus;integral component of membrane;nuclear lumen;ciliary plasm;ciliary plasm							GO:0097014	2782600	1123800	2392000	2693400	2523300	5	3249700	5252400	3648000	3143200	3198600	5	21.408	20.1	21.1898	21.361	21.2669	21.6319	22.3245	21.7987	21.5838	21.609	41.157	369	32	8	32	32	0	188.41	8	8
75	Tb927.6.3280	cyclosome subunit 1, putative	1.60375	0.681451	0.0353297	1.45186	150%-200%	1.45186	GO:0000090;GO:0005654;GO:0005680;GO:0005680;GO:0005737;GO:0007091;GO:0031145;GO:0051286;GO:0051301;GO:0060090;GO:0070979	mitotic anaphase;nucleoplasm;anaphase-promoting complex;anaphase-promoting complex;cytoplasm;metaphase/anaphase transition of mitotic cell cycle;anaphase-promoting complex-dependent catabolic process;cell tip;cell division;molecular adaptor activity;protein K11-linked ubiquitination								2679000	2271200	1735500	4555700	4639300	5	4543400	6012300	4832500	6098400	3982100	5	21.3533	21.115	20.7269	22.1192	22.1455	22.1153	22.5195	22.2043	22.54	21.9251	202.2	1837	20	29	20	20	0	132	29	29
76	Tb927.2.3440;Tb927.2.3460	cysteine peptidase, Clan CA, family C51, putative;cysteine peptidase, Clan CA, family C51, putative	1.60153	0.67945	0.0316933	1.49903	150%-200%	1.49903	GO:0005737;GO:0016021;GO:0016874;GO:0030133;GO:0005737;GO:0016021;GO:0016874;GO:0030133	cytoplasm;integral component of membrane;ligase activity;transport vesicle;cytoplasm;integral component of membrane;ligase activity;transport vesicle								908540	1484100	514130	1472800	1237000	5	1577400	2070100	1626600	1968300	1752700	5	19.7932	20.5012	18.9718	20.4901	20.2384	20.5891	20.9813	20.6334	20.9085	20.7411	30.002	273	38.8	7	38.8	38.8	0	113.81	NaN	NaN
77	Tb927.4.4570	hypothetical protein, conserved	1.60088	0.678867	0.0103335	1.98575	150%-200%	1.98575	GO:0005737;GO:0010608	cytoplasm;posttranscriptional regulation of gene expression								2837600	1744900	2044300	2407800	1348800	5	3346700	3705000	3986700	2768600	2815600	5	21.4362	20.7347	20.9632	21.1993	20.3632	21.6743	21.821	21.9268	21.4007	21.425	98.496	902	18.2	13	18.2	17.3	0	82.29	14	14
78	Tb927.8.5140	diacylglycerol kinase, putative	1.59999	0.678065	0.00720311	2.14248	150%-200%	2.14248	GO:0003951;GO:0004143;GO:0005524;GO:0005739;GO:0005829;GO:0007165;GO:0007205;GO:0016301;GO:0019395;GO:0019395;GO:0030133	NAD+ kinase activity;diacylglycerol kinase activity;ATP binding;mitochondrion;cytosol;signal transduction;protein kinase C-activating G protein-coupled receptor signaling pathway;kinase activity;fatty acid oxidation;fatty acid oxidation;transport vesicle								2784500	2287000	4231400	2476900	4012400	5	4944000	5582000	4102100	4981000	5658300	5	21.409	21.125	22.0127	21.2401	21.936	22.2372	22.4124	21.9679	22.248	22.4319	62.699	575	48.2	16	48.2	48.2	0	250.82	16	16
79	Tb927.11.4530	N-acetyltransferase subunit ARD1	1.59523	0.673761	0.0473581	1.32461	150%-200%	1.32461	GO:0003824;GO:0005737;GO:0006474;GO:0006474;GO:0008080;GO:0016049;GO:0017198;GO:0017198;GO:0018002;GO:0018002;GO:0031415;GO:0031415;GO:1990189;GO:1990190	catalytic activity;cytoplasm;N-terminal protein amino acid acetylation;N-terminal protein amino acid acetylation;N-acetyltransferase activity;cell growth;N-terminal peptidyl-serine acetylation;N-terminal peptidyl-serine acetylation;N-terminal peptidyl-glutamic acid acetylation;N-terminal peptidyl-glutamic acid acetylation;NatA complex;NatA complex;peptide-serine-N-acetyltransferase activity;pepti…								1986100	1986100	2050900	5236000	2309200	5	5430400	3401600	5618300	3095000	4099200	5	20.9215	20.9215	20.9678	22.32	21.139	22.3726	21.6978	22.4217	21.5615	21.9669	27.484	239	47.7	10	47.7	47.7	0	175.5	10	10
80	Tb927.8.7170	inositol polyphosphate 1-phosphatase, putative	1.59512	0.673668	0.00496112	2.30442	150%-200%	2.30442	GO:0005739;GO:0016787;GO:0020015;GO:0046854;GO:0046855;GO:0046855;GO:0046855	mitochondrion;hydrolase activity;glycosome;phosphatidylinositol phosphorylation;inositol phosphate dephosphorylation;inositol phosphate dephosphorylation;inositol phosphate dephosphorylation								5483800	4644800	4532900	5768800	7551300	5	9215200	6570900	8429000	10227000	10192000	5	22.3867	22.1472	22.112	22.4598	22.8483	23.1356	22.6477	23.0069	23.2859	23.2809	42.081	390	41.3	14	41.3	41.3	0	165.4	14	14
81	Tb927.9.10350	Snf7, putative	1.59204	0.670872	0.000509936	3.29248	150%-200%	3.29248	GO:0000815;GO:0000815;GO:0005737;GO:0005771;GO:0007034;GO:0015031;GO:0016192;GO:0030133;GO:0032509;GO:0045324;GO:0045324;GO:0097014;GO:0097014	ESCRT III complex;ESCRT III complex;cytoplasm;multivesicular body;vacuolar transport;protein transport;vesicle-mediated transport;transport vesicle;endosome transport via multivesicular body sorting pathway;late endosome to vacuole transport;late endosome to vacuole transport;ciliary plasm;ciliary plasm							GO:0097014	3733900	3017800	2868400	3740000	3353100	5	4556600	5841000	6380900	4902500	4927000	5	21.8323	21.5251	21.4518	21.8346	21.6771	22.1195	22.4778	22.6053	22.2251	22.2323	23.469	207	31.4	7	31.4	31.4	0	100.99	7	7
82	Tb927.11.1560	1,2-Dihydroxy-3-keto-5-methylthiopentene dioxygenase, putative	1.59137	0.670266	0.000794801	3.09974	150%-200%	3.09974	GO:0005654;GO:0005737;GO:0005829;GO:0006555;GO:0006555;GO:0009086;GO:0009086;GO:0009086;GO:0010309;GO:0055114	nucleoplasm;cytoplasm;cytosol;methionine metabolic process;methionine metabolic process;methionine biosynthetic process;methionine biosynthetic process;methionine biosynthetic process;acireductone dioxygenase [iron(II)-requiring] activity;obsolete oxidation-reduction process								24155000	23058000	21533000	22158000	22584000	5	40335000	41807000	40302000	28048000	30109000	5	24.5258	24.4588	24.36	24.4013	24.4288	25.2655	25.3172	25.2643	24.7414	24.8437	37.611	331	81.3	25	81.3	81.3	0	323.31	25	25
83	Tb927.10.14500	hypothetical protein, conserved	1.59127	0.670178	0.0339371	1.46933	150%-200%	1.46933	GO:0005930;GO:0005930;GO:0005930;GO:0030990	axoneme;axoneme;axoneme;intraciliary transport particle								44085000	28254000	29467000	19371000	16953000	5	46636000	54577000	50415000	32337000	35837000	5	25.3938	24.752	24.8126	24.2074	24.015	25.4749	25.7018	25.5873	24.9467	25.0949	37.027	337	71.8	22	71.8	71.8	0	323.31	22	22
84	Tb927.11.14870	NAD+ synthase, putative	1.58988	0.66892	0.0390652	1.40821	150%-200%	1.40821	GO:0003952;GO:0004359;GO:0005524;GO:0005737;GO:0009435;GO:0009435;GO:0009435;GO:0097014;GO:0097014	NAD+ synthase (glutamine-hydrolyzing) activity;glutaminase activity;ATP binding;cytoplasm;NAD biosynthetic process;NAD biosynthetic process;NAD biosynthetic process;ciliary plasm;ciliary plasm							GO:0097014	1822300	2361500	2920600	5190000	5077200	5	4161200	5821900	5809700	5836200	5989800	5	20.7973	21.1713	21.4778	22.3073	22.2756	21.9886	22.4731	22.47	22.4766	22.5141	32.916	294	40.8	8	40.8	40.8	0	114.76	8	8
85	Tb927.10.740;Tb11.v5.0750.1;Tb11.v5.0749.1	structural maintenance of chromosome 4, putative	1.58987	0.668908	0.00183096	2.73732	150%-200%	2.73732	GO:0000278;GO:0000796;GO:0000796;GO:0000799;GO:0005515;GO:0005524;GO:0005634;GO:0005694;GO:0005737;GO:0007059;GO:0007076;GO:0007076;GO:0007076;GO:0031981;GO:0051276;GO:0097014;GO:0097014	mitotic cell cycle;condensin complex;condensin complex;GO_0000799;protein binding;ATP binding;nucleus;chromosome;cytoplasm;chromosome segregation;mitotic chromosome condensation;mitotic chromosome condensation;mitotic chromosome condensation;nuclear lumen;chromosome organization;ciliary plasm;ciliary plasm							GO:0097014	12709000	12261000	13097000	16752000	17970000	5	25119000	22776000	25695000	17848000	24287000	5	23.5993	23.5476	23.6427	23.9978	24.0991	24.5823	24.441	24.615	24.0893	24.5337	154.7	1366	45.2	65	45.2	45.2	0	323.31	NaN	NaN
86	Tb927.10.14740;Tb927.10.14620;Tb11.v5.1063.1	hypothetical protein, conserved;hypothetical protein, conserved	1.58888	0.668009	0.00126804	2.89687	150%-200%	2.89687	GO:0005635;GO:0005783;GO:0005635;GO:0005783	nuclear envelope;endoplasmic reticulum;nuclear envelope;endoplasmic reticulum								18564000	18850000	18730000	12428000	18862000	5	29773000	30042000	30235000	25072000	23800000	5	24.146	24.1681	24.1588	23.5671	24.169	24.8275	24.8405	24.8497	24.5796	24.5045	44.177	385	63.4	23	63.4	63.4	0	323.31	NaN	NaN
87	Tb927.9.15170;Tb927.9.15110	60S ribosomal protein L5, putative;60S ribosomal protein L5, putative	1.58845	0.667623	0.0116448	1.93387	150%-200%	1.93387	GO:0000027;GO:0000027;GO:0003723;GO:0003735;GO:0005730;GO:0005737;GO:0005840;GO:0006412;GO:0008097;GO:0022625;GO:0022625;GO:0022625;GO:0042255;GO:0042255;GO:0044877;GO:0000027;GO:0000027;GO:0003723;GO:0003735;GO:0005515;GO:0005730;GO:0005737;GO:0005840;GO:0006412;GO:0008097;GO:0022625;GO:0022625;GO:0022625;GO:0042255;GO:0042255	ribosomal large subunit assembly;ribosomal large subunit assembly;RNA binding;structural constituent of ribosome;nucleolus;cytoplasm;ribosome;translation;5S rRNA binding;cytosolic large ribosomal subunit;cytosolic large ribosomal subunit;cytosolic large ribosomal subunit;ribosome assembly;ribosome assembly;protein-containing complex binding;ribosomal large subunit assembly;ribosomal large subunit…	GO:0022625;GO:0003735;GO:0005730;GO:0003723	GO:0022625	GO:0003735		GO:0005730	GO:0003723		216510000	136150000	145260000	187920000	209540000	5	333440000	326700000	330780000	214290000	217060000	5	27.6899	27.0206	27.1141	27.4855	27.6427	28.3129	28.2834	28.3013	27.675	27.6935	34.636	308	70.5	29	70.5	70.5	0	323.31	NaN	NaN
88	Tb927.9.9780	peptidyl-prolyl cis-trans isomerase (cyclophilin- 40), putative	1.58077	0.660625	0.00632382	2.19902	150%-200%	2.19902	GO:0000413;GO:0003755;GO:0005515;GO:0005737;GO:0006457;GO:0016018	protein peptidyl-prolyl isomerization;peptidyl-prolyl cis-trans isomerase activity;protein binding;cytoplasm;protein folding;cyclosporin A binding								23244000	27831000	25479000	25621000	31209000	5	46018000	47790000	53515000	31448000	32078000	5	24.4704	24.7302	24.6028	24.6108	24.8955	25.4557	25.5102	25.6734	24.9065	24.9351	38.095	354	59.3	19	59.3	57.6	0	323.31	20	20
89	Tb927.10.15530;Tb11.v5.0748.1	ABC transport system ATP-binding protein, putative	1.57083	0.651525	0.0328885	1.48296	150%-200%	1.48296	GO:0000056;GO:0000056;GO:0000056;GO:0005524;GO:0005737;GO:0006810;GO:0009898;GO:0016021;GO:0016887;GO:0042624;GO:0090069;GO:0097014;GO:0097014	ribosomal small subunit export from nucleus;ribosomal small subunit export from nucleus;ribosomal small subunit export from nucleus;ATP binding;cytoplasm;transport;cytoplasmic side of plasma membrane;integral component of membrane;ATPase activity;obsolete ATPase activity, uncoupled;regulation of ribosome biogenesis;ciliary plasm;ciliary plasm							GO:0097014	8523100	9761000	8717300	8389800	7803800	5	17590000	16195000	15706000	10569000	7791900	5	23.0229	23.2186	23.0555	23.0002	22.8957	24.0683	23.949	23.9048	23.3333	22.8935	67.522	602	54.7	25	54.7	54.7	0	210.84	NaN	NaN
90	Tb927.9.8190	hypothetical protein, conserved	1.56956	0.650358	0.00179022	2.74709	150%-200%	2.74709	GO:0005737;GO:0005930;GO:0005930;GO:0005930	cytoplasm;axoneme;axoneme;axoneme								2634200	2660000	1597200	2608900	2206500	5	4023500	3575500	3456400	3829600	3489500	5	21.3289	21.343	20.6071	21.315	21.0733	21.94	21.7697	21.7208	21.8688	21.7346	28.802	254	62.6	13	62.6	62.6	0	158.75	13	13
91	Tb927.6.1900	essential nuclear protein 1, putative	1.56619	0.647261	0.00472611	2.3255	150%-200%	2.3255	GO:0000462;GO:0000462;GO:0005634;GO:0005730;GO:0005737;GO:0006364;GO:0006364;GO:0030515;GO:0030688;GO:0031981;GO:0097014;GO:0097014	maturation of SSU-rRNA from tricistronic rRNA transcript (SSU-rRNA, 5.8S rRNA, LSU-rRNA);maturation of SSU-rRNA from tricistronic rRNA transcript (SSU-rRNA, 5.8S rRNA, LSU-rRNA);nucleus;nucleolus;cytoplasm;rRNA processing;rRNA processing;snoRNA binding;preribosome, small subunit precursor;nuclear lumen;ciliary plasm;ciliary plasm	GO:0005730				GO:0005730		GO:0097014	2636500	2493700	1886400	1711900	2947400	5	4198200	4018200	3728800	3291200	3050300	5	21.3302	21.2499	20.8472	20.7072	21.491	22.0013	21.9381	21.8303	21.6502	21.5405	52.9	475	33.3	14	33.3	33.3	0	115.87	14	14
92	Tb927.11.11080	Nucleoporin NUP149	1.56484	0.646015	0.0257407	1.58938	150%-200%	1.58938	GO:0005634;GO:0005643;GO:0005643;GO:0005737;GO:0006406;GO:0006406	nucleus;nuclear pore;nuclear pore;cytoplasm;mRNA export from nucleus;mRNA export from nucleus								8634800	12403000	13144000	13786000	14815000	5	16428000	22420000	28661000	14258000	16478000	5	23.0417	23.5642	23.6479	23.7167	23.8206	23.9697	24.4183	24.7726	23.7653	23.974	149.23	1439	73.7	18	73.7	73.7	0	323.31	18	18
93	Tb11.v5.0826.1;Tb927.7.6860	expression site-associated gene 5 (ESAG5) protein, putative	1.5533	0.63534	0.0461702	1.33564	150%-200%	1.33564	GO:0008289	lipid binding								3419400	6139200	4981900	5921000	7159700	5	11322000	8892700	9027800	8662300	4999300	5	21.7053	22.5496	22.2483	22.4974	22.7715	23.4326	23.0842	23.1059	23.0463	22.2533	50.162	464	11.6	5	11.6	11.6	0	53.666	NaN	NaN
94	Tb927.7.640	hypothetical protein, conserved	1.55057	0.632796	0.0290413	1.53698	150%-200%	1.53698	GO:0005739;GO:0016021;GO:0031966	mitochondrion;integral component of membrane;mitochondrial membrane								1305800	1318500	1337500	3269600	1662700	5	3352400	2237000	2944600	2548800	2708100	5	20.3165	20.3305	20.3511	21.6407	20.6651	21.6768	21.0931	21.4896	21.2814	21.3688	37.365	334	20.1	7	20.1	20.1	0	63.669	7	7
95	Tb927.11.12940	Uncharacterised protein family (UPF0160), putative	1.54813	0.630525	0.0347468	1.45908	150%-200%	1.45908	GO:0005634;GO:0005654;GO:0005737;GO:0097014;GO:0097014	nucleus;nucleoplasm;cytoplasm;ciliary plasm;ciliary plasm							GO:0097014	5133800	4952800	5604500	2484400	2948200	5	7664100	7727900	6830000	5291200	5189000	5	22.2916	22.2398	22.4182	21.2445	21.4914	22.8697	22.8816	22.7035	22.3352	22.307	43.333	394	51	13	51	51	0	157.31	13	13
96	Tb927.11.3290	Tripartite attachment complex protein 166	1.54794	0.630349	0.0133061	1.87595	150%-200%	1.87595	GO:0000002;GO:0005739;GO:0008104;GO:0016021;GO:0020023;GO:0033955;GO:0120121	mitochondrial genome maintenance;mitochondrion;protein localization;integral component of membrane;kinetoplast;mitochondrial DNA inheritance;tripartite attachment complex								7939900	5454300	8065300	9688900	9674900	5	10548000	14441000	10743000	10949000	16511000	5	22.9207	22.379	22.9433	23.2079	23.2058	23.3305	23.7837	23.3569	23.3843	23.9769	166.26	1501	38.4	54	38.4	38.4	0	323.31	54	54
97	Tb927.9.4190	fatty acyl CoA syntetase 1	1.54738	0.629827	0.0358858	1.44508	150%-200%	1.44508	GO:0003996;GO:0004321;GO:0004467;GO:0004467;GO:0005737;GO:0005741;GO:0005783;GO:0006631;GO:0006631;GO:0016020;GO:0020015;GO:0102391;GO:0102391	GO_0003996;fatty-acyl-CoA synthase activity;long-chain fatty acid-CoA ligase activity;long-chain fatty acid-CoA ligase activity;cytoplasm;mitochondrial outer membrane;endoplasmic reticulum;fatty acid metabolic process;fatty acid metabolic process;membrane;glycosome;decanoate-CoA ligase activity;decanoate-CoA ligase activity								29309000	24942000	31032000	34010000	30583000	5	57719000	62530000	49299000	30376000	31991000	5	24.8048	24.5721	24.8873	25.0195	24.8662	25.7825	25.898	25.5551	24.8564	24.9312	78.959	698	63.8	46	63.8	63.8	0	323.31	46	46
98	Tb927.9.6940	DNA topoisomerase type IB small subunit	1.54501	0.627617	0.00994127	2.00256	150%-200%	2.00256	GO:0000287;GO:0003677;GO:0003917;GO:0005524;GO:0005634;GO:0005654;GO:0005694;GO:0005730;GO:0006260;GO:0006260;GO:0006265;GO:0006265;GO:0006333;GO:0006338;GO:0007059;GO:0031298;GO:0031298	magnesium ion binding;DNA binding;DNA topoisomerase type I (single strand cut, ATP-independent) activity;ATP binding;nucleus;nucleoplasm;chromosome;nucleolus;DNA replication;DNA replication;DNA topological change;DNA topological change;chromatin assembly or disassembly;chromatin remodeling;chromosome segregation;replication fork protection complex;replication fork protection complex	GO:0005730				GO:0005730			3306700	4782600	4181500	4692600	4391600	5	5122400	5034900	6741300	7357200	8737900	5	21.657	22.1894	21.9956	22.162	22.0663	22.2884	22.2635	22.6846	22.8107	23.0589	29.968	273	45.8	13	45.8	45.8	0	111.74	13	13
99	Tb927.10.14680	ribosome biogenesis protein, putative	1.5417	0.624525	0.0259434	1.58597	150%-200%	1.58597	GO:0000027;GO:0000027;GO:0005634;GO:0005730;GO:0019843	ribosomal large subunit assembly;ribosomal large subunit assembly;nucleus;nucleolus;rRNA binding	GO:0005730				GO:0005730			3002800	2397600	2848200	4310500	4772900	5	6626300	4988000	6150700	3722100	5233700	5	21.5179	21.1932	21.4416	22.0394	22.1864	22.6598	22.25	22.5523	21.8277	22.3194	35.673	307	45.9	13	45.9	45.9	0	271.05	13	13
100	Tb927.8.6240	STOP axonemal protein	1.54049	0.623387	0.0248253	1.60511	150%-200%	1.60511	GO:0005856;GO:0005930;GO:0005930;GO:0005930;GO:0008017;GO:0034453	cytoskeleton;axoneme;axoneme;axoneme;microtubule binding;microtubule anchoring								31947000	23573000	18626000	31915000	23424000	5	48649000	42946000	48768000	30943000	28164000	5	24.9292	24.4906	24.1508	24.9277	24.4815	25.5359	25.356	25.5394	24.8831	24.7473	30.042	266	75.9	21	75.9	75.9	0	323.31	21	21
101	Tb927.9.13970	hypothetical protein, conserved	1.5367	0.619837	0.00535584	2.27117	150%-200%	2.27117	GO:0000776;GO:0005634;GO:0005654;GO:0010608	kinetochore;nucleus;nucleoplasm;posttranscriptional regulation of gene expression								3623600	4830700	4699900	6659400	6200300	5	8377800	8003100	8698100	8261800	6634800	5	21.789	22.2038	22.1642	22.667	22.5639	22.9981	22.9321	23.0523	22.978	22.6616	36.788	339	55.5	14	55.5	55.5	0	212.06	14	14
102	Tb927.4.1920	GPI transamidase subunit 16, putative	1.53462	0.617881	0.0415195	1.38175	150%-200%	1.38175	GO:0003923;GO:0016021;GO:0016255;GO:0016255;GO:0016255;GO:0030133;GO:0042765;GO:0042765	GPI-anchor transamidase activity;integral component of membrane;attachment of GPI anchor to protein;attachment of GPI anchor to protein;attachment of GPI anchor to protein;transport vesicle;GPI-anchor transamidase complex;GPI-anchor transamidase complex								12836000	19143000	14924000	18550000	16465000	5	29180000	29768000	32953000	16886000	16926000	5	23.6137	24.1903	23.8311	24.1449	23.9729	24.7985	24.8273	24.9739	24.0093	24.0127	75.806	686	35.3	19	35.3	35.3	0	323.31	19	19
103	Tb927.2.5130	hypothetical protein, conserved	1.53347	0.616803	0.00100121	2.99947	150%-200%	2.99947	GO:0005634;GO:0005730	nucleus;nucleolus	GO:0005730				GO:0005730			1754900	2499100	2431300	2038000	2436400	5	3338500	3403000	3825500	2845900	3700200	5	20.743	21.253	21.2133	20.9587	21.2163	21.6708	21.6984	21.8672	21.4405	21.8192	43.557	390	34.9	14	34.9	34.9	0	44.477	14	14
104	Tb927.10.14030	hypothetical protein, conserved	1.53048	0.613988	0.00189999	2.72125	150%-200%	2.72125	GO:0005515;GO:0005783;GO:0005794	protein binding;endoplasmic reticulum;Golgi apparatus								22002000	17645000	18179000	21167000	28539000	5	37916000	31600000	34427000	29643000	30990000	5	24.3911	24.0728	24.1158	24.3353	24.7664	25.1763	24.9134	25.037	24.8212	24.8853	50.474	449	44.3	19	44.3	44.3	0	186.06	19	19
105	Tb927.6.5130;Tb927.6.5120	60S acidic ribosomal protein P2, putative;60S acidic ribosomal protein P2, putative	1.52818	0.611813	0.0470974	1.327	150%-200%	1.327	GO:0002182;GO:0003735;GO:0005737;GO:0005840;GO:0006412;GO:0006414;GO:0022625;GO:0022625;GO:0022625;GO:0002182;GO:0003735;GO:0005840;GO:0006412;GO:0006414;GO:0022625;GO:0022625;GO:0022625	cytoplasmic translational elongation;structural constituent of ribosome;cytoplasm;ribosome;translation;translational elongation;cytosolic large ribosomal subunit;cytosolic large ribosomal subunit;cytosolic large ribosomal subunit;cytoplasmic translational elongation;structural constituent of ribosome;ribosome;translation;translational elongation;cytosolic large ribosomal subunit;cytosolic large r…	GO:0022625;GO:0003735	GO:0022625	GO:0003735					23769000	11208000	15951000	33542000	29111000	5	32762000	40219000	35333000	36997000	28261000	5	24.5026	23.418	23.9271	24.9995	24.7951	24.9655	25.2614	25.0745	25.1409	24.7523	10.444	107	54.2	10	54.2	54.2	0	276.01	NaN	NaN
106	Tb927.6.4000	small glutamine-rich tetratricopeptide repeat protein, putative	1.52727	0.610955	0.0215314	1.66693	150%-200%	1.66693	GO:0005515;GO:0005737;GO:0005829;GO:0006620;GO:0016020;GO:0030433;GO:0030433;GO:0042493;GO:0051087;GO:0060090;GO:0072380;GO:0072380;GO:1903646	protein binding;cytoplasm;cytosol;posttranslational protein targeting to endoplasmic reticulum membrane;membrane;ubiquitin-dependent ERAD pathway;ubiquitin-dependent ERAD pathway;response to drug;chaperone binding;molecular adaptor activity;TRC complex;TRC complex;positive regulation of chaperone-mediated protein folding								29940000	27999000	28898000	20393000	13949000	5	37332000	43378000	40947000	31130000	32286000	5	24.8356	24.7389	24.7845	24.2816	23.7337	25.1539	25.3705	25.2873	24.8918	24.9444	45.966	416	90.6	32	90.6	90.6	0	323.31	32	32
107	Tb927.11.5030	hypothetical protein, conserved	1.52603	0.609785	0.00257108	2.58988	150%-200%	2.58988	GO:0005739;GO:0030863;GO:0030863;GO:0036064;GO:0036064;GO:0120280	mitochondrion;cortical cytoskeleton;cortical cytoskeleton;ciliary basal body;ciliary basal body;ciliary pro-basal body								2944700	2442100	2458800	3475700	3083900	5	4434800	3866800	5533200	3698500	4449500	5	21.4897	21.2197	21.2295	21.7289	21.5563	22.0804	21.8827	22.3997	21.8185	22.0852	35.573	314	42	15	42	42	0	165.54	15	15
108	Tb927.10.15960	hypothetical protein, conserved	1.52415	0.608005	0.0434102	1.36241	150%-200%	1.36241	GO:0005515;GO:0005737;GO:0031981;GO:0097014;GO:0097014	protein binding;cytoplasm;nuclear lumen;ciliary plasm;ciliary plasm							GO:0097014	858490	1764300	1926900	2372900	1974300	5	2321300	3323300	3148700	2267400	2499500	5	19.7114	20.7507	20.8778	21.1782	20.9129	21.1465	21.6642	21.5863	21.1126	21.2532	26.161	230	44.3	8	44.3	44.3	0	130.62	8	8
109	Tb927.8.5880	eukaryotic translation initiation factor 1A, putative	1.52364	0.607524	0.0250901	1.6005	150%-200%	1.6005	GO:0003723;GO:0003743;GO:0005730;GO:0005737;GO:0006413	RNA binding;translation initiation factor activity;nucleolus;cytoplasm;translational initiation	GO:0005730;GO:0003723				GO:0005730	GO:0003723		8733400	8044400	9573600	13042000	11824000	5	16928000	18973000	19244000	11042000	11850000	5	23.0581	22.9396	23.1906	23.6367	23.4952	24.0129	24.1774	24.1979	23.3965	23.4984	19.445	172	48.3	8	48.3	48.3	0	161.97	8	8
110	Tb927.11.10990	methylthioribose-1-phosphate isomerase, putative	1.52302	0.606938	0.0147363	1.83161	150%-200%	1.83161	GO:0003743;GO:0005525;GO:0005634;GO:0005654;GO:0005737;GO:0005851;GO:0005851;GO:0006413;GO:0019284;GO:0019284;GO:0019284;GO:0019509;GO:0019509;GO:0019509;GO:0031981;GO:0044237;GO:0044249;GO:0046523;GO:0097014;GO:0097014	translation initiation factor activity;GTP binding;nucleus;nucleoplasm;cytoplasm;eukaryotic translation initiation factor 2B complex;eukaryotic translation initiation factor 2B complex;translational initiation;L-methionine salvage from S-adenosylmethionine;L-methionine salvage from S-adenosylmethionine;L-methionine salvage from S-adenosylmethionine;L-methionine salvage from methylthioadenosine;L-…							GO:0097014	4026500	6670500	6668000	5226200	3256000	5	6903900	8328800	8588100	7348100	8197000	5	21.9411	22.6694	22.6688	22.3173	21.6347	22.719	22.9897	23.0339	22.8089	22.9667	42.136	386	58.5	16	58.5	58.5	0	323.31	16	16
111	Tb927.10.12360	hypothetical protein, conserved	1.52231	0.606265	0.0413446	1.38358	150%-200%	1.38358	GO:0005737;GO:0031981;GO:0097014;GO:0097014;GO:0120118	cytoplasm;nuclear lumen;ciliary plasm;ciliary plasm;flagella connector							GO:0097014	3530100	4543400	4667600	7940100	8817800	5	6495000	9682800	9341900	10363000	9024000	5	21.7513	22.1153	22.1542	22.9207	23.072	22.6309	23.207	23.1553	23.3049	23.1053	18.601	170	81.8	10	81.8	81.8	0	323.31	10	10
112	Tb927.7.5490	protein arginine n-methyltransferase 7	1.52213	0.606096	0.0302261	1.51962	150%-200%	1.51962	GO:0005730;GO:0005737;GO:0008469;GO:0016273;GO:0016274;GO:0016277;GO:0018216;GO:0032991;GO:0034969;GO:0034969;GO:0035241;GO:0035246;GO:0042802	nucleolus;cytoplasm;histone-arginine N-methyltransferase activity;arginine N-methyltransferase activity;protein-arginine N-methyltransferase activity;[myelin basic protein]-arginine N-methyltransferase activity;peptidyl-arginine methylation;protein-containing complex;histone arginine methylation;histone arginine methylation;protein-arginine omega-N monomethyltransferase activity;peptidyl-arginine…	GO:0005730				GO:0005730			2405500	4545600	5261400	3418600	5085600	5	6572100	6674000	7993000	5142200	5152300	5	21.1979	22.116	22.327	21.705	22.278	22.6479	22.6701	22.9303	22.294	22.2968	44.026	390	57.4	15	57.4	57.4	0	238.81	15	15
113	Tb927.6.4990	mitochondrial ATP synthase delta chain	1.52139	0.605389	0.0240078	1.61965	150%-200%	1.61965	GO:0000275;GO:0000275;GO:0000275;GO:0005739;GO:0015986;GO:0015986;GO:0015986;GO:0015986;GO:0016787;GO:0030133;GO:0045261;GO:0045261;GO:0046933;GO:0046933	mitochondrial proton-transporting ATP synthase complex, catalytic sector F(1);mitochondrial proton-transporting ATP synthase complex, catalytic sector F(1);mitochondrial proton-transporting ATP synthase complex, catalytic sector F(1);mitochondrion;ATP synthesis coupled proton transport;ATP synthesis coupled proton transport;ATP synthesis coupled proton transport;ATP synthesis coupled proton trans…								5945400	3756400	4232800	8924200	6846100	5	8355700	8563600	9897600	10492000	7883800	5	22.5033	21.8409	22.0132	23.0893	22.7069	22.9943	23.0298	23.2386	23.3228	22.9105	20.147	182	46.7	8	46.7	46.7	0	186.71	8	8
114	Tb927.9.3760	Nucleoporin GLE2	1.52013	0.60419	0.00940871	2.02647	150%-200%	2.02647	GO:0000972;GO:0003723;GO:0005515;GO:0005634;GO:0005643;GO:0005643;GO:0006405;GO:0006406;GO:0006406;GO:0043130	transcription-dependent tethering of RNA polymerase II gene DNA at nuclear periphery;RNA binding;protein binding;nucleus;nuclear pore;nuclear pore;RNA export from nucleus;mRNA export from nucleus;mRNA export from nucleus;ubiquitin binding	GO:0003723					GO:0003723		3684100	5555800	5871900	5637400	5310300	5	7750600	9013200	9868900	6014800	6966200	5	21.8129	22.4056	22.4854	22.4266	22.3404	22.8859	23.1036	23.2345	22.5201	22.7319	38.351	349	84.5	20	84.5	84.5	0	323.31	20	20
115	Tb927.8.6450	inhibitor of cysteine peptidase	1.51741	0.60161	0.0484563	1.31465	150%-200%	1.31465	GO:0004866;GO:0005737;GO:0030162;GO:0031981;GO:0097014;GO:0097014	endopeptidase inhibitor activity;cytoplasm;regulation of proteolysis;nuclear lumen;ciliary plasm;ciliary plasm							GO:0097014	3533600	2803100	2341000	6864900	5118600	5	5354000	5313500	6389000	6537100	7757900	5	21.7527	21.4186	21.1587	22.7108	22.2873	22.3522	22.3412	22.6072	22.6402	22.8872	13.454	121	51.2	6	51.2	51.2	0	275.93	6	6
116	Tb927.7.2330	Protein of unknown function (DUF1663), putative	1.51718	0.601388	0.0251777	1.59898	150%-200%	1.59898	GO:0005634;GO:0005635	nucleus;nuclear envelope								7648000	16147000	16171000	12901000	12140000	5	18918000	22130000	14793000	18964000	23822000	5	22.8667	23.9448	23.9469	23.621	23.5333	24.1733	24.3995	23.8184	24.1768	24.5058	123.84	1099	17.7	9	17.7	17.7	0	94.515	9	9
117	Tb927.1.4690	Protein arginine N-methyltransferase 1 catalytic subunit	1.51608	0.600347	0.0113206	1.94613	150%-200%	1.94613	GO:0003729;GO:0005515;GO:0005634;GO:0005730;GO:0005737;GO:0006479;GO:0009267;GO:0016273;GO:0016274;GO:0018216;GO:0019222;GO:0019919;GO:0045821;GO:2001157	mRNA binding;protein binding;nucleus;nucleolus;cytoplasm;protein methylation;cellular response to starvation;arginine N-methyltransferase activity;protein-arginine N-methyltransferase activity;peptidyl-arginine methylation;regulation of metabolic process;peptidyl-arginine methylation, to asymmetrical-dimethyl arginine;positive regulation of glycolytic process;negative regulation of proline catabo…	GO:0003729;GO:0005730			GO:0003729	GO:0005730			3977400	5474500	5955100	6703100	6675700	5	8753500	10605000	10095000	7096900	7091200	5	21.9234	22.3843	22.5057	22.6764	22.6705	23.0614	23.3382	23.2671	22.7588	22.7576	39.206	345	43.5	15	43.5	43.5	0	310.72	15	15
118	Tb927.11.5250	hypothetical protein, conserved	1.50981	0.594367	0.0123291	1.90907	150%-200%	1.90907	GO:0005634;GO:0005730	nucleus;nucleolus	GO:0005730				GO:0005730			3106400	2763600	2462000	3167600	3378100	5	5119400	4349800	5944600	3160900	3887800	5	21.5668	21.3981	21.2314	21.595	21.6878	22.2875	22.0525	22.5031	21.5919	21.8905	177.31	1584	16	23	16	16	0	57.443	23	23
119	Tb927.6.5010	hypothetical protein, conserved	1.50698	0.591658	0.0133491	1.87455	150%-200%	1.87455	GO:0003729;GO:0005634;GO:0005737;GO:0010608;GO:0031981;GO:0097014;GO:0097014	mRNA binding;nucleus;cytoplasm;posttranscriptional regulation of gene expression;nuclear lumen;ciliary plasm;ciliary plasm	GO:0003729			GO:0003729			GO:0097014	2682700	1796500	2207000	1894300	2053500	5	3698800	4124800	3267600	2434900	2499100	5	21.3553	20.7768	21.0737	20.8532	20.9697	21.8186	21.9759	21.6398	21.2154	21.253	40.797	384	31.5	7	31.5	31.5	0	70.358	7	7
120	Tb927.4.4910.2;Tb927.4.4910.1	3,2-trans-enoyl-CoA isomerase, mitochondrial precursor, putative	1.50629	0.591001	0.00974658	2.01115	150%-200%	2.01115										6521900	6981400	6919600	4364200	5507100	5	11503000	7740800	10427000	7632800	8328300	5	22.6369	22.7351	22.7223	22.0573	22.3929	23.4555	22.8841	23.3138	22.8638	22.9896	45.333	400	33.2	7	33.2	27.2	0	135.63	NaN	NaN
121	Tb927.4.3130	Component of motile flagella 18	1.49798	0.583017	0.000257064	3.58996	120%-150%	3.58996	GO:0005515;GO:0005930;GO:0005930;GO:0005930;GO:0008017;GO:0010608;GO:0035869;GO:0036064;GO:0036064;GO:0051493;GO:0060285;GO:0120260;GO:0120260	protein binding;axoneme;axoneme;axoneme;microtubule binding;posttranscriptional regulation of gene expression;ciliary transition zone;ciliary basal body;ciliary basal body;regulation of cytoskeleton organization;cilium-dependent cell motility;ciliary microtubule quartet;ciliary microtubule quartet								1906700	1797200	1570700	1561800	1572400	5	2578200	2917700	2605800	2228900	2265600	5	20.8626	20.7773	20.583	20.5748	20.5845	21.2979	21.4764	21.3133	21.0879	21.1115	30.637	275	39.6	9	39.6	39.6	0	115.8	9	9
122	Tb927.11.760	protein phosphatase 2C, putative	1.495	0.580146	0.0261824	1.58199	120%-150%	1.58199	GO:0004722;GO:0005654;GO:0005737;GO:0006470;GO:0008287;GO:0009372;GO:0016791;GO:0020015;GO:0043169;GO:0044145;GO:0046872;GO:0097014;GO:0097014;GO:0106306;GO:0106307	protein serine/threonine phosphatase activity;nucleoplasm;cytoplasm;protein dephosphorylation;protein serine/threonine phosphatase complex;quorum sensing;phosphatase activity;glycosome;cation binding;modulation of development of symbiont involved in interaction with host;metal ion binding;ciliary plasm;ciliary plasm;protein serine phosphatase activity;protein threonine phosphatase activity							GO:0097014	38616000	66857000	71835000	74117000	73015000	5	114300000	93768000	118110000	74596000	84264000	5	25.2027	25.9946	26.0982	26.1433	26.1217	26.7682	26.4826	26.8156	26.1526	26.3284	45.599	408	72.3	38	72.3	72.3	0	323.31	38	38
123	Tb927.11.2610	hypothetical protein, conserved	1.49178	0.577038	0.0250949	1.60041	120%-150%	1.60041	GO:0005856;GO:0010608;GO:0030863;GO:0030863	cytoskeleton;posttranscriptional regulation of gene expression;cortical cytoskeleton;cortical cytoskeleton								223900000	228620000	254510000	267740000	251380000	5	433730000	420250000	459290000	258780000	257100000	5	27.7383	27.7684	27.9231	27.9963	27.9053	28.6922	28.6467	28.7748	27.9472	27.9378	50.887	461	74.6	48	74.6	74.6	0	323.31	48	48
124	Tb927.3.1030	RNA-binding protein	1.49044	0.575734	0.0331704	1.47925	120%-150%	1.47925	GO:0003676;GO:0003729;GO:0005737	nucleic acid binding;mRNA binding;cytoplasm	GO:0003729			GO:0003729				11058000	13138000	12621000	6641000	9141400	5	16332000	17328000	19829000	13690000	11217000	5	23.3986	23.6472	23.5893	22.663	23.124	23.9612	24.0466	24.2411	23.7066	23.4192	39.272	357	67.5	17	67.5	67.5	0	323.31	17	17
125	Tb927.11.14300	Dynein intermediate chain, axonemal	1.48788	0.573256	0.00836034	2.07778	120%-150%	2.07778	GO:0003341;GO:0003774;GO:0003777;GO:0005515;GO:0005737;GO:0005840;GO:0005930;GO:0005930;GO:0005930;GO:0007018;GO:0030286;GO:0030286;GO:0031981;GO:0036157;GO:0036157;GO:0036157;GO:0036157;GO:0036158;GO:0036158;GO:0045503;GO:0045504;GO:0097014;GO:0097014	cilium movement;motor activity;microtubule motor activity;protein binding;cytoplasm;ribosome;axoneme;axoneme;axoneme;microtubule-based movement;dynein complex;dynein complex;nuclear lumen;outer dynein arm;outer dynein arm;outer dynein arm;outer dynein arm;outer dynein arm assembly;outer dynein arm assembly;dynein light chain binding;dynein heavy chain binding;ciliary plasm;ciliary plasm							GO:0097014	26462000	24920000	28177000	36950000	37667000	5	45562000	53327000	54143000	38571000	37792000	5	24.6574	24.5708	24.748	25.1391	25.1668	25.4413	25.6684	25.6903	25.201	25.1716	68.115	602	73.8	39	73.8	73.8	0	323.31	39	39
126	Tb927.7.2360	N-acetyltransferase, putative	1.48786	0.573235	0.00790187	2.10227	120%-150%	2.10227	GO:0004596;GO:0005737;GO:0008080;GO:0017196;GO:0017196;GO:0031417;GO:0031417;GO:0031981;GO:0097014;GO:0097014	peptide alpha-N-acetyltransferase activity;cytoplasm;N-acetyltransferase activity;N-terminal peptidyl-methionine acetylation;N-terminal peptidyl-methionine acetylation;NatC complex;NatC complex;nuclear lumen;ciliary plasm;ciliary plasm							GO:0097014	3377500	4292700	3937200	6345100	4152400	5	6407400	7991400	6444800	6311400	5733900	5	21.6875	22.0335	21.9087	22.5972	21.9855	22.6113	22.93	22.6197	22.5895	22.4511	34.599	308	35.7	9	35.7	35.7	0	148.69	9	9
127	Tb927.11.2420;Tb927.11.2390	Tubulin-tyrosine ligase family, putative;Tubulin-tyrosine ligase family, putative	1.48548	0.570928	0.0429282	1.36726	120%-150%	1.36726	GO:0006464;GO:0000226;GO:0000281;GO:0000281;GO:0005737;GO:0006464;GO:0018095;GO:0031981;GO:0060285;GO:0070740;GO:0097014;GO:0097014	cellular protein modification process;microtubule cytoskeleton organization;mitotic cytokinesis;mitotic cytokinesis;cytoplasm;cellular protein modification process;protein polyglutamylation;nuclear lumen;cilium-dependent cell motility;tubulin-glutamic acid ligase activity;ciliary plasm;ciliary plasm							GO:0097014	2664200	2055400	2566800	1834700	1563200	5	3616100	3808600	3900800	2319600	2226200	5	21.3453	20.971	21.2915	20.8071	20.5761	21.786	21.8608	21.8953	21.1454	21.0862	73.98	646	36.4	18	36.4	36.4	0	72.54	NaN	NaN
128	Tb927.3.1620	ER-golgi trafficking TRAPP I complex 85 kDa subunit, putative	1.47901	0.56463	0.0178543	1.74826	120%-150%	1.74826	GO:0000045;GO:0000045;GO:0000407;GO:0005737;GO:0006888;GO:0030133;GO:0030242;GO:0031410;GO:0034497;GO:0034497;GO:1990072;GO:1990072	autophagosome assembly;autophagosome assembly;phagophore assembly site;cytoplasm;endoplasmic reticulum to Golgi vesicle-mediated transport;transport vesicle;autophagy of peroxisome;cytoplasmic vesicle;protein localization to phagophore assembly site;protein localization to phagophore assembly site;TRAPPIII protein complex;TRAPPIII protein complex								5488500	6005200	5949100	11606000	9137600	5	10912000	11343000	11193000	11222000	11808000	5	22.388	22.5178	22.5042	23.4684	23.1234	23.3794	23.4353	23.4161	23.4198	23.4933	178.11	1631	30.2	35	30.2	30.2	0	241.51	35	35
129	Tb927.10.9240;REV__Tb927.8.3800	Tir chaperone protein (CesT) family, putative	1.47507	0.560788	0.0242583	1.61514	120%-150%	1.61514	GO:0010608;GO:0030254;GO:0030254;GO:0036064;GO:0036064;GO:0051286;GO:0120120;GO:0120280	posttranscriptional regulation of gene expression;protein secretion by the type III secretion system;protein secretion by the type III secretion system;ciliary basal body;ciliary basal body;cell tip;bilobe structure;ciliary pro-basal body								975130	2051100	1646300	1774500	1362000	5	1765500	2545200	2304700	2204000	2699500	5	19.8952	20.968	20.6508	20.759	20.3773	20.7516	21.2793	21.1361	21.0717	21.3643	39.755	365	47.9	11	47.9	44.4	0	169.2	NaN	NaN
130	Tb927.10.9250	adenylyl cyclase-associated protein, putative	1.47402	0.559752	0.00330984	2.48019	120%-150%	2.48019	GO:0000902;GO:0003779;GO:0005737;GO:0007010;GO:0007015;GO:0007190;GO:0010608;GO:0031981;GO:0097014;GO:0097014	cell morphogenesis;actin binding;cytoplasm;cytoskeleton organization;actin filament organization;activation of adenylate cyclase activity;posttranscriptional regulation of gene expression;nuclear lumen;ciliary plasm;ciliary plasm							GO:0097014	13486000	14249000	15210000	15631000	16700000	5	26683000	20545000	23287000	16388000	24055000	5	23.685	23.7644	23.8585	23.8979	23.9933	24.6694	24.2923	24.473	23.9661	24.5198	29.333	269	59.1	16	59.1	59.1	0	323.31	16	16
131	Tb927.10.2780;Tb11.v5.0608.1;Tb11.v5.0609.1	DNA-directed RNA polymerase III subunit C1	1.46492	0.550823	0.0187266	1.72754	120%-150%	1.72754	GO:0003677;GO:0003899;GO:0005634;GO:0005654;GO:0005666;GO:0005666;GO:0005737;GO:0006351;GO:0006351	DNA binding;DNA-directed 5'-3' RNA polymerase activity;nucleus;nucleoplasm;RNA polymerase III complex;RNA polymerase III complex;cytoplasm;transcription, DNA-templated;transcription, DNA-templated								2521800	2374100	3505600	4641300	3430100	5	4404300	5303100	4634600	4045300	5744200	5	21.266	21.1789	21.7412	22.1461	21.7098	22.0705	22.3384	22.144	21.9478	22.4537	170.29	1530	24.1	31	24.1	24.1	0	59.934	NaN	NaN
132	Tb927.9.8880;Tb927.9.8850	actin A;actin B	1.46473	0.550635	0.00856824	2.06711	120%-150%	2.06711	GO:0005200;GO:0005737;GO:0007010;GO:0015629;GO:0097014;GO:0097014;GO:0005200;GO:0005737;GO:0007010;GO:0015629;GO:0097014;GO:0097014	structural constituent of cytoskeleton;cytoplasm;cytoskeleton organization;actin cytoskeleton;ciliary plasm;ciliary plasm;structural constituent of cytoskeleton;cytoplasm;cytoskeleton organization;actin cytoskeleton;ciliary plasm;ciliary plasm							GO:0097014	224540000	260150000	229970000	157810000	196280000	5	356200000	271280000	380880000	273640000	283430000	5	27.7424	27.9548	27.7769	27.2336	27.5483	28.4081	28.0152	28.5048	28.0277	28.0784	41.895	376	82.7	36	82.7	82.7	0	323.31	NaN	NaN
133	Tb927.10.15520;Tb11.v5.0812.1	signal recognition particle protein, putative	1.46411	0.550027	0.0111583	1.9524	120%-150%	1.9524	GO:0005515;GO:0005737;GO:0005786;GO:0005786;GO:0006614;GO:0008312;GO:0048500;GO:0048500	protein binding;cytoplasm;signal recognition particle, endoplasmic reticulum targeting;signal recognition particle, endoplasmic reticulum targeting;SRP-dependent cotranslational protein targeting to membrane;7S RNA binding;signal recognition particle;signal recognition particle								6976200	6362900	7794600	10761000	9245300	5	11980000	13772000	13556000	9256600	11669000	5	22.734	22.6013	22.894	23.3593	23.1403	23.5141	23.7152	23.6924	23.1421	23.4762	76.262	676	47.5	35	47.5	47.5	0	215.11	NaN	NaN
134	Tb927.11.630	RNA polymerase I second largest subunit	1.46298	0.548906	0.00814822	2.08894	120%-150%	2.08894	GO:0003677;GO:0003899;GO:0005634;GO:0005654;GO:0005730;GO:0005736;GO:0005736;GO:0006351;GO:0006351;GO:0031981;GO:0032549	DNA binding;DNA-directed 5'-3' RNA polymerase activity;nucleus;nucleoplasm;nucleolus;RNA polymerase I complex;RNA polymerase I complex;transcription, DNA-templated;transcription, DNA-templated;nuclear lumen;ribonucleoside binding	GO:0005730				GO:0005730			12172000	16605000	16654000	22171000	18517000	5	27206000	29918000	23160000	23314000	22392000	5	23.5371	23.9851	23.9894	24.4022	24.1423	24.6974	24.8345	24.4651	24.4747	24.4165	179.49	1596	43	58	43	43	0	323.31	58	58
135	Tb927.3.1590	mitochondrial RNA binding complex 1 subunit	1.46189	0.547836	0.0310767	1.50757	120%-150%	1.50757	GO:0000166;GO:0000963;GO:0003723;GO:0003729;GO:0005654;GO:0005737;GO:0005739;GO:0016554;GO:0031019;GO:0031019;GO:0048255;GO:0090615	nucleotide binding;mitochondrial RNA processing;RNA binding;mRNA binding;nucleoplasm;cytoplasm;mitochondrion;cytidine to uridine editing;mitochondrial mRNA editing complex;mitochondrial mRNA editing complex;mRNA stabilization;mitochondrial mRNA processing	GO:0003729;GO:0003723			GO:0003729		GO:0003723		19538000	21290000	23246000	24777000	24877000	5	43143000	40754000	33898000	26164000	22299000	5	24.2198	24.3437	24.4705	24.5625	24.5683	25.3626	25.2804	25.0147	24.6411	24.4105	72.678	668	59.7	35	59.7	59.7	0	323.31	35	35
136	Tb927.8.2520;Tb927.8.2790	acetyl-CoA synthetase, putative;acetyl-CoA synthetase, truncated	1.46123	0.547188	0.0169506	1.77081	120%-150%	1.77081	GO:0003824;GO:0003987;GO:0005524;GO:0005737;GO:0008152;GO:0016021;GO:0016208;GO:0019427;GO:0019427;GO:0019427;GO:0019427;GO:0031981;GO:0097014;GO:0097014	catalytic activity;acetate-CoA ligase activity;ATP binding;cytoplasm;metabolic process;integral component of membrane;AMP binding;acetyl-CoA biosynthetic process from acetate;acetyl-CoA biosynthetic process from acetate;acetyl-CoA biosynthetic process from acetate;acetyl-CoA biosynthetic process from acetate;nuclear lumen;ciliary plasm;ciliary plasm							GO:0097014	29578000	35421000	18420000	28293000	23822000	5	43547000	40014000	46980000	31614000	35892000	5	24.818	25.0781	24.1348	24.7539	24.5058	25.3761	25.254	25.4855	24.9141	25.0972	74.666	673	49	28	49	49	0	323.31	NaN	NaN
137	Tb927.7.2400	tyrosyl-tRNA synthetase, putative	1.45801	0.544003	0.0282027	1.54971	120%-150%	1.54971	GO:0000049;GO:0004812;GO:0005737	tRNA binding;aminoacyl-tRNA ligase activity;cytoplasm								11600000	14139000	14144000	7098800	9431300	5	18401000	15552000	20073000	14238000	13987000	5	23.4676	23.7532	23.7537	22.7591	23.169	24.1333	23.8906	24.2588	23.7632	23.7376	45.797	425	40.7	17	40.7	40.7	0	175.42	17	17
138	Tb927.9.13320	hypothetical protein, conserved	1.45397	0.539999	0.00765392	2.11612	120%-150%	2.11612	GO:0005634;GO:0005654;GO:0010608	nucleus;nucleoplasm;posttranscriptional regulation of gene expression								3786200	3071800	4491100	5614100	5314400	5	6851100	6441600	6387400	6153500	6557400	5	21.8523	21.5507	22.0986	22.4206	22.3415	22.7079	22.619	22.6068	22.553	22.6447	55.399	507	47.7	18	47.7	47.7	0	138.6	18	18
139	Tb927.7.270	Ribosome production factor 2 homolog	1.45318	0.539218	0.0276592	1.55816	120%-150%	1.55816	GO:0000027;GO:0000027;GO:0000463;GO:0000463;GO:0000470;GO:0000470;GO:0005515;GO:0005634;GO:0005730;GO:0006364;GO:0006364;GO:0008097;GO:0019843;GO:0042273;GO:1990904	ribosomal large subunit assembly;ribosomal large subunit assembly;maturation of LSU-rRNA from tricistronic rRNA transcript (SSU-rRNA, 5.8S rRNA, LSU-rRNA);maturation of LSU-rRNA from tricistronic rRNA transcript (SSU-rRNA, 5.8S rRNA, LSU-rRNA);maturation of LSU-rRNA;maturation of LSU-rRNA;protein binding;nucleus;nucleolus;rRNA processing;rRNA processing;5S rRNA binding;rRNA binding;ribosomal larg…	GO:0005730				GO:0005730			4353600	6203300	5703100	3673800	3648000	5	7810200	7073100	8438500	5580100	5366800	5	22.0538	22.5646	22.4433	21.8088	21.7987	22.8969	22.7539	23.0086	22.4119	22.3556	41.798	370	54.6	23	54.6	54.6	0	237.89	23	23
140	Tb927.1.3180	40S ribosomal protein S11, putative	1.45066	0.536708	0.0450168	1.34663	120%-150%	1.34663	GO:0003735;GO:0005730;GO:0005737;GO:0005840;GO:0006412;GO:0022627;GO:0022627;GO:0022627	structural constituent of ribosome;nucleolus;cytoplasm;ribosome;translation;cytosolic small ribosomal subunit;cytosolic small ribosomal subunit;cytosolic small ribosomal subunit	GO:0003735;GO:0005730		GO:0003735		GO:0005730			112930000	101360000	104270000	224800000	194050000	5	215590000	242380000	238970000	178700000	194090000	5	26.7509	26.5949	26.6357	27.7441	27.5319	27.6837	27.8527	27.8323	27.413	27.5322	20.059	174	61.5	2	61.5	12.1	0	323.31	20	20
141	Tb927.9.15000	proteasome complex subunit Rpn13 ubiquitin receptor, putative	1.44779	0.533849	0.0101981	1.99148	120%-150%	1.99148	GO:0005634;GO:0005654;GO:0005730;GO:0005737;GO:0006511;GO:0008541;GO:0008541;GO:0043130;GO:0061133;GO:0070628	nucleus;nucleoplasm;nucleolus;cytoplasm;ubiquitin-dependent protein catabolic process;proteasome regulatory particle, lid subcomplex;proteasome regulatory particle, lid subcomplex;ubiquitin binding;endopeptidase activator activity;proteasome binding	GO:0005730				GO:0005730			3747500	4720600	4264500	6611500	6276800	5	6767200	8319100	7780600	7455800	6770900	5	21.8375	22.1705	22.0239	22.6565	22.5816	22.6901	22.988	22.8915	22.8299	22.6909	27.214	251	88.8	16	88.8	88.8	0	161.99	16	16
142	Tb927.10.13710	Activator of Hsp90 ATPase, N-terminal/Activator of Hsp90 ATPase homolog 1-like protein, putative	1.44676	0.532827	0.0151586	1.81934	120%-150%	1.81934	GO:0001671;GO:0005654;GO:0005737;GO:0005829;GO:0006457;GO:0032781;GO:0051087;GO:0051879	ATPase activator activity;nucleoplasm;cytoplasm;cytosol;protein folding;positive regulation of ATPase activity;chaperone binding;Hsp90 protein binding								20247000	26494000	32450000	25728000	20620000	5	29974000	45037000	42419000	31716000	32479000	5	24.2712	24.6592	24.9517	24.6168	24.2975	24.8372	25.4246	25.3382	24.9187	24.953	37.612	331	58.9	21	58.9	58.9	0	323.31	21	21
143	Tb927.9.12300	replication factor C, subunit 3, putative	1.44429	0.530363	0.0105102	1.97839	120%-150%	1.97839	GO:0003677;GO:0005524;GO:0005634;GO:0005654;GO:0005663;GO:0005663;GO:0006260;GO:0006260;GO:0006261;GO:0006281;GO:0006281;GO:0016887	DNA binding;ATP binding;nucleus;nucleoplasm;DNA replication factor C complex;DNA replication factor C complex;DNA replication;DNA replication;DNA-dependent DNA replication;DNA repair;DNA repair;ATPase activity								2522300	2429200	2324800	3432100	4195300	5	4510400	4140800	4331600	3938200	4604300	5	21.2663	21.212	21.1487	21.7107	22.0003	22.1048	21.9815	22.0465	21.9091	22.1346	39.624	357	54.1	14	54.1	54.1	0	148.55	14	14
144	Tb927.10.5400	hypothetical protein, conserved	1.44327	0.529346	0.0422046	1.37464	120%-150%	1.37464	GO:0005634;GO:0005739;GO:0005783;GO:0030133	nucleus;mitochondrion;endoplasmic reticulum;transport vesicle								3597900	4348400	4853900	7633100	5954400	5	8903300	7856500	9001400	5484900	6838600	5	21.7787	22.0521	22.2107	22.8638	22.5055	23.0859	22.9055	23.1017	22.387	22.7053	63.396	574	38.2	16	38.2	38.2	0	152.77	16	16
145	Tb927.1.860	transmembrane protein, putative	1.44157	0.527645	0.0381879	1.41807	120%-150%	1.41807										3273000	5423000	4603900	2950700	6136600	5	6310900	5727200	8003800	5296500	6934400	5	21.6422	22.3707	22.1344	21.4926	22.549	22.5894	22.4494	22.9323	22.3366	22.7253	29.562	268	38.8	11	38.8	38.8	0	323.31	11	11
146	Tb927.10.2320	Nucleoporin NUP41	1.43433	0.520374	0.0479381	1.31932	120%-150%	1.31932	GO:0005515;GO:0005634;GO:0005643;GO:0005643;GO:0031080;GO:0031080	protein binding;nucleus;nuclear pore;nuclear pore;nuclear pore outer ring;nuclear pore outer ring								1430500	2650200	2034400	1452500	1102600	5	3110600	2413300	2584100	1954200	2373700	5	20.4481	21.3377	20.9562	20.4701	20.0725	21.5688	21.2026	21.3012	20.8981	21.1787	41.178	381	33.3	9	33.3	33.3	0	157.65	9	9
147	Tb927.11.11380	SUMO-interacting motif-containing protein	1.43232	0.518358	0.00296459	2.52804	120%-150%	2.52804	GO:0005739;GO:0020023	mitochondrion;kinetoplast								4244500	3923100	4720700	3994600	3439100	5	5284000	5902200	4746900	7030400	6144200	5	22.0172	21.9036	22.1706	21.9296	21.7136	22.3332	22.4928	22.1786	22.7452	22.5508	61.504	550	31.8	13	31.8	30.7	0	132.62	14	14
148	Tb927.1.3000	amidohydrolase, putative	1.43172	0.517753	0.0180424	1.74371	120%-150%	1.74371	GO:0004046;GO:0005654;GO:0005737;GO:0006508;GO:0016787;GO:0097014;GO:0097014	aminoacylase activity;nucleoplasm;cytoplasm;proteolysis;hydrolase activity;ciliary plasm;ciliary plasm							GO:0097014	9123600	8505900	6483900	4838600	5179300	5	9223300	9098000	10526000	9498300	10521000	5	23.1212	23.02	22.6284	22.2062	22.3043	23.1369	23.1171	23.3275	23.1792	23.3268	42.938	402	53.2	15	53.2	53.2	0	140.18	15	15
149	Tb927.3.5500	DNA-directed RNA polymerase II subunit 3, putative	1.43167	0.517697	0.00237808	2.62377	120%-150%	2.62377	GO:0003899;GO:0005634;GO:0005654;GO:0005665;GO:0005665;GO:0006351;GO:0006351;GO:0046983	DNA-directed 5'-3' RNA polymerase activity;nucleus;nucleoplasm;RNA polymerase II, core complex;RNA polymerase II, core complex;transcription, DNA-templated;transcription, DNA-templated;protein dimerization activity								3725700	2846100	3223600	2739700	3798300	5	4534100	4404800	5425200	4079300	4940600	5	21.8291	21.4406	21.6202	21.3856	21.8569	22.1124	22.0706	22.3712	21.9599	22.2363	37.771	337	56.7	14	56.7	56.7	0	196.61	14	14
150	Tb927.8.1600.1;Tb927.8.1600.2;Tb927.6.1510	lysyl-tRNA synthetase, putative	1.42668	0.512662	0.0413932	1.38307	120%-150%	1.38307	GO:0000049;GO:0000166;GO:0003676;GO:0004812;GO:0004824;GO:0005524;GO:0005737;GO:0005739;GO:0005829;GO:0006418;GO:0006418;GO:0006418;GO:0006430;GO:0006430;GO:0006430;GO:0020023	tRNA binding;nucleotide binding;nucleic acid binding;aminoacyl-tRNA ligase activity;lysine-tRNA ligase activity;ATP binding;cytoplasm;mitochondrion;cytosol;tRNA aminoacylation for protein translation;tRNA aminoacylation for protein translation;tRNA aminoacylation for protein translation;lysyl-tRNA aminoacylation;lysyl-tRNA aminoacylation;lysyl-tRNA aminoacylation;kinetoplast								45911000	64948000	65281000	74054000	73606000	5	119220000	104750000	97867000	75975000	64147000	5	25.4523	25.9528	25.9602	26.1421	26.1333	26.8291	26.6424	26.5443	26.179	25.9349	66.786	584	65.6	47	65.6	65.6	0	323.31	NaN	NaN
151	Tb927.7.1330	hypothetical protein, conserved	1.42507	0.511032	0.033335	1.4771	120%-150%	1.4771	GO:0005654;GO:0005737;GO:0097014;GO:0097014	nucleoplasm;cytoplasm;ciliary plasm;ciliary plasm							GO:0097014	2774200	4809600	5253900	5927900	5719800	5	5657300	6762500	7531500	7633700	7308400	5	21.4036	22.1975	22.325	22.4991	22.4475	22.4317	22.6891	22.8445	22.864	22.8011	39.755	355	40.8	11	40.8	40.8	0	244.48	11	11
152	Tb927.8.1950	hypothetical protein, conserved	1.42008	0.505976	0.0384364	1.41526	120%-150%	1.41526	GO:0005737	cytoplasm								4771600	5823800	3487600	3093500	4427300	5	7085700	6474700	7186400	4396000	5536400	5	22.186	22.4735	21.7338	21.5608	22.078	22.7565	22.6264	22.7768	22.0678	22.4005	78.766	710	34.1	20	34.1	34.1	0	122.56	20	20
153	Tb927.7.2700	NADH-cytochrome b5 reductase, putative	1.41944	0.505324	0.0440857	1.3557	120%-150%	1.3557	GO:0004128;GO:0005739;GO:0016491;GO:0055114	cytochrome-b5 reductase activity, acting on NAD(P)H;mitochondrion;oxidoreductase activity;obsolete oxidation-reduction process								3823800	3644500	3500800	5361000	6466600	5	8265600	5318600	7634900	5598700	5540800	5	21.8666	21.7973	21.7393	22.3541	22.6246	22.9787	22.3426	22.8642	22.4167	22.4017	31.856	287	73.9	16	73.9	73.9	0	261.15	16	16
154	Tb927.10.6060;Tb11.v5.0199.1	universal minicircle sequence binding protein 2	1.41723	0.503071	0.031038	1.50811	120%-150%	1.50811	GO:0000278;GO:0000280;GO:0000723;GO:0000723;GO:0000723;GO:0003676;GO:0003727;GO:0003729;GO:0005634;GO:0005654;GO:0005737;GO:0008270;GO:0033128;GO:0033955;GO:0043047;GO:0045182;GO:2000767	mitotic cell cycle;nuclear division;telomere maintenance;telomere maintenance;telomere maintenance;nucleic acid binding;single-stranded RNA binding;mRNA binding;nucleus;nucleoplasm;cytoplasm;zinc ion binding;negative regulation of histone phosphorylation;mitochondrial DNA inheritance;single-stranded telomeric DNA binding;translation regulator activity;positive regulation of cytoplasmic translation	GO:0003729			GO:0003729				18999000	12391000	11249000	23192000	18883000	5	27957000	22821000	23733000	24542000	21006000	5	24.1794	23.5628	23.4233	24.4671	24.1706	24.7367	24.4439	24.5004	24.5487	24.3243	21.836	213	81.2	10	75.1	75.1	0	238.36	NaN	NaN
155	Tb927.11.10110	actin-like protein, putative	1.41395	0.49973	0.00278225	2.5556	120%-150%	2.5556	GO:0005200;GO:0005737;GO:0005884;GO:0005930;GO:0005930;GO:0005930;GO:0007010;GO:0015629;GO:0098973	structural constituent of cytoskeleton;cytoplasm;actin filament;axoneme;axoneme;axoneme;cytoskeleton organization;actin cytoskeleton;structural constituent of postsynaptic actin cytoskeleton								1255300	1244300	913890	1046600	1088200	5	1303900	1558100	1498300	1836500	1648200	5	20.2596	20.2469	19.8017	19.9973	20.0535	20.3144	20.5714	20.5149	20.8085	20.6525	43.483	394	40.9	11	40.9	40.9	0	151.17	11	11
156	Tb927.11.5020	hypothetical protein, conserved	1.41371	0.499482	0.0348953	1.45723	120%-150%	1.45723	GO:0005737;GO:0005829;GO:0030133;GO:0043023;GO:0043161;GO:0046872;GO:0061630;GO:0072344;GO:1990112;GO:1990116	cytoplasm;cytosol;transport vesicle;ribosomal large subunit binding;proteasome-mediated ubiquitin-dependent protein catabolic process;metal ion binding;ubiquitin protein ligase activity;rescue of stalled ribosome;RQC complex;ribosome-associated ubiquitin-dependent protein catabolic process								2933100	6258700	5266700	4956400	4583300	5	6033600	8699000	6454800	5931400	6807600	5	21.484	22.5774	22.3285	22.2409	22.128	22.5246	23.0524	22.6219	22.4999	22.6987	186.51	1706	28	36	28	28	0	131.31	36	36
157	Tb927.11.4550	Domain of unknown function (DUF4200), putative	1.41051	0.496216	0.038144	1.41857	120%-150%	1.41857	GO:0005737;GO:0005930;GO:0005930;GO:0005930;GO:0010608;GO:0031981;GO:0097014;GO:0097014	cytoplasm;axoneme;axoneme;axoneme;posttranscriptional regulation of gene expression;nuclear lumen;ciliary plasm;ciliary plasm							GO:0097014	1087700	1126100	1135900	1318900	1408000	5	1331900	1596300	2594300	1394300	1654300	5	20.0528	20.1029	20.1154	20.3309	20.4252	20.3451	20.6063	21.3069	20.4111	20.6578	35.629	299	33.1	9	33.1	33.1	0	41.232	9	9
158	Tb927.4.5380	Cilia- and flagella-associated protein 43	1.41024	0.49594	0.00325632	2.48727	120%-150%	2.48727	GO:0005515;GO:0005737;GO:0005930;GO:0005930;GO:0005930;GO:0007283;GO:0031514;GO:0035082;GO:0035082;GO:0060271;GO:0060285	protein binding;cytoplasm;axoneme;axoneme;axoneme;spermatogenesis;motile cilium;axoneme assembly;axoneme assembly;cilium assembly;cilium-dependent cell motility								15272000	17577000	16597000	23089000	19850000	5	26483000	23415000	28449000	23417000	28521000	5	23.8644	24.0672	23.9844	24.4607	24.2426	24.6586	24.4809	24.7619	24.4811	24.7655	164.95	1460	49.7	2	49.7	2.5	0	323.31	61	61
159	Tb927.9.10100;REV__Tb927.9.12530	hypothetical protein, conserved	1.40963	0.495312	0.0458835	1.33834	120%-150%	1.33834	GO:0005515;GO:0005737;GO:0008168;GO:0032259	protein binding;cytoplasm;methyltransferase activity;methylation								56934000	59736000	63237000	84817000	81487000	5	110650000	62628000	119050000	89960000	105740000	5	25.7628	25.8321	25.9143	26.3379	26.2801	26.7214	25.9003	26.827	26.4228	26.6559	160.65	1449	64	82	64	64	0	323.31	NaN	NaN
160	Tb927.2.4520;REV__Tb927.7.1760	hypothetical protein, conserved	1.40743	0.493061	0.0417641	1.3792	120%-150%	1.3792	GO:0004017;GO:0004127;GO:0004550;GO:0005524;GO:0005737;GO:0005930;GO:0005930;GO:0005930;GO:0006139;GO:0006163;GO:0006163;GO:0006165;GO:0006165;GO:0009142;GO:0009142;GO:0009142;GO:0019205	adenylate kinase activity;cytidylate kinase activity;nucleoside diphosphate kinase activity;ATP binding;cytoplasm;axoneme;axoneme;axoneme;nucleobase-containing compound metabolic process;purine nucleotide metabolic process;purine nucleotide metabolic process;nucleoside diphosphate phosphorylation;nucleoside diphosphate phosphorylation;nucleoside triphosphate biosynthetic process;nucleoside tripho…								9440200	9612900	7122000	15185000	15754000	5	17395000	14337000	16791000	14435000	17426000	5	23.1704	23.1965	22.7639	23.8561	23.9092	24.0522	23.7732	24.0012	23.7831	24.0547	143.93	1254	38.4	50	38.4	38.4	0	208.46	NaN	NaN
161	Tb927.2.2430	casein kinase II, alpha chain	1.40332	0.488846	0.00522554	2.28187	120%-150%	2.28187	GO:0004672;GO:0004674;GO:0005524;GO:0005634;GO:0005730;GO:0005737;GO:0005829;GO:0005956;GO:0006468;GO:0018105;GO:0018107;GO:0031981;GO:0051726;GO:0097014;GO:0097014;GO:0106310;GO:0106311	protein kinase activity;protein serine/threonine kinase activity;ATP binding;nucleus;nucleolus;cytoplasm;cytosol;protein kinase CK2 complex;protein phosphorylation;peptidyl-serine phosphorylation;peptidyl-threonine phosphorylation;nuclear lumen;regulation of cell cycle;ciliary plasm;ciliary plasm;protein serine kinase activity;protein threonine kinase activity	GO:0005730				GO:0005730		GO:0097014	2736400	2771800	2976600	2292900	3176400	5	4438100	3711800	4195100	3019300	4217800	5	21.3838	21.4024	21.5052	21.1287	21.599	22.0815	21.8237	22.0003	21.5258	22.0081	43.288	372	41.4	13	41.4	41.4	0	129.96	13	13
162	Tb927.11.3360	Component of motile flagella 22	1.40294	0.48845	0.0272046	1.56536	120%-150%	1.56536	GO:0005515;GO:0005524;GO:0005737;GO:0005930;GO:0005930;GO:0005930;GO:0016887;GO:0048870;GO:0060285	protein binding;ATP binding;cytoplasm;axoneme;axoneme;axoneme;ATPase activity;cell motility;cilium-dependent cell motility								3913300	2810600	3288400	2831200	5415700	5	5295300	5721000	5635300	4238200	4726700	5	21.9	21.4224	21.649	21.433	22.3687	22.3363	22.4478	22.4261	22.015	22.1724	102.85	909	33.2	22	33.2	33.2	0	174.76	22	22
163	Tb927.3.2090;Tb11.v5.0697.1	Xaa-Pro aminopeptidase, putative	1.40243	0.48793	0.0289994	1.53761	120%-150%	1.53761	GO:0005737;GO:0016787;GO:0046872;GO:0070006;GO:0097014;GO:0097014	cytoplasm;hydrolase activity;metal ion binding;metalloaminopeptidase activity;ciliary plasm;ciliary plasm							GO:0097014	4660500	5385600	6639400	4675500	5750200	5	9539900	8599400	7040500	7635400	5206400	5	22.1521	22.3607	22.6626	22.1567	22.4552	23.1855	23.0358	22.7472	22.8643	22.3119	68.387	615	46	20	46	46	0	161.27	NaN	NaN
164	Tb927.8.1500	hypothetical protein, conserved	1.40142	0.486894	0.0250862	1.60057	120%-150%	1.60057	GO:0003729;GO:0005737	mRNA binding;cytoplasm	GO:0003729			GO:0003729				8365600	6034600	6860600	7130400	6831400	5	10827000	10411000	12738000	7001700	8384100	5	22.996	22.5248	22.7099	22.7656	22.7038	23.3681	23.3116	23.6026	22.7393	22.9992	63.206	601	42.3	13	42.3	42.3	0	290.74	13	13
165	Tb927.2.2370	Vps51/Vps67, putative	1.39476	0.480021	0.029234	1.53411	120%-150%	1.53411	GO:0005737;GO:0005794;GO:0006891;GO:0015031;GO:0016020;GO:0017119;GO:0017119	cytoplasm;Golgi apparatus;intra-Golgi vesicle-mediated transport;protein transport;membrane;Golgi transport complex;Golgi transport complex								3560700	3000800	3318500	5145000	4000300	5	5535600	3771900	5185100	5884900	6158300	5	21.7637	21.5169	21.6621	22.2947	21.9317	22.4003	21.8469	22.3059	22.4886	22.5541	151.54	1399	29.4	35	29.4	29.4	0	169.99	35	35
166	Tb927.11.11550	DNA topoisomerase II alpha, putative	1.39292	0.478116	0.00780606	2.10757	120%-150%	2.10757	GO:0003677;GO:0003918;GO:0003918;GO:0005524;GO:0005634;GO:0005737;GO:0006265;GO:0006265;GO:0031981;GO:0097014;GO:0097014	DNA binding;DNA topoisomerase type II (double strand cut, ATP-hydrolyzing) activity;DNA topoisomerase type II (double strand cut, ATP-hydrolyzing) activity;ATP binding;nucleus;cytoplasm;DNA topological change;DNA topological change;nuclear lumen;ciliary plasm;ciliary plasm							GO:0097014	28030000	37646000	38239000	38389000	39299000	5	55623000	48655000	59931000	40039000	48711000	5	24.7405	25.166	25.1885	25.1942	25.228	25.7292	25.5361	25.8368	25.2549	25.5377	164.65	1455	53.7	26	53.7	20.3	0	323.31	71	71
167	Tb927.11.3850	AMP deaminase, putative	1.39049	0.475598	0.0069569	2.15758	120%-150%	2.15758	GO:0003876;GO:0005737;GO:0005829;GO:0006188;GO:0006188;GO:0006188;GO:0009168;GO:0009168;GO:0009168;GO:0019239;GO:0020015;GO:0032264;GO:0032264;GO:0032264;GO:0036064;GO:0036064;GO:0046033;GO:0046033	AMP deaminase activity;cytoplasm;cytosol;IMP biosynthetic process;IMP biosynthetic process;IMP biosynthetic process;purine ribonucleoside monophosphate biosynthetic process;purine ribonucleoside monophosphate biosynthetic process;purine ribonucleoside monophosphate biosynthetic process;deaminase activity;glycosome;IMP salvage;IMP salvage;IMP salvage;ciliary basal body;ciliary basal body;AMP metab…								7651700	8154800	10533000	9794800	10050000	5	12893000	15088000	14076000	10334000	11828000	5	22.8673	22.9592	23.3284	23.2236	23.2607	23.6201	23.8469	23.7467	23.3009	23.4957	175.55	1558	31.8	43	31.8	31.8	0	195.23	43	43
168	Tb927.11.10760	kinesin-D	1.38956	0.474623	0.0108685	1.96383	120%-150%	1.96383	GO:0000902;GO:0003774;GO:0003777;GO:0005515;GO:0005524;GO:0005737;GO:0005871;GO:0005871;GO:0005874;GO:0005875;GO:0005875;GO:0007018;GO:0008017;GO:0015630;GO:0016887;GO:0030863;GO:0030863;GO:0043622;GO:0051286;GO:0097014;GO:0097014	cell morphogenesis;motor activity;microtubule motor activity;protein binding;ATP binding;cytoplasm;kinesin complex;kinesin complex;microtubule;microtubule associated complex;microtubule associated complex;microtubule-based movement;microtubule binding;microtubule cytoskeleton;ATPase activity;cortical cytoskeleton;cortical cytoskeleton;cortical microtubule organization;cell tip;ciliary plasm;cilia…							GO:0097014	13058000	15344000	21482000	19595000	18357000	5	28451000	24915000	25055000	21107000	22525000	5	23.6384	23.8712	24.3566	24.224	24.1298	24.762	24.5705	24.5786	24.3312	24.425	69.884	617	64.5	39	64.5	64.5	0	323.31	39	39
169	Tb927.11.8230	hypothetical protein, conserved	1.38628	0.471222	0.00377051	2.4236	120%-150%	2.4236	GO:0005737;GO:0097014;GO:0097014	cytoplasm;ciliary plasm;ciliary plasm							GO:0097014	6811600	6035700	5330200	5110100	5995600	5	8299000	9625000	8513600	7512000	6645200	5	22.6996	22.5251	22.3458	22.2849	22.5155	22.9845	23.1984	23.0213	22.8408	22.6639	45.976	397	55.7	19	55.7	55.7	0	185.45	19	19
170	Tb927.10.1250	Aminoacyl-tRNA editing domain containing protein, putative	1.38584	0.470756	0.00784831	2.10522	120%-150%	2.10522	GO:0002161;GO:0005737;GO:0010608	aminoacyl-tRNA editing activity;cytoplasm;posttranscriptional regulation of gene expression								7836800	8928700	7688200	10187000	8387500	5	14877000	13131000	11351000	9959000	10312000	5	22.9018	23.09	22.8742	23.2802	22.9998	23.8266	23.6465	23.4363	23.2476	23.2978	29.381	261	78.9	19	78.9	78.9	0	323.31	19	19
171	Tb927.11.12150	flagellar pocket cytoskeletal protein bilbo1	1.38347	0.468295	0.00583707	2.23381	120%-150%	2.23381	GO:0005509;GO:0005515;GO:0044782;GO:1990900	calcium ion binding;protein binding;cilium organization;ciliary pocket collar								18961000	20424000	23654000	24552000	25752000	5	34909000	35781000	32731000	27279000	26107000	5	24.1765	24.2838	24.4956	24.5493	24.6182	25.0571	25.0927	24.9642	24.7013	24.6379	67.325	587	57.9	39	57.9	57.9	0	323.31	39	39
172	Tb927.1.2100	Calpain-like protein 1.1	1.38194	0.466697	0.0169044	1.772	120%-150%	1.772	GO:0004198;GO:0006508;GO:0097542;GO:0097740	calcium-dependent cysteine-type endopeptidase activity;proteolysis;ciliary tip;paraflagellar rod								89909000	73219000	75217000	118540000	105450000	5	122280000	119620000	151100000	107260000	138660000	5	26.422	26.1257	26.1646	26.8208	26.652	26.8656	26.8339	27.1709	26.6765	27.047	126.15	1146	75.8	68	75.8	75.8	0	323.31	68	68
173	Tb927.8.1340;Tb927.8.1330	60S ribosomal protein L7a, putative;60S ribosomal protein L7a, putative	1.38161	0.466352	0.00806185	2.09357	120%-150%	2.09357	GO:0000470;GO:0000470;GO:0003723;GO:0003729;GO:0003735;GO:0005730;GO:0005737;GO:0005840;GO:0006412;GO:0022625;GO:0022625;GO:0022625;GO:0000470;GO:0000470;GO:0003723;GO:0003729;GO:0003735;GO:0005730;GO:0005737;GO:0005840;GO:0006412;GO:0022625;GO:0022625;GO:0022625	maturation of LSU-rRNA;maturation of LSU-rRNA;RNA binding;mRNA binding;structural constituent of ribosome;nucleolus;cytoplasm;ribosome;translation;cytosolic large ribosomal subunit;cytosolic large ribosomal subunit;cytosolic large ribosomal subunit;maturation of LSU-rRNA;maturation of LSU-rRNA;RNA binding;mRNA binding;structural constituent of ribosome;nucleolus;cytoplasm;ribosome;translation;cyt…	GO:0022625;GO:0003735;GO:0003729;GO:0005730;GO:0003723	GO:0022625	GO:0003735	GO:0003729	GO:0005730	GO:0003723		149450000	181060000	177700000	227120000	213960000	5	264900000	299660000	289580000	231660000	225750000	5	27.1551	27.4319	27.4049	27.7589	27.6728	27.9809	28.1588	28.1094	27.7874	27.7502	30.879	276	54.7	25	54.7	54.7	0	323.31	NaN	NaN
174	Tb927.9.6460	hypothetical protein, conserved	1.38155	0.466292	0.0353172	1.45201	120%-150%	1.45201	GO:0005634;GO:0005643;GO:0005643	nucleus;nuclear pore;nuclear pore								9434200	9131100	10303000	14281000	13070000	5	14624000	20090000	16104000	11388000	15464000	5	23.1695	23.1224	23.2966	23.7676	23.6398	23.8018	24.26	23.9409	23.441	23.8824	170.34	1520	46.5	59	46.5	46.1	0	323.31	60	60
175	Tb927.11.9910;Tb11.v5.0355.1;Tb11.v5.0354.1	Domain of unknown function (DUF3846)/TPR repeat, putative	1.38114	0.465856	0.0300296	1.52245	120%-150%	1.52245	GO:0005515;GO:0005654;GO:0005737;GO:0097014;GO:0097014	protein binding;nucleoplasm;cytoplasm;ciliary plasm;ciliary plasm							GO:0097014	5533500	5067100	5577600	4226100	3325500	5	6264700	8250200	7187500	5502800	5568900	5	22.3998	22.2727	22.4112	22.0109	21.6651	22.5788	22.976	22.7771	22.3917	22.409	40.908	366	51.6	17	51.6	51.6	0	290.49	NaN	NaN
176	Tb927.10.11390;REV__Tb927.3.5360	60S ribosomal protein L6, putative	1.37984	0.464497	0.0260876	1.58357	120%-150%	1.58357	GO:0000027;GO:0000027;GO:0000315;GO:0000315;GO:0002181;GO:0003723;GO:0003735;GO:0005622;GO:0005730;GO:0005737;GO:0005840;GO:0006412;GO:0022625;GO:0022625;GO:0022625;GO:0042301	ribosomal large subunit assembly;ribosomal large subunit assembly;organellar large ribosomal subunit;organellar large ribosomal subunit;cytoplasmic translation;RNA binding;structural constituent of ribosome;intracellular anatomical structure;nucleolus;cytoplasm;ribosome;translation;cytosolic large ribosomal subunit;cytosolic large ribosomal subunit;cytosolic large ribosomal subunit;phosphate ion …	GO:0022625;GO:0003735;GO:0005730;GO:0003723	GO:0022625	GO:0003735		GO:0005730	GO:0003723		141330000	143920000	177970000	211140000	195120000	5	264810000	260050000	285720000	179810000	209350000	5	27.0745	27.1007	27.4071	27.6536	27.5398	27.9804	27.9542	28.09	27.4219	27.6413	21.185	192	74	26	74	74	0	323.31	NaN	NaN
177	Tb927.5.890	oligosaccharyl transferase subunit, putative	1.3786	0.463201	0.0211751	1.67417	120%-150%	1.67417	GO:0004576;GO:0004579;GO:0005783;GO:0006486;GO:0006486;GO:0016020;GO:0016021;GO:0035268;GO:0035268;GO:0046872	oligosaccharyl transferase activity;dolichyl-diphosphooligosaccharide-protein glycotransferase activity;endoplasmic reticulum;protein glycosylation;protein glycosylation;membrane;integral component of membrane;protein mannosylation;protein mannosylation;metal ion binding								140320000	116840000	128150000	133850000	125510000	5	223880000	201180000	184220000	126650000	152810000	5	27.0641	26.8	26.9333	26.996	26.9032	27.7381	27.5839	27.4569	26.9163	27.1872	89.347	801	43.4	17	43.4	23.1	0	323.31	36	36
178	Tb927.9.7000	methyltransferase domain containing protein, putative	1.3776	0.462159	0.015165	1.81916	120%-150%	1.81916	GO:0005654;GO:0005737;GO:0031981;GO:0097014;GO:0097014	nucleoplasm;cytoplasm;nuclear lumen;ciliary plasm;ciliary plasm							GO:0097014	8592500	10272000	7334100	11495000	9362800	5	13690000	13515000	15655000	10404000	11561000	5	23.0346	23.2922	22.8062	23.4545	23.1585	23.7066	23.6881	23.9001	23.3106	23.4628	26.87	233	81.5	16	81.5	81.5	0	323.31	16	16
179	Tb927.11.6870	14-3-3 protein 2	1.37746	0.462011	0.0292641	1.53366	120%-150%	1.53366	GO:0000077;GO:0005515;GO:0005634;GO:0005737;GO:0005929;GO:0006897;GO:0007088;GO:0010608;GO:0016281;GO:0016281;GO:0020016;GO:0045309;GO:0097014;GO:0097014;GO:0097542;GO:1902412	DNA damage checkpoint;protein binding;nucleus;cytoplasm;cilium;endocytosis;regulation of mitotic nuclear division;posttranscriptional regulation of gene expression;eukaryotic translation initiation factor 4F complex;eukaryotic translation initiation factor 4F complex;ciliary pocket;protein phosphorylated amino acid binding;ciliary plasm;ciliary plasm;ciliary tip;regulation of mitotic cytokinesis							GO:0097014	134070000	118940000	121280000	229430000	173500000	5	231940000	206760000	234700000	186760000	210430000	5	26.9984	26.8257	26.8538	27.7735	27.3704	27.7892	27.6234	27.8062	27.4766	27.6488	29.196	252	85.3	29	82.5	82.5	0	323.31	30	29
180	Tb927.4.2450	protein disulfide isomerase 1	1.37528	0.459721	0.0324327	1.48902	120%-150%	1.48902	GO:0004362;GO:0005737;GO:0055114	glutathione-disulfide reductase activity;cytoplasm;obsolete oxidation-reduction process								142410000	127980000	130090000	87404000	80191000	5	157000000	181190000	170430000	130070000	142570000	5	27.0855	26.9313	26.9549	26.3812	26.2569	27.2262	27.4329	27.3446	26.9547	27.0871	44.722	413	67.6	30	67.6	67.6	0	323.31	31	30
181	Tb927.8.7450	myosin heavy chain kinase A, putative	1.37516	0.4596	0.0211248	1.67521	120%-150%	1.67521	GO:0004672;GO:0004674;GO:0005524;GO:0005737;GO:0006468;GO:0016905;GO:0030133	protein kinase activity;protein serine/threonine kinase activity;ATP binding;cytoplasm;protein phosphorylation;myosin heavy chain kinase activity;transport vesicle								2351800	2884600	3036000	4200000	3850500	5	4185000	4234600	5279400	4811100	3936500	5	21.1653	21.4599	21.5337	22.002	21.8766	21.9968	22.0138	22.3319	22.1979	21.9085	36.961	327	41.6	4	41.6	10.1	0	158.56	12	12
182	Tb927.8.990	RNA-binding protein 33 (RNA-binding motif protein 33)	1.37504	0.459479	0.0103985	1.98303	120%-150%	1.98303	GO:0003676;GO:0003723;GO:0003729;GO:0005634;GO:0005654;GO:0006396	nucleic acid binding;RNA binding;mRNA binding;nucleus;nucleoplasm;RNA processing	GO:0003729;GO:0003723			GO:0003729		GO:0003723		4037200	3509000	3278100	3997500	4696400	5	4669000	6262100	5831000	4308900	5767400	5	21.9449	21.7426	21.6444	21.9307	22.1631	22.1547	22.5782	22.4753	22.0389	22.4595	33.963	318	35.5	7	35.5	35.5	0	54.239	7	7
183	Tb927.4.2180	60S ribosomal protein L35a, putative	1.37452	0.458923	0.0321168	1.49327	120%-150%	1.49327	GO:0002181;GO:0003735;GO:0005840;GO:0006412;GO:0022625;GO:0022625;GO:0022625;GO:0042273	cytoplasmic translation;structural constituent of ribosome;ribosome;translation;cytosolic large ribosomal subunit;cytosolic large ribosomal subunit;cytosolic large ribosomal subunit;ribosomal large subunit biogenesis	GO:0022625;GO:0003735	GO:0022625	GO:0003735					52556000	67788000	58593000	112220000	77386000	5	90138000	96830000	107810000	105250000	106540000	5	25.6474	26.0145	25.8042	26.7418	26.2056	26.4256	26.529	26.6839	26.6492	26.6668	17.021	149	60.4	20	60.4	60.4	0	136.3	20	20
184	Tb927.11.4920	hypothetical protein, conserved	1.36883	0.452944	0.00782408	2.10657	120%-150%	2.10657	GO:0005930;GO:0005930;GO:0005930	axoneme;axoneme;axoneme								14281000	10960000	11666000	12736000	11827000	5	16625000	19437000	19782000	13535000	14763000	5	23.7676	23.3857	23.4758	23.6024	23.4956	23.9869	24.2123	24.2377	23.6902	23.8155	30.707	272	71.3	26	71.3	71.3	0	323.31	26	26
185	Tb927.6.1400	cyclophilin-type peptidyl-prolyl cis-trans isomerase, putative	1.36756	0.4516	0.035576	1.44884	120%-150%	1.44884	GO:0000413;GO:0003755;GO:0005737;GO:0005929;GO:0005930;GO:0005930;GO:0005930;GO:0006457;GO:0016018;GO:0043231;GO:0043231	protein peptidyl-prolyl isomerization;peptidyl-prolyl cis-trans isomerase activity;cytoplasm;cilium;axoneme;axoneme;axoneme;protein folding;cyclosporin A binding;intracellular membrane-bounded organelle;intracellular membrane-bounded organelle								4945900	4315400	4188600	4659500	2608500	5	5658600	6430800	6346100	5354300	4543100	5	22.2378	22.0411	21.998	22.1517	21.3148	22.432	22.6166	22.5974	22.3523	22.1152	28.779	260	72.3	5	72.3	17.3	0	323.31	11	11
186	Tb927.4.800;Tb11.v5.0793.1	target of rapamycin kinase 3, putative	1.36623	0.450205	0.0247648	1.60616	120%-150%	1.60616	GO:0004674;GO:0005515;GO:0005524;GO:0005634;GO:0005737;GO:0005829;GO:0010507;GO:0016242;GO:0016301;GO:0031931;GO:0031932;GO:0038202;GO:0042149;GO:0044877;GO:0047484;GO:0106310;GO:0106311	protein serine/threonine kinase activity;protein binding;ATP binding;nucleus;cytoplasm;cytosol;negative regulation of autophagy;negative regulation of macroautophagy;kinase activity;TORC1 complex;TORC2 complex;TORC1 signaling;cellular response to glucose starvation;protein-containing complex binding;regulation of response to osmotic stress;protein serine kinase activity;protein threonine kinase a…								4258500	3702000	2228500	3703400	4190300	5	5052000	4610700	4779700	5429600	4833200	5	22.0219	21.8199	21.0876	21.8204	21.9986	22.2684	22.1366	22.1885	22.3724	22.2045	291.1	2595	23.6	43	23.6	23.6	0	129.93	NaN	NaN
187	Tb927.4.4340	Domain of unknown function (DUF4498), putative	1.36561	0.449548	0.0396027	1.40227	120%-150%	1.40227	GO:0005737;GO:0005856;GO:0097014;GO:0097014	cytoplasm;cytoskeleton;ciliary plasm;ciliary plasm							GO:0097014	3188900	2358900	2463200	1902100	1503900	5	3263900	3367300	2995100	2555100	3409800	5	21.6046	21.1697	21.2321	20.8592	20.5203	21.6382	21.6832	21.5142	21.2849	21.7013	40.693	365	41.9	12	41.9	41.9	0	174.22	12	12
188	Tb927.11.3070	ribosome assembly protein RRB1, putative	1.36482	0.448713	0.0458248	1.3389	120%-150%	1.3389	GO:0005515;GO:0005634;GO:0005730;GO:0042254	protein binding;nucleus;nucleolus;ribosome biogenesis	GO:0005730				GO:0005730			3873500	3613200	3784000	2992400	3503100	5	4454400	6215500	6122000	3702800	3753000	5	21.8852	21.7848	21.8515	21.5129	21.7402	22.0868	22.5674	22.5456	21.8202	21.8396	64.324	576	41	14	41	41	0	155.67	14	14
189	Tb927.10.560	40S ribosomal proteins S11, putative	1.3637	0.44753	0.0382282	1.41762	120%-150%	1.41762	GO:0000314;GO:0000314;GO:0003729;GO:0003735;GO:0005622;GO:0005737;GO:0005840;GO:0006412;GO:0022627;GO:0022627;GO:0022627	organellar small ribosomal subunit;organellar small ribosomal subunit;mRNA binding;structural constituent of ribosome;intracellular anatomical structure;cytoplasm;ribosome;translation;cytosolic small ribosomal subunit;cytosolic small ribosomal subunit;cytosolic small ribosomal subunit	GO:0003735;GO:0003729		GO:0003735	GO:0003729				21971000	20342000	17912000	31865000	24560000	5	29047000	41603000	34146000	27093000	27187000	5	24.3891	24.278	24.0944	24.9255	24.5498	24.7919	25.3102	25.0252	24.6914	24.6964	20.087	174	62.1	2	14.4	14.4	0	123.72	20	2
190	Tb927.11.11725;Tb927.11.11475	ribosomal protein S14p/S29e;ribosomal protein S14p/S29e	1.36343	0.447241	0.0263401	1.57938	120%-150%	1.57938	GO:0003735;GO:0005840;GO:0006412;GO:0008270;GO:0003735;GO:0005737;GO:0005840;GO:0006412;GO:0008270	structural constituent of ribosome;ribosome;translation;zinc ion binding;structural constituent of ribosome;cytoplasm;ribosome;translation;zinc ion binding	GO:0003735		GO:0003735					26614000	18776000	19744000	32629000	23878000	5	36660000	37436000	26698000	34427000	30628000	5	24.6657	24.1624	24.2349	24.9597	24.5092	25.1277	25.1579	24.6702	25.037	24.8683	6.7299	57	66.7	6	66.7	66.7	0	80.475	NaN	NaN
191	Tb927.3.3320;Tb927.3.3310	60S ribosomal protein L13, putative;60S ribosomal protein L13, putative	1.36097	0.444632	0.0267896	1.57203	120%-150%	1.57203	GO:0003723;GO:0003735;GO:0005730;GO:0005840;GO:0006412;GO:0022625;GO:0022625;GO:0022625;GO:0003723;GO:0003735;GO:0005730;GO:0005737;GO:0005840;GO:0006412;GO:0022625;GO:0022625;GO:0022625	RNA binding;structural constituent of ribosome;nucleolus;ribosome;translation;cytosolic large ribosomal subunit;cytosolic large ribosomal subunit;cytosolic large ribosomal subunit;RNA binding;structural constituent of ribosome;nucleolus;cytoplasm;ribosome;translation;cytosolic large ribosomal subunit;cytosolic large ribosomal subunit;cytosolic large ribosomal subunit	GO:0022625;GO:0003735;GO:0005730;GO:0003723	GO:0022625	GO:0003735		GO:0005730	GO:0003723		134330000	126770000	124710000	206550000	172530000	5	244630000	206050000	232280000	178960000	179070000	5	27.0012	26.9176	26.894	27.6219	27.3623	27.866	27.6184	27.7913	27.4151	27.4159	25.427	218	64.7	21	64.7	64.7	0	323.31	NaN	NaN
192	Tb927.5.1300	V-type proton ATPase subunit a, putative	1.36046	0.444094	0.0186279	1.72984	120%-150%	1.72984	GO:0000220;GO:0000220;GO:0005764;GO:0005794;GO:0007035;GO:0015078;GO:0016021;GO:0016471;GO:0016471;GO:0030133;GO:0033179;GO:0042493;GO:0046961;GO:0051117;GO:1902600	vacuolar proton-transporting V-type ATPase, V0 domain;vacuolar proton-transporting V-type ATPase, V0 domain;lysosome;Golgi apparatus;vacuolar acidification;proton transmembrane transporter activity;integral component of membrane;vacuolar proton-transporting V-type ATPase complex;vacuolar proton-transporting V-type ATPase complex;transport vesicle;proton-transporting V-type ATPase, V0 domain;respo…								26646000	27633000	19672000	29429000	33290000	5	41096000	43978000	35873000	33129000	31858000	5	24.6674	24.7199	24.2296	24.8107	24.9886	25.2925	25.3903	25.0964	24.9816	24.9252	89.63	783	43.6	32	43.6	43.6	0	323.31	32	32
193	Tb927.11.15220	hypothetical protein, conserved	1.35947	0.443049	0.00735001	2.13371	120%-150%	2.13371	GO:0005654;GO:0005737;GO:0005930;GO:0005930;GO:0005930	nucleoplasm;cytoplasm;axoneme;axoneme;axoneme								2335400	2054200	2818800	3165100	2857500	5	3646000	3198800	3911900	3306900	3923600	5	21.1552	20.9701	21.4266	21.5938	21.4463	21.7979	21.6091	21.8994	21.657	21.9037	33.135	301	34.9	7	34.9	34.9	0	241.86	7	7
194	Tb927.11.13080	hypothetical protein, conserved	1.3571	0.440529	0.0194327	1.71147	120%-150%	1.71147	GO:0005634;GO:0005643;GO:0005643	nucleus;nuclear pore;nuclear pore								2285700	2573800	2973000	1923900	3337900	5	2885700	3705600	3788100	3698500	3692400	5	21.1242	21.2955	21.5035	20.8756	21.6705	21.4605	21.8213	21.853	21.8185	21.8161	54.147	526	32.5	12	32.5	32.5	0	151.19	12	12
195	Tb927.3.3830	hypothetical protein, conserved	1.35273	0.435878	0.0065175	2.18592	120%-150%	2.18592	GO:0005737;GO:0031981;GO:0097014;GO:0097014	cytoplasm;nuclear lumen;ciliary plasm;ciliary plasm							GO:0097014	5503200	4915500	5707500	8083700	6356800	5	7908100	8782000	8431500	7888800	8338200	5	22.3918	22.2289	22.4444	22.9466	22.5999	22.9149	23.0661	23.0074	22.9114	22.9913	42.628	378	82.3	25	82.3	82.3	0	323.31	25	25
196	Tb927.10.4640	eukaryotic translation initiation factor 3 subunit l	1.35212	0.43522	0.00231228	2.63596	120%-150%	2.63596	GO:0001732;GO:0001732;GO:0003729;GO:0003743;GO:0005737;GO:0005852;GO:0005852;GO:0006413;GO:0016282;GO:0016282;GO:0033290;GO:0033290	formation of cytoplasmic translation initiation complex;formation of cytoplasmic translation initiation complex;mRNA binding;translation initiation factor activity;cytoplasm;eukaryotic translation initiation factor 3 complex;eukaryotic translation initiation factor 3 complex;translational initiation;eukaryotic 43S preinitiation complex;eukaryotic 43S preinitiation complex;eukaryotic 48S preinitia…	GO:0003729			GO:0003729				29267000	35378000	28445000	33698000	30208000	5	47727000	47779000	41312000	36738000	38721000	5	24.8028	25.0763	24.7617	25.0062	24.8484	25.5083	25.5099	25.3001	25.1308	25.2066	55.649	488	50.2	18	50.2	50.2	0	323.31	18	18
197	Tb927.11.2840	magnesium-dependent phosphatase-1/HAD phosphatase, family IIIC, putative	1.35186	0.434944	0.0365551	1.43705	120%-150%	1.43705	GO:0003993;GO:0005737;GO:0016791;GO:0031981;GO:0097014;GO:0097014	acid phosphatase activity;cytoplasm;phosphatase activity;nuclear lumen;ciliary plasm;ciliary plasm							GO:0097014	2962200	3883000	3590700	4027500	3693900	5	5312800	6385100	5168400	3621900	4057900	5	21.4982	21.8887	21.7758	21.9415	21.8167	22.341	22.6063	22.3013	21.7883	21.9523	22.354	194	19.1	3	19.1	19.1	0	127.4	3	3
198	Tb927.11.8120	protein transport protein SEC13, putative	1.35143	0.434487	0.0149806	1.82447	120%-150%	1.82447	GO:0000139;GO:0005198;GO:0005515;GO:0005794;GO:0005829;GO:0006886;GO:0016192;GO:0030127;GO:0030127;GO:0031080;GO:0031080;GO:0051028;GO:0090114;GO:0090114;GO:1904263	Golgi membrane;structural molecule activity;protein binding;Golgi apparatus;cytosol;intracellular protein transport;vesicle-mediated transport;COPII vesicle coat;COPII vesicle coat;nuclear pore outer ring;nuclear pore outer ring;mRNA transport;COPII-coated vesicle budding;COPII-coated vesicle budding;positive regulation of TORC1 signaling								4555500	4342700	4011600	5654600	4775100	5	5283100	6449000	8011500	5321000	6477100	5	22.1192	22.0502	21.9357	22.431	22.1871	22.333	22.6206	22.9336	22.3433	22.6269	35.125	327	39.8	9	39.8	39.8	0	323.31	9	9
199	Tb927.8.5090;Tb11.v5.0723.1	DNA-directed RNA polymerase I largest subunit	1.34813	0.430956	0.0456865	1.34021	120%-150%	1.34021	GO:0003677;GO:0003899;GO:0005634;GO:0005654;GO:0005730;GO:0005736;GO:0005736;GO:0006351;GO:0006351;GO:0008270	DNA binding;DNA-directed 5'-3' RNA polymerase activity;nucleus;nucleoplasm;nucleolus;RNA polymerase I complex;RNA polymerase I complex;transcription, DNA-templated;transcription, DNA-templated;zinc ion binding	GO:0005730				GO:0005730			15751000	12919000	14344000	16229000	20524000	5	23561000	27636000	22396000	16318000	17625000	5	23.9089	23.623	23.7739	23.9521	24.2908	24.4899	24.72	24.4167	23.96	24.0711	195.95	1781	38.8	61	38.8	38.8	0	323.31	NaN	NaN
200	Tb927.5.1460	Possible lysine decarboxylase, putative	1.34716	0.429925	0.0356539	1.44789	120%-150%	1.44789	GO:0005737;GO:0005829;GO:0097014;GO:0097014	cytoplasm;cytosol;ciliary plasm;ciliary plasm							GO:0097014	55847000	82020000	73736000	61483000	73048000	5	88812000	110040000	116670000	74217000	76560000	5	25.735	26.2895	26.1359	25.8737	26.1223	26.4043	26.7135	26.7979	26.1452	26.1901	36.762	326	55.8	19	55.8	55.8	0	234.04	19	19
201	Tb927.7.2190	translocon-associated protein (TRAP), alpha subunit, putative	1.34517	0.427785	0.0189116	1.72327	120%-150%	1.72327	GO:0005635;GO:0005783;GO:0005789;GO:0016021	nuclear envelope;endoplasmic reticulum;endoplasmic reticulum membrane;integral component of membrane								29527000	22174000	25614000	35604000	34766000	5	37452000	41712000	47419000	35983000	36095000	5	24.8155	24.4024	24.6104	25.0855	25.0512	25.1585	25.314	25.499	25.1008	25.1053	29.242	266	38.3	13	38.3	38.3	0	279.78	13	13
202	Tb927.10.10700	splicing factor Prp31	1.34517	0.427785	0.000496982	3.30366	120%-150%	3.30366	GO:0000244;GO:0000244;GO:0000398;GO:0003723;GO:0005634;GO:0005654;GO:0005687;GO:0005687;GO:0008380;GO:0046540;GO:0046540;GO:0071011;GO:0071011;GO:0097526;GO:0097526	spliceosomal tri-snRNP complex assembly;spliceosomal tri-snRNP complex assembly;mRNA splicing, via spliceosome;RNA binding;nucleus;nucleoplasm;U4 snRNP;U4 snRNP;RNA splicing;U4/U6 x U5 tri-snRNP complex;U4/U6 x U5 tri-snRNP complex;precatalytic spliceosome;precatalytic spliceosome;spliceosomal tri-snRNP complex;spliceosomal tri-snRNP complex	GO:0003723					GO:0003723		1443800	1189600	1210400	1337200	1421600	5	1998500	1694100	1661900	1692600	1834500	5	20.4614	20.182	20.2071	20.3508	20.4391	20.9305	20.6921	20.6644	20.6908	20.807	39.686	355	29.3	9	29.3	29.3	0	60.741	9	9
203	Tb927.9.10770	polyadenylate-binding protein 2	1.34502	0.427624	0.0180726	1.74298	120%-150%	1.74298	GO:0000932;GO:0000932;GO:0003676;GO:0003723;GO:0003730;GO:0005634;GO:0005737;GO:0005829;GO:0005844;GO:0006396;GO:0008143;GO:0008266;GO:0010494;GO:0010494;GO:0010608;GO:0042162;GO:0097165;GO:1990904	P-body;P-body;nucleic acid binding;RNA binding;mRNA 3'-UTR binding;nucleus;cytoplasm;cytosol;polysome;RNA processing;poly(A) binding;poly(U) RNA binding;cytoplasmic stress granule;cytoplasmic stress granule;posttranscriptional regulation of gene expression;telomeric DNA binding;nuclear stress granule;ribonucleoprotein complex	GO:0003723					GO:0003723		403170000	361750000	426260000	407420000	432460000	5	547170000	637350000	657540000	403550000	486200000	5	28.5868	28.4304	28.6672	28.6019	28.688	29.0274	29.2475	29.2925	28.5882	28.857	62.147	555	76.9	48	76.9	76.9	0	323.31	48	48
204	Tb927.7.3700	hypothetical protein, conserved	1.34442	0.426989	0.0233925	1.63092	120%-150%	1.63092	GO:0005634;GO:0005654;GO:0005730;GO:0031981;GO:0042393;GO:2000779	nucleus;nucleoplasm;nucleolus;nuclear lumen;histone binding;regulation of double-strand break repair	GO:0005730				GO:0005730			5084600	4708000	4130500	3478900	4498000	5	6688100	6382500	6777200	4532900	5062200	5	22.2777	22.1667	21.9779	21.7302	22.1009	22.6732	22.6057	22.6923	22.112	22.2713	33.765	305	54.1	10	54.1	54.1	0	158.18	10	10
205	Tb927.10.7410	succinyl-CoA ligase [GDP-forming] beta-chain, putative	1.34414	0.426679	0.0463479	1.33397	120%-150%	1.33397	GO:0003824;GO:0005524;GO:0005739;GO:0006099	catalytic activity;ATP binding;mitochondrion;tricarboxylic acid cycle								61560000	73736000	74319000	39826000	43202000	5	87694000	82087000	81404000	70505000	71662000	5	25.8755	26.1359	26.1472	25.2472	25.3646	26.386	26.2907	26.2786	26.0712	26.0947	44.905	419	82.6	34	82.6	82.6	0	323.31	34	34
206	Tb927.9.12480	dynein light chain type 1, putative	1.34174	0.424102	0.0258806	1.58703	120%-150%	1.58703	GO:0003774;GO:0005737;GO:0005739;GO:0005874;GO:0005930;GO:0005930;GO:0005930;GO:0007017;GO:0030286;GO:0030286;GO:0045505;GO:0051959;GO:2000582	motor activity;cytoplasm;mitochondrion;microtubule;axoneme;axoneme;axoneme;microtubule-based process;dynein complex;dynein complex;dynein intermediate chain binding;dynein light intermediate chain binding;positive regulation of ATP-dependent microtubule motor activity, plus-end-directed								1612400	2406900	2191000	2705000	2071500	5	2931400	3300400	3480900	2543500	2485200	5	20.6208	21.1987	21.0632	21.3672	20.9822	21.4832	21.6542	21.731	21.2784	21.2449	17.452	155	43.2	7	43.2	43.2	0	25.595	7	7
207	Tb927.11.7290;Tb11.v5.0254.1	pantothenate kinase subunit, putative	1.3413	0.423629	0.0484577	1.31464	120%-150%	1.31464	GO:0004594;GO:0005524;GO:0005634;GO:0005737;GO:0005783;GO:0005829;GO:0015937;GO:0015937;GO:0015937	pantothenate kinase activity;ATP binding;nucleus;cytoplasm;endoplasmic reticulum;cytosol;coenzyme A biosynthetic process;coenzyme A biosynthetic process;coenzyme A biosynthetic process								6191600	7905500	8797800	10637000	8575100	5	14236000	8762000	13142000	10087000	10251000	5	22.5619	22.9144	23.0687	23.3426	23.0317	23.763	23.0628	23.6477	23.266	23.2893	162.1	1467	39.8	43	39.8	39.8	0	323.31	NaN	NaN
208	Tb927.5.1260	Sulfate transporter N-terminal domain with GLY motif/Sulfate transporter family, putative	1.34049	0.422757	0.0376721	1.42398	120%-150%	1.42398	GO:0005635;GO:0005783;GO:0005887;GO:0008271;GO:0008272;GO:0015116;GO:0015301;GO:0016020;GO:0016021;GO:0020022;GO:0020022;GO:0030133;GO:0055085	nuclear envelope;endoplasmic reticulum;integral component of plasma membrane;secondary active sulfate transmembrane transporter activity;sulfate transport;sulfate transmembrane transporter activity;anion:anion antiporter activity;membrane;integral component of membrane;acidocalcisome;acidocalcisome;transport vesicle;transmembrane transport								21791000	30024000	31455000	17549000	22287000	5	33528000	37538000	36943000	27998000	29015000	5	24.3772	24.8396	24.9068	24.0649	24.4097	24.9989	25.1618	25.1388	24.7388	24.7903	62.563	573	38.6	20	38.6	38.6	0	323.31	20	20
209	Tb927.8.2080	Fungal tRNA ligase phosphodiesterase domain containing protein, putative	1.33903	0.421186	0.0451208	1.34562	120%-150%	1.34562	GO:0003972;GO:0005524;GO:0005737;GO:0006388;GO:0031981;GO:0097014;GO:0097014	RNA ligase (ATP) activity;ATP binding;cytoplasm;tRNA splicing, via endonucleolytic cleavage and ligation;nuclear lumen;ciliary plasm;ciliary plasm							GO:0097014	12880000	11656000	12238000	20772000	20017000	5	22965000	19475000	23484000	19160000	18775000	5	23.6186	23.4746	23.5449	24.3081	24.2547	24.4529	24.2151	24.4852	24.1916	24.1623	20.204	186	75.8	10	75.8	67.7	0	195.89	13	13
210	Tb927.11.13670	hypothetical protein, conserved	1.33608	0.418002	0.00308528	2.5107	120%-150%	2.5107	GO:0005930;GO:0005930;GO:0005930	axoneme;axoneme;axoneme								21207000	22562000	22552000	27210000	25930000	5	30458000	36971000	32234000	27098000	32848000	5	24.338	24.4274	24.4268	24.6976	24.6281	24.8603	25.1399	24.9421	24.6917	24.9693	183.5	1624	43.7	65	43.7	43.3	0	323.31	66	66
211	Tb11.01.2730.1		1.33321	0.414909	0.018836	1.72501	120%-150%	1.72501										6624000	5587000	6176800	8166200	8646400	5	9096400	9184200	10749000	7719100	10181000	5	22.6593	22.4136	22.5584	22.9612	23.0437	23.1169	23.1307	23.3577	22.88	23.2794	311.9	2823	41.3	45	41.3	41.3	0	268.8	45	45
212	Tb927.4.4040	hypothetical protein, conserved	1.33235	0.413969	0.00992052	2.00347	120%-150%	2.00347	GO:0097740	paraflagellar rod								7493200	8792200	9087500	11880000	10884000	5	12039000	12501000	14662000	12482000	12451000	5	22.8372	23.0678	23.1155	23.502	23.3757	23.5212	23.5755	23.8056	23.5733	23.5698	30.274	259	47.9	13	47.9	47.9	0	107.85	13	13
213	Tb927.10.10830	RGG-containing protein 2	1.33154	0.413095	0.0098388	2.00706	120%-150%	2.00706	GO:0003676;GO:0003729;GO:0005634;GO:0005737;GO:0005739;GO:0006396;GO:0020023;GO:0031019;GO:0031019;GO:0032473;GO:0090615	nucleic acid binding;mRNA binding;nucleus;cytoplasm;mitochondrion;RNA processing;kinetoplast;mitochondrial mRNA editing complex;mitochondrial mRNA editing complex;cytoplasmic side of mitochondrial outer membrane;mitochondrial mRNA processing	GO:0003729			GO:0003729				2583700	2992000	3027900	3226100	3367300	5	3439100	3867500	3550100	5036900	4341800	5	21.301	21.5127	21.5299	21.6214	21.6832	21.7136	21.883	21.7594	22.2641	22.0499	32.404	320	28.4	9	28.4	28.4	0	282.12	9	9
214	Tb927.6.1800	protein phosphatase 2C, putative	1.32895	0.410284	0.0108503	1.96456	120%-150%	1.96456	GO:0005737;GO:0016311;GO:0016791;GO:0020015;GO:0031981;GO:0097014;GO:0097014;GO:0106306;GO:0106307	cytoplasm;dephosphorylation;phosphatase activity;glycosome;nuclear lumen;ciliary plasm;ciliary plasm;protein serine phosphatase activity;protein threonine phosphatase activity							GO:0097014	44551000	53800000	51331000	38543000	37665000	5	54712000	68770000	65490000	53448000	57776000	5	25.409	25.6811	25.6133	25.2	25.1667	25.7054	26.0353	25.9648	25.6716	25.784	41.135	382	77.2	25	77.2	77.2	0	323.31	25	25
215	Tb927.6.720;Tb927.11.11230	60S ribosomal protein L14, putative;40S ribosomal protein L14, putative	1.32886	0.410194	0.0104612	1.98042	120%-150%	1.98042	GO:0003723;GO:0003735;GO:0005730;GO:0005737;GO:0005840;GO:0006412;GO:0022625;GO:0022625;GO:0022625;GO:0042273;GO:0003723;GO:0003735;GO:0005730;GO:0005737;GO:0005840;GO:0006412;GO:0022625;GO:0022625;GO:0022625;GO:0042273	RNA binding;structural constituent of ribosome;nucleolus;cytoplasm;ribosome;translation;cytosolic large ribosomal subunit;cytosolic large ribosomal subunit;cytosolic large ribosomal subunit;ribosomal large subunit biogenesis;RNA binding;structural constituent of ribosome;nucleolus;cytoplasm;ribosome;translation;cytosolic large ribosomal subunit;cytosolic large ribosomal subunit;cytosolic large ri…	GO:0022625;GO:0003735;GO:0005730;GO:0003723	GO:0022625	GO:0003735		GO:0005730	GO:0003723		103420000	91280000	97659000	152160000	110880000	5	143420000	150390000	149810000	140570000	153860000	5	26.6239	26.4438	26.5413	27.181	26.7244	27.0957	27.1641	27.1586	27.0667	27.197	21.443	189	50.3	18	50.3	50.3	0	182.4	NaN	NaN
216	Tb927.7.3920	hypothetical protein, conserved	1.32751	0.408718	0.0273433	1.56315	120%-150%	1.56315	GO:0005930;GO:0005930;GO:0005930	axoneme;axoneme;axoneme								6176600	4102300	6344300	5162800	7883700	5	7475000	7960100	8687200	7371200	7893200	5	22.5584	21.968	22.597	22.2997	22.9104	22.8336	22.9244	23.0505	22.8135	22.9122	36.085	320	70	14	70	70	0	184.19	14	14
217	Tb927.8.6720	hypothetical protein, conserved	1.32052	0.401104	0.00222888	2.65191	120%-150%	2.65191	GO:0016021	integral component of membrane								2644500	2969500	3164200	3301700	3030000	5	4579200	3871700	4312000	3711900	3478100	5	21.3346	21.5018	21.5934	21.6548	21.5309	22.1267	21.8845	22.0399	21.8237	21.7299	67.713	615	23.6	8	22.6	20.2	0	148.63	10	9
218	Tb927.11.5700	hypothetical protein, conserved	1.31921	0.399673	0.0297428	1.52662	120%-150%	1.52662	GO:0020016;GO:0030133	ciliary pocket;transport vesicle								5080100	3619400	4441900	4974200	5094000	5	6032000	7349200	5439100	4770200	7027800	5	22.2764	21.7873	22.0827	22.246	22.2804	22.5242	22.8092	22.3749	22.1856	22.7446	191.27	1720	25.5	33	25.5	25.5	0	135.01	33	33
219	Tb927.6.2690	ubiquitin carboxyl-terminal hydrolase, putative	1.31792	0.398259	0.0236975	1.6253	120%-150%	1.6253	GO:0004843;GO:0005737;GO:0008270;GO:0016579;GO:0097014;GO:0097014	thiol-dependent ubiquitin-specific protease activity;cytoplasm;zinc ion binding;protein deubiquitination;ciliary plasm;ciliary plasm							GO:0097014	8588900	12548000	9988000	10565000	9676800	5	13054000	13695000	16959000	10539000	13450000	5	23.034	23.581	23.2518	23.3328	23.2061	23.638	23.7071	24.0155	23.3292	23.6811	70.409	639	45.9	24	45.9	45.9	0	323.31	24	24
220	Tb927.8.3410	Inositol hexakisphosphate, putative	1.3169	0.397143	0.00972648	2.01204	120%-150%	2.01204	GO:0004725;GO:0005737;GO:0097740	protein tyrosine phosphatase activity;cytoplasm;paraflagellar rod								11476000	11479000	12983000	15546000	13963000	5	15159000	17088000	15665000	17240000	21035000	5	23.4521	23.4525	23.6301	23.89	23.7351	23.8537	24.0265	23.901	24.0393	24.3263	170.41	1518	46.5	61	46.5	46.5	0	323.31	61	61
221	Tb927.3.5020	Flagellar Member 6	1.3162	0.396376	0.0224116	1.64953	120%-150%	1.64953	GO:0005930;GO:0005930;GO:0005930;GO:0030551;GO:0031514	axoneme;axoneme;axoneme;cyclic nucleotide binding;motile cilium								31453000	36097000	39626000	51607000	51443000	5	52647000	58272000	58680000	49652000	57448000	5	24.9067	25.1054	25.2399	25.6211	25.6165	25.6498	25.7963	25.8064	25.5653	25.7758	155.86	1413	51.9	64	51.9	51.5	0	323.31	65	65
222	Tb927.11.12800;Tb927.11.12790;Tb927.11.12780.1;Tb927.11.12820;Tb11.v5.0288.1;Tb927.11.12810	ribonucleoside-diphosphate reductase small chain;ribonucleoside-diphosphate reductase small chain;ribonucleoside-diphosphate reductase small chain;ribonucleoside-diphosphate reductase small chain	1.31583	0.395972	0.00396413	2.40185	120%-150%	2.40185	GO:0009263;GO:0009263;GO:0009263;GO:0016491;GO:0020015;GO:0055114;GO:0004748;GO:0009263;GO:0009263;GO:0009263;GO:0016021;GO:0016491;GO:0031981;GO:0055114;GO:0004748;GO:0005737;GO:0009263;GO:0009263;GO:0009263;GO:0016021;GO:0016491;GO:0055114;GO:0004748;GO:0009263;GO:0009263;GO:0009263;GO:0016021;GO:0016491;GO:0031981;GO:0055114	deoxyribonucleotide biosynthetic process;deoxyribonucleotide biosynthetic process;deoxyribonucleotide biosynthetic process;oxidoreductase activity;glycosome;obsolete oxidation-reduction process;ribonucleoside-diphosphate reductase activity, thioredoxin disulfide as acceptor;deoxyribonucleotide biosynthetic process;deoxyribonucleotide biosynthetic process;deoxyribonucleotide biosynthetic process;i…								11757000	11820000	11955000	15723000	14730000	5	16405000	18898000	18511000	16140000	16871000	5	23.487	23.4947	23.5111	23.9064	23.8123	23.9676	24.1717	24.1419	23.9441	24.008	39.061	337	58.8	20	58.8	58.8	0	323.31	NaN	NaN
223	Tb927.10.3560	arginine N-methyltransferase, putative	1.31335	0.393248	0.01219	1.914	120%-150%	1.914	GO:0003729;GO:0005515;GO:0005737;GO:0008469;GO:0016571;GO:0016571;GO:0035097;GO:0035097	mRNA binding;protein binding;cytoplasm;histone-arginine N-methyltransferase activity;histone methylation;histone methylation;histone methyltransferase complex;histone methyltransferase complex	GO:0003729			GO:0003729				13887000	10533000	11732000	11691000	15917000	5	16927000	18160000	14023000	17996000	16633000	5	23.7272	23.3284	23.4839	23.4789	23.9241	24.0128	24.1143	23.7413	24.1012	23.9875	42.121	389	56.8	18	56.8	56.8	0	323.31	18	18
224	Tb927.7.880	RNA-binding protein, putative	1.31256	0.392385	0.0307503	1.51215	120%-150%	1.51215	GO:0003676;GO:0003723;GO:0003729;GO:0005634;GO:0005654;GO:0005829;GO:0006396;GO:0010608	nucleic acid binding;RNA binding;mRNA binding;nucleus;nucleoplasm;cytosol;RNA processing;posttranscriptional regulation of gene expression	GO:0003729;GO:0003723			GO:0003729		GO:0003723		2604700	3218600	2970800	2808400	4050400	5	3540300	4134600	3439600	4320600	5110300	5	21.3127	21.618	21.5024	21.4213	21.9496	21.7554	21.9793	21.7138	22.0428	22.285	29.808	277	35.7	8	35.7	35.7	0	67.861	8	8
225	Tb927.5.3900	Galactose oxidase, central domain/Domain of unknown function (DUF4110), putative	1.30911	0.388583	0.0376859	1.42382	120%-150%	1.42382	GO:0005515;GO:0005737;GO:0097014;GO:0097014	protein binding;cytoplasm;ciliary plasm;ciliary plasm							GO:0097014	5902600	4158900	4262400	4062900	3756000	5	6127600	6520900	6729700	4550500	5058600	5	22.4929	21.9878	22.0232	21.9541	21.8408	22.5469	22.6366	22.6821	22.1176	22.2703	82.986	744	33.5	16	33.5	32.7	0	89.141	17	17
226	Tb927.6.4630	kinetoplastid-specific phospho-protein phosphatase, putative	1.30812	0.387499	0.0369941	1.43187	120%-150%	1.43187	GO:0004722;GO:0006470;GO:0016021;GO:0016787;GO:0020022;GO:0020022	protein serine/threonine phosphatase activity;protein dephosphorylation;integral component of membrane;hydrolase activity;acidocalcisome;acidocalcisome								2446500	3532800	4079900	3431100	2293600	5	3741800	4148600	4392900	3923200	4440800	5	21.2223	21.7524	21.9601	21.7102	21.1292	21.8353	21.9842	22.0667	21.9036	22.0824	39.848	366	38.5	10	38.5	38.5	0	193.63	10	10
227	Tb08.27P2.160;Tb927.3.430;Tb11.57.0050.1	expression site-associated gene 3 (ESAG3), degenerate;expression site-associated gene 3 (ESAG3), truncated	1.30677	0.386006	0.00856079	2.06749	120%-150%	2.06749										64072000	52235000	58739000	66592000	67058000	5	78083000	81231000	64781000	86986000	92314000	5	25.9332	25.6385	25.8078	25.9888	25.9989	26.2185	26.2755	25.9491	26.3743	26.46	41.846	364	10.7	0	7.7	0	0	139.48	NaN	NaN
228	Tb927.11.11590	Eukaryotic translation initiation factor 3 subunit E	1.30529	0.384371	0.00814349	2.08919	120%-150%	2.08919	GO:0001732;GO:0001732;GO:0003743;GO:0005634;GO:0005737;GO:0005852;GO:0005852;GO:0006413;GO:0016282;GO:0016282;GO:0033290;GO:0033290;GO:0071540;GO:0071540	formation of cytoplasmic translation initiation complex;formation of cytoplasmic translation initiation complex;translation initiation factor activity;nucleus;cytoplasm;eukaryotic translation initiation factor 3 complex;eukaryotic translation initiation factor 3 complex;translational initiation;eukaryotic 43S preinitiation complex;eukaryotic 43S preinitiation complex;eukaryotic 48S preinitiation …								28223000	27221000	30540000	22953000	21247000	5	30455000	36189000	36477000	31164000	35643000	5	24.7504	24.6982	24.8642	24.4522	24.3408	24.8602	25.109	25.1205	24.8934	25.0871	46.677	413	68.8	25	68.8	67.3	0	323.31	26	26
229	Tb927.8.5460;Tb11.v5.0797.1;Tb927.8.5440;Tb927.8.5465;Tb11.v5.0798.1;Tb927.8.5470	flagellar calcium-binding 24 kDa protein;Flagellar calcium-binding 44 kDa protein;flagellar calcium-binding 24 kDa protein;flagellar calcium-binding 24 kDa protein	1.3042	0.383163	0.00375293	2.42563	120%-150%	2.42563	GO:0005509;GO:0005737;GO:0005929;GO:0031514;GO:0031981;GO:0097014;GO:0097014;GO:0005509;GO:0005737;GO:0006816;GO:0031514;GO:0031981;GO:0060285;GO:0097014;GO:0097014;GO:0005509;GO:0005737;GO:0031981;GO:0097014;GO:0097014;GO:0005509;GO:0005737;GO:0005886;GO:0005929;GO:0006816;GO:0031514;GO:0060170;GO:0060170	calcium ion binding;cytoplasm;cilium;motile cilium;nuclear lumen;ciliary plasm;ciliary plasm;calcium ion binding;cytoplasm;calcium ion transport;motile cilium;nuclear lumen;cilium-dependent cell motility;ciliary plasm;ciliary plasm;calcium ion binding;cytoplasm;nuclear lumen;ciliary plasm;ciliary plasm;calcium ion binding;cytoplasm;plasma membrane;cilium;calcium ion transport;motile cilium;ciliar…							GO:0097014	84940000	101250000	95934000	114030000	83773000	5	119150000	140740000	129290000	119380000	117360000	5	26.3399	26.5933	26.5155	26.7648	26.32	26.8282	27.0685	26.946	26.831	26.8064	45.718	407	53.6	16	53.6	53.6	0	323.31	NaN	NaN
230	Tb927.4.1850	hypothetical protein, conserved	1.30309	0.381931	0.0108827	1.96326	120%-150%	1.96326	GO:0003723;GO:0005047;GO:0005786;GO:0005786;GO:0006614;GO:0008312;GO:0030942	RNA binding;signal recognition particle binding;signal recognition particle, endoplasmic reticulum targeting;signal recognition particle, endoplasmic reticulum targeting;SRP-dependent cotranslational protein targeting to membrane;7S RNA binding;endoplasmic reticulum signal peptide binding	GO:0003723					GO:0003723		13779000	16568000	17744000	15187000	16683000	5	24379000	21755000	22589000	17349000	18124000	5	23.716	23.9819	24.0808	23.8563	23.9919	24.5391	24.3748	24.4291	24.0483	24.1114	64.384	578	63.3	33	63.3	63.3	0	323.31	33	33
231	Tb927.3.1800	hypothetical protein, conserved	1.29887	0.377262	0.00265003	2.57675	120%-150%	2.57675	GO:0005634;GO:0005654;GO:0042493;GO:0048188;GO:0048188;GO:0051568;GO:0051568	nucleus;nucleoplasm;response to drug;Set1C/COMPASS complex;Set1C/COMPASS complex;histone H3-K4 methylation;histone H3-K4 methylation								10169000	9255700	10604000	12625000	10761000	5	12731000	14756000	15266000	12989000	13637000	5	23.2777	23.1419	23.3381	23.5898	23.3593	23.6018	23.8148	23.8638	23.6308	23.701	161.94	1461	34.2	45	34.2	34.2	0	271.85	45	45
232	Tb927.11.14330	HECT-domain (ubiquitin-transferase), putative	1.29887	0.377259	0.0439905	1.35664	120%-150%	1.35664	GO:0004842;GO:0005737;GO:0008270;GO:0031981;GO:0097014;GO:0097014	ubiquitin-protein transferase activity;cytoplasm;zinc ion binding;nuclear lumen;ciliary plasm;ciliary plasm							GO:0097014	25964000	26744000	25549000	35375000	32929000	5	33462000	48293000	43372000	31423000	33814000	5	24.63	24.6727	24.6068	25.0762	24.9729	24.996	25.5253	25.3703	24.9053	25.0111	176.83	1609	43.1	63	43.1	42.7	0	323.31	64	64
233	Tb927.9.3280	exopolyphosphatase	1.2983	0.376629	0.042035	1.37639	120%-150%	1.37639	GO:0004309;GO:0005737;GO:0005829;GO:0006797;GO:0006798;GO:0006798;GO:0016462;GO:0020015;GO:0046872;GO:0097014;GO:0097014	exopolyphosphatase activity;cytoplasm;cytosol;polyphosphate metabolic process;polyphosphate catabolic process;polyphosphate catabolic process;pyrophosphatase activity;glycosome;metal ion binding;ciliary plasm;ciliary plasm							GO:0097014	9440500	7485700	6980400	9390900	9981400	5	11486000	13056000	13166000	9590900	8890300	5	23.1704	22.8357	22.7349	23.1628	23.2508	23.4534	23.6382	23.6503	23.1932	23.0838	42.865	383	48	17	48	48	0	194.87	17	17
234	Tb927.10.8940	flagellum targeting protein kharon1, putative	1.29801	0.376297	0.0352177	1.45324	120%-150%	1.45324	GO:0003729;GO:0006605;GO:0020016;GO:0030863;GO:0030863;GO:0044877	mRNA binding;protein targeting;ciliary pocket;cortical cytoskeleton;cortical cytoskeleton;protein-containing complex binding	GO:0003729			GO:0003729				300110000	433450000	482900000	504160000	480140000	5	560190000	649920000	616940000	485950000	543600000	5	28.1609	28.6913	28.8471	28.9093	28.8389	29.0613	29.2757	29.2006	28.8562	29.018	45.398	411	89.3	39	89.3	89.3	0	323.31	39	39
235	Tb927.11.15130	DnaJ homolog, putative	1.2952	0.373171	0.034231	1.46558	120%-150%	1.46558	GO:0005829;GO:0005930;GO:0005930;GO:0005930;GO:0006457;GO:0010608;GO:0051082;GO:0051085;GO:0051087	cytosol;axoneme;axoneme;axoneme;protein folding;posttranscriptional regulation of gene expression;unfolded protein binding;chaperone cofactor-dependent protein refolding;chaperone binding								10076000	14065000	11250000	15768000	18056000	5	17559000	19141000	18826000	16857000	17264000	5	23.2644	23.7456	23.4234	23.9105	24.106	24.0657	24.1902	24.1662	24.0068	24.0413	35.32	319	65.2	21	65.2	65.2	0	323.31	21	21
236	Tb927.11.14130;Tb927.10.3840	60S ribosomal protein L18a, putative;ribosomal protein L18, putative	1.29416	0.372015	0.01349	1.86999	120%-150%	1.86999	GO:0003729;GO:0003735;GO:0005730;GO:0005737;GO:0005840;GO:0006412;GO:0022625;GO:0022625;GO:0022625;GO:0003729;GO:0003735;GO:0005730;GO:0005737;GO:0005840;GO:0006412;GO:0022625;GO:0022625;GO:0022625	mRNA binding;structural constituent of ribosome;nucleolus;cytoplasm;ribosome;translation;cytosolic large ribosomal subunit;cytosolic large ribosomal subunit;cytosolic large ribosomal subunit;mRNA binding;structural constituent of ribosome;nucleolus;cytoplasm;ribosome;translation;cytosolic large ribosomal subunit;cytosolic large ribosomal subunit;cytosolic large ribosomal subunit	GO:0022625;GO:0003735;GO:0003729;GO:0005730	GO:0022625	GO:0003735	GO:0003729	GO:0005730			146920000	169980000	175270000	223400000	188770000	5	226150000	269500000	246620000	203720000	224370000	5	27.1305	27.3408	27.385	27.7351	27.4921	27.7527	28.0057	27.8777	27.602	27.7413	20.904	179	69.8	18	69.8	69.8	0	323.31	NaN	NaN
237	Tb927.11.4910	predicted ankyrin repeat family protein	1.28903	0.366288	0.0243264	1.61392	120%-150%	1.61392	GO:0005515;GO:0005737	protein binding;cytoplasm								24931000	20511000	21210000	17011000	18222000	5	26145000	28263000	31444000	21933000	23548000	5	24.5714	24.2899	24.3382	24.02	24.1192	24.64	24.7524	24.9063	24.3866	24.4891	43.647	392	60.2	24	60.2	60.2	0	323.31	24	24
238	Tb927.3.1680	Eukaryotic translation initiation factor 3 subunit F	1.28776	0.364867	0.0105445	1.97697	120%-150%	1.97697	GO:0005737;GO:0005852;GO:0005852	cytoplasm;eukaryotic translation initiation factor 3 complex;eukaryotic translation initiation factor 3 complex								18097000	16655000	18919000	16989000	20547000	5	24310000	24731000	28096000	20090000	20226000	5	24.1092	23.9895	24.1733	24.0181	24.2924	24.535	24.5598	24.7439	24.26	24.2697	37.252	338	75.7	20	75.7	75.7	0	323.31	20	20
239	Tb927.8.2050	GDP-mannose pyrophosphorylase	1.28663	0.363597	0.0100448	1.99806	120%-150%	1.99806	GO:0004475;GO:0005737;GO:0006486;GO:0006486;GO:0009058;GO:0009298;GO:0009298;GO:0009298;GO:0016779;GO:0020015;GO:0097014;GO:0097014	mannose-1-phosphate guanylyltransferase activity;cytoplasm;protein glycosylation;protein glycosylation;biosynthetic process;GDP-mannose biosynthetic process;GDP-mannose biosynthetic process;GDP-mannose biosynthetic process;nucleotidyltransferase activity;glycosome;ciliary plasm;ciliary plasm							GO:0097014	15557000	14797000	16425000	12577000	14136000	5	18252000	22907000	19700000	17462000	16236000	5	23.8911	23.8188	23.9694	23.5843	23.7529	24.1216	24.4493	24.2317	24.0577	23.9527	40.704	369	73.2	24	73.2	73.2	0	323.31	24	24
240	Tb927.9.5440	actin, putative	1.28225	0.358676	0.00716587	2.14473	120%-150%	2.14473	GO:0005200;GO:0005737;GO:0005885;GO:0005885;GO:0007010;GO:0015629;GO:0034314;GO:0097740	structural constituent of cytoskeleton;cytoplasm;Arp2/3 protein complex;Arp2/3 protein complex;cytoskeleton organization;actin cytoskeleton;Arp2/3 complex-mediated actin nucleation;paraflagellar rod								3927800	3573200	3188400	3296800	3444200	5	3640000	5221500	4510600	4387800	4590200	5	21.9053	21.7688	21.6044	21.6526	21.7157	21.7955	22.316	22.1049	22.0651	22.1301	46.749	421	47.3	15	47.3	47.3	0	89.251	15	15
241	Tb927.5.2850	radial spoke protein RSP2, putative	1.27956	0.355643	0.0399483	1.3985	120%-150%	1.3985	GO:0000781;GO:0005930;GO:0005930;GO:0005930;GO:0006348;GO:0044666;GO:0044666;GO:0048188;GO:0048188;GO:0051568;GO:0051568	chromosome, telomeric region;axoneme;axoneme;axoneme;chromatin silencing at telomere;MLL3/4 complex;MLL3/4 complex;Set1C/COMPASS complex;Set1C/COMPASS complex;histone H3-K4 methylation;histone H3-K4 methylation								12205000	10402000	16141000	15705000	17275000	5	21370000	17892000	16140000	17884000	18494000	5	23.541	23.3104	23.9442	23.9047	24.0422	24.3491	24.0928	23.9441	24.0922	24.1406	57.586	518	59.5	24	59.5	59.5	0	323.31	24	24
242	Tb927.10.2370	Lupus La protein homolog, putative	1.2776	0.353431	0.00704279	2.15226	120%-150%	2.15226	GO:0000481;GO:0000481;GO:0003676;GO:0003723;GO:0003729;GO:0005515;GO:0005634;GO:0005654;GO:0005737;GO:0006396;GO:0031981;GO:0042254;GO:1990904	maturation of 5S rRNA;maturation of 5S rRNA;nucleic acid binding;RNA binding;mRNA binding;protein binding;nucleus;nucleoplasm;cytoplasm;RNA processing;nuclear lumen;ribosome biogenesis;ribonucleoprotein complex	GO:0003729;GO:0003723			GO:0003729		GO:0003723		27610000	28049000	36365000	30326000	36381000	5	43313000	41653000	40109000	42081000	35638000	5	24.7187	24.7414	25.116	24.8541	25.1167	25.3683	25.3119	25.2574	25.3267	25.0869	37.659	335	73.7	27	73.7	73.7	0	323.31	27	27
243	Tb927.8.4210	basal body component, putative	1.27588	0.351495	0.0269776	1.569	120%-150%	1.569	GO:0005515;GO:0005840;GO:0030133;GO:0036064;GO:0036064;GO:0097014;GO:0097014	protein binding;ribosome;transport vesicle;ciliary basal body;ciliary basal body;ciliary plasm;ciliary plasm							GO:0097014	15063000	24702000	24382000	19119000	17857000	5	24995000	26720000	25199000	24859000	27248000	5	23.8445	24.5581	24.5393	24.1885	24.09	24.5751	24.6714	24.5869	24.5673	24.6996	46.138	419	55.8	15	55.8	55.8	0	323.31	15	15
244	Tb927.11.6230	protein transport protein SEC61 subunit alpha, putative	1.27446	0.349886	0.0491506	1.30847	120%-150%	1.30847	GO:0005048;GO:0005783;GO:0005784;GO:0005784;GO:0005789;GO:0006616;GO:0006616;GO:0008320;GO:0009306;GO:0015031;GO:0015450;GO:0016020;GO:0016021;GO:0031204;GO:0031204;GO:0043022	signal sequence binding;endoplasmic reticulum;Sec61 translocon complex;Sec61 translocon complex;endoplasmic reticulum membrane;SRP-dependent cotranslational protein targeting to membrane, translocation;SRP-dependent cotranslational protein targeting to membrane, translocation;protein transmembrane transporter activity;protein secretion;protein transport;P-P-bond-hydrolysis-driven protein transmem…								33074000	34872000	33389000	30492000	36478000	5	53938000	46201000	45994000	32012000	36353000	5	24.9792	25.0556	24.9929	24.8619	25.1205	25.6848	25.4614	25.4549	24.9321	25.1156	53.647	481	36.2	20	36.2	36.2	0	203.64	20	20
245	Tb927.2.5810	Holliday-junction resolvase-like of SPT6/SH2 domain containing protein, putative	1.27085	0.34579	0.0100648	1.99719	120%-150%	1.99719	GO:0005634;GO:0005654;GO:0006139;GO:0006368;GO:0006368;GO:0008023;GO:0008023;GO:0031491;GO:0032968;GO:0034728;GO:0035327;GO:0042393;GO:0042789;GO:0042789;GO:0050684;GO:0070827	nucleus;nucleoplasm;nucleobase-containing compound metabolic process;transcription elongation from RNA polymerase II promoter;transcription elongation from RNA polymerase II promoter;transcription elongation factor complex;transcription elongation factor complex;nucleosome binding;positive regulation of transcription elongation from RNA polymerase II promoter;nucleosome organization;transcription…								20158000	25264000	25092000	28748000	27618000	5	32828000	35665000	33201000	28155000	31396000	5	24.2648	24.5906	24.5807	24.777	24.7191	24.9684	25.088	24.9847	24.7469	24.9041	174.02	1543	51.2	70	51.2	51.2	0	323.31	70	70
246	Tb927.4.1930	eukaryotic translation initiation factor 3 subunit g	1.27001	0.344838	0.00661861	2.17923	120%-150%	2.17923	GO:0003676;GO:0003723;GO:0003729;GO:0003743;GO:0005737;GO:0005852;GO:0005852;GO:0006396	nucleic acid binding;RNA binding;mRNA binding;translation initiation factor activity;cytoplasm;eukaryotic translation initiation factor 3 complex;eukaryotic translation initiation factor 3 complex;RNA processing	GO:0003729;GO:0003723			GO:0003729		GO:0003723		19635000	19347000	21146000	20703000	19629000	5	27481000	29882000	23428000	25792000	21002000	5	24.2269	24.2056	24.3339	24.3033	24.2265	24.7119	24.8328	24.4817	24.6204	24.324	31.293	272	61	21	61	58.5	0	323.31	22	22
247	Tb927.10.8910	Nucleoporin NUP181	1.26943	0.344181	0.0469294	1.32855	120%-150%	1.32855	GO:0005634;GO:0005643;GO:0005643;GO:0044611;GO:0044611;GO:0046907	nucleus;nuclear pore;nuclear pore;nuclear pore inner ring;nuclear pore inner ring;intracellular transport								6300500	7518000	6724200	10299000	9506000	5	9920400	9029000	12064000	9705200	10500000	5	22.587	22.8419	22.6809	23.296	23.1804	23.242	23.1061	23.5242	23.2103	23.3239	181.54	1664	28.8	37	28.8	28.8	0	323.31	37	37
248	Tb927.9.8740	Double RNA binding domain protein 3	1.26378	0.337748	0.00849821	2.07067	120%-150%	2.07067	GO:0000365;GO:0003676;GO:0003729;GO:0003730;GO:0005634;GO:0005654;GO:0005737;GO:0005829;GO:0005844;GO:0006396;GO:0010608;GO:0042162;GO:0045292;GO:0048255;GO:1990904	mRNA trans splicing, via spliceosome;nucleic acid binding;mRNA binding;mRNA 3'-UTR binding;nucleus;nucleoplasm;cytoplasm;cytosol;polysome;RNA processing;posttranscriptional regulation of gene expression;telomeric DNA binding;mRNA cis splicing, via spliceosome;mRNA stabilization;ribonucleoprotein complex	GO:0003729			GO:0003729				43687000	34801000	38280000	34168000	36025000	5	52769000	47156000	51153000	45642000	39558000	5	25.3807	25.0526	25.1901	25.0261	25.1025	25.6532	25.4909	25.6083	25.4439	25.2375	36.984	327	44.6	16	44.6	44.6	0	323.31	16	16
249	Tb927.7.3040	F-box and WD40 domain containing protein	1.26311	0.336977	0.0302647	1.51906	120%-150%	1.51906	GO:0005515;GO:0005730;GO:0005737;GO:0005840;GO:0006364;GO:0006364;GO:0010494;GO:0010494;GO:0045943	protein binding;nucleolus;cytoplasm;ribosome;rRNA processing;rRNA processing;cytoplasmic stress granule;cytoplasmic stress granule;positive regulation of transcription by RNA polymerase I	GO:0005730				GO:0005730			11310000	8732800	10316000	13325000	11762000	5	12648000	17345000	13351000	13354000	13336000	5	23.4311	23.058	23.2984	23.6676	23.4876	23.5924	24.048	23.6704	23.6708	23.6688	69.073	635	50.7	22	50.7	50.7	0	262.23	22	22
250	Tb927.8.1570	Uncharacterised protein family (UPF0172), putative	1.24898	0.320756	0.00409598	2.38764	120%-150%	2.38764	GO:0005635;GO:0005783;GO:0042493;GO:0072546;GO:0072546	nuclear envelope;endoplasmic reticulum;response to drug;EMC complex;EMC complex								9583700	10684000	12195000	12266000	12035000	5	13032000	13958000	15369000	13672000	14866000	5	23.1922	23.3489	23.5398	23.5482	23.5207	23.6356	23.7346	23.8735	23.7047	23.8255	28.825	272	62.5	13	62.5	62.5	0	260.24	13	13
251	Tb927.11.14200	ubiquitin-conjugating enzyme E2, putative	1.24617	0.317503	0.00586621	2.23164	120%-150%	2.23164	GO:0000209;GO:0000910;GO:0000910;GO:0004842;GO:0005524;GO:0005737;GO:0006464;GO:0006511;GO:0016874;GO:0030133;GO:0061631	protein polyubiquitination;cytokinesis;cytokinesis;ubiquitin-protein transferase activity;ATP binding;cytoplasm;cellular protein modification process;ubiquitin-dependent protein catabolic process;ligase activity;transport vesicle;ubiquitin conjugating enzyme activity								9870600	9407600	8932100	11711000	11310000	5	13510000	12000000	13251000	11738000	13344000	5	23.2347	23.1654	23.0906	23.4814	23.4311	23.6875	23.5165	23.6596	23.4847	23.6697	28.163	247	63.6	12	63.6	63.6	0	166.19	12	12
252	Tb927.6.1880	aspartyl-tRNA synthetase, putative	1.2457	0.316961	0.0342491	1.46535	120%-150%	1.46535	GO:0000166;GO:0003676;GO:0003723;GO:0004812;GO:0004815;GO:0005524;GO:0005737;GO:0005829;GO:0006418;GO:0006418;GO:0006418;GO:0006422;GO:0006422;GO:0006422;GO:0017101;GO:0017101;GO:0097014;GO:0097014	nucleotide binding;nucleic acid binding;RNA binding;aminoacyl-tRNA ligase activity;aspartate-tRNA ligase activity;ATP binding;cytoplasm;cytosol;tRNA aminoacylation for protein translation;tRNA aminoacylation for protein translation;tRNA aminoacylation for protein translation;aspartyl-tRNA aminoacylation;aspartyl-tRNA aminoacylation;aspartyl-tRNA aminoacylation;aminoacyl-tRNA synthetase multienzym…	GO:0003723					GO:0003723	GO:0097014	36454000	38429000	35936000	48529000	45057000	5	53582000	58713000	54834000	42452000	45047000	5	25.1196	25.1957	25.0989	25.5323	25.4252	25.6752	25.8072	25.7086	25.3393	25.4249	62.989	560	70.9	40	70.9	70.9	0	323.31	40	40
253	Tb927.4.4690	hypothetical protein, conserved	1.2445	0.315566	0.0468889	1.32893	120%-150%	1.32893	GO:0005737;GO:0005930;GO:0005930;GO:0005930	cytoplasm;axoneme;axoneme;axoneme								12261000	12391000	10724000	13046000	10351000	5	14340000	14542000	18993000	13456000	11812000	5	23.5476	23.5628	23.3543	23.6371	23.3033	23.7735	23.7937	24.179	23.6817	23.4937	31.337	278	69.4	16	69.4	69.4	0	323.31	16	16
254	Tb927.11.2360	phenylalanyl-tRNA synthetase (beta subunit), putative	1.24431	0.315352	0.0236596	1.62599	120%-150%	1.62599	GO:0000166;GO:0000287;GO:0003723;GO:0004826;GO:0005524;GO:0005737;GO:0006432;GO:0006432;GO:0006432;GO:0009328;GO:0009328	nucleotide binding;magnesium ion binding;RNA binding;phenylalanine-tRNA ligase activity;ATP binding;cytoplasm;phenylalanyl-tRNA aminoacylation;phenylalanyl-tRNA aminoacylation;phenylalanyl-tRNA aminoacylation;phenylalanine-tRNA ligase complex;phenylalanine-tRNA ligase complex	GO:0003723					GO:0003723		37833000	50944000	33713000	35320000	40078000	5	52625000	49696000	50573000	42450000	50891000	5	25.1731	25.6024	25.0068	25.074	25.2563	25.6492	25.5666	25.5919	25.3393	25.6009	70.311	624	80.1	46	80.1	80.1	0	323.31	46	46
255	Tb927.9.1700	btb/poz domain containing protein, putative	1.24411	0.315119	0.0231716	1.63504	120%-150%	1.63504	GO:0005515;GO:0120120	protein binding;bilobe structure								2791600	3401600	3540800	3177500	3373900	5	3178400	4190900	4066600	4124200	4700800	5	21.4127	21.6978	21.7556	21.5995	21.686	21.5999	21.9988	21.9554	21.9757	22.1645	67.667	601	31.1	13	31.1	30.1	0	150.4	14	14
256	Tb927.2.4850	Phosducin, putative	1.24405	0.31504	0.00202285	2.69404	120%-150%	2.69404	GO:0005737;GO:0097014;GO:0097014	cytoplasm;ciliary plasm;ciliary plasm							GO:0097014	7657200	8661800	7746400	9976900	8747900	5	10400000	10915000	10997000	10466000	10455000	5	22.8684	23.0462	22.8851	23.2502	23.0605	23.3101	23.3798	23.3906	23.3192	23.3177	29.04	252	70.2	18	70.2	70.2	0	262.79	18	18
257	Tb927.11.4210	U-box domain containing protein, putative	1.23454	0.303976	0.0379119	1.42122	120%-150%	1.42122	GO:0004842;GO:0005737;GO:0016567;GO:0097014;GO:0097014	ubiquitin-protein transferase activity;cytoplasm;protein ubiquitination;ciliary plasm;ciliary plasm							GO:0097014	22364000	28553000	33013000	35298000	34770000	5	41451000	38862000	38332000	35973000	35499000	5	24.4147	24.7671	24.9765	25.0731	25.0513	25.3049	25.2119	25.192	25.1004	25.0813	69.793	630	57.9	28	57.9	57.9	0	323.31	28	28
258	Tb927.8.5230	peptidyl-prolyl cis-trans isomerase, putative	1.232	0.301007	0.0305028	1.51566	120%-150%	1.51566	GO:0000413;GO:0003755;GO:0005737;GO:0005930;GO:0005930;GO:0005930;GO:0006457	protein peptidyl-prolyl isomerization;peptidyl-prolyl cis-trans isomerase activity;cytoplasm;axoneme;axoneme;axoneme;protein folding								5140800	4655600	5938000	7090300	6716200	5	6959400	7190100	7776000	7700100	6768900	5	22.2936	22.1505	22.5015	22.7574	22.6792	22.7305	22.7776	22.8906	22.8764	22.6905	30.645	282	72	13	72	72	0	323.31	13	13
259	Tb927.8.4810	prohibitin 1	1.2319	0.300882	0.0152266	1.8174	120%-150%	1.8174	GO:0005739;GO:0005743;GO:0007005;GO:0016020;GO:0051726;GO:0051881;GO:0070129	mitochondrion;mitochondrial inner membrane;mitochondrion organization;membrane;regulation of cell cycle;regulation of mitochondrial membrane potential;regulation of mitochondrial translation								8615200	8424700	9300100	11918000	9711100	5	13200000	11731000	11013000	11151000	11998000	5	23.0385	23.0062	23.1488	23.5066	23.2112	23.654	23.4838	23.3927	23.4107	23.5163	31.429	277	57.8	20	57.8	57.8	0	104.01	20	20
260	Tb927.10.1450	plectin, putative	1.23025	0.298956	0.0316241	1.49998	120%-150%	1.49998	GO:0005794;GO:0005856;GO:0044877;GO:0120120;GO:0120269;GO:0120269	Golgi apparatus;cytoskeleton;protein-containing complex binding;bilobe structure;ciliary centrin arm;ciliary centrin arm								53469000	46229000	49750000	38689000	38886000	5	62186000	61857000	53163000	48260000	53830000	5	25.6722	25.4623	25.5682	25.2054	25.2127	25.8901	25.8824	25.6639	25.5243	25.6819	329.64	2872	52.6	40	52.6	52.6	0	323.31	40	40
261	Tb927.10.10390	trypanothione reductase	1.22868	0.297105	0.00870913	2.06003	120%-150%	2.06003	GO:0004791;GO:0005654;GO:0005737;GO:0015036;GO:0015042;GO:0016491;GO:0016668;GO:0020015;GO:0020023;GO:0031981;GO:0045454;GO:0050660;GO:0055114;GO:0097014;GO:0097014	thioredoxin-disulfide reductase activity;nucleoplasm;cytoplasm;disulfide oxidoreductase activity;trypanothione-disulfide reductase activity;oxidoreductase activity;oxidoreductase activity, acting on a sulfur group of donors, NAD(P) as acceptor;glycosome;kinetoplast;nuclear lumen;cell redox homeostasis;flavin adenine dinucleotide binding;obsolete oxidation-reduction process;ciliary plasm;ciliary p…							GO:0097014	66341000	70243000	74827000	63553000	63838000	5	90898000	95082000	81066000	74808000	74424000	5	25.9834	26.0659	26.1571	25.9215	25.9279	26.4377	26.5027	26.2726	26.1567	26.1493	53.156	492	78	27	78	78	0	323.31	27	27
262	Tb927.9.13440	Flagellar Member 5	1.22502	0.292804	0.0185488	1.73168	120%-150%	1.73168	GO:0005515;GO:0005930;GO:0005930;GO:0005930;GO:0097740	protein binding;axoneme;axoneme;axoneme;paraflagellar rod								36106000	33139000	35993000	44094000	42812000	5	47226000	54560000	43279000	43083000	47232000	5	25.1057	24.982	25.1012	25.3941	25.3515	25.4931	25.7013	25.3672	25.3606	25.4933	177.37	1578	55.9	77	55.9	55.9	0	323.31	77	77
263	Tb927.7.7430;Tb927.7.7420	ATP synthase F1, alpha subunit;ATP synthase F1, alpha subunit	1.22357	0.291102	0.0338082	1.47098	120%-150%	1.47098	GO:0000275;GO:0000275;GO:0000275;GO:0005524;GO:0005739;GO:0005743;GO:0005886;GO:0015986;GO:0015986;GO:0015986;GO:0015986;GO:0020023;GO:0032559;GO:0043531;GO:0045261;GO:0045261;GO:0046933;GO:0046933;GO:0000275;GO:0000275;GO:0000275;GO:0005524;GO:0005737;GO:0005739;GO:0005886;GO:0015986;GO:0015986;GO:0015986;GO:0015986;GO:0031981;GO:0032559;GO:0043531;GO:0045261;GO:0045261;GO:0046933;GO:0046933;GO:…	mitochondrial proton-transporting ATP synthase complex, catalytic sector F(1);mitochondrial proton-transporting ATP synthase complex, catalytic sector F(1);mitochondrial proton-transporting ATP synthase complex, catalytic sector F(1);ATP binding;mitochondrion;mitochondrial inner membrane;plasma membrane;ATP synthesis coupled proton transport;ATP synthesis coupled proton transport;ATP synthesis co…							GO:0097014	82267000	69468000	71851000	49799000	62356000	5	82729000	82859000	83418000	81563000	80235000	5	26.2938	26.0498	26.0985	25.5696	25.894	26.3019	26.3042	26.3139	26.2814	26.2577	63.502	584	54.5	30	54.5	54.5	0	323.31	NaN	NaN
264	Tb927.9.2900	Nucleolar protein 287	1.22241	0.289724	0.0453067	1.34384	120%-150%	1.34384	GO:0000462;GO:0000462;GO:0005634;GO:0005730;GO:0005819;GO:0006364;GO:0006364;GO:0030515;GO:0030686;GO:0032040;GO:0034455;GO:0034455;GO:0042255;GO:0042255;GO:0045943	maturation of SSU-rRNA from tricistronic rRNA transcript (SSU-rRNA, 5.8S rRNA, LSU-rRNA);maturation of SSU-rRNA from tricistronic rRNA transcript (SSU-rRNA, 5.8S rRNA, LSU-rRNA);nucleus;nucleolus;spindle;rRNA processing;rRNA processing;snoRNA binding;90S preribosome;small-subunit processome;t-UTP complex;t-UTP complex;ribosome assembly;ribosome assembly;positive regulation of transcription by RNA…	GO:0005730				GO:0005730			28388000	36024000	33141000	37021000	35857000	5	45396000	47330000	44625000	38002000	32983000	5	24.7588	25.1025	24.9821	25.1418	25.0958	25.4361	25.4963	25.4113	25.1796	24.9752	287.19	2631	38.8	83	38.8	38.8	0	323.31	83	83
265	Tb927.11.8380	NADPH--cytochrome P450 reductase, putative	1.22198	0.289225	0.0489375	1.31036	120%-150%	1.31036	GO:0005783;GO:0010181;GO:0016021;GO:0016491;GO:0055114	endoplasmic reticulum;FMN binding;integral component of membrane;oxidoreductase activity;obsolete oxidation-reduction process								24067000	19566000	22896000	31496000	25921000	5	34360000	31278000	31309000	27207000	27306000	5	24.5206	24.2218	24.4486	24.9087	24.6276	25.0342	24.8986	24.9001	24.6975	24.7027	70.273	629	62	16	62	28.5	0	323.31	37	37
266	Tb927.7.510	hypothetical protein, conserved	1.21729	0.283674	0.0427179	1.36939	120%-150%	1.36939	GO:0005737;GO:0030133;GO:0060170;GO:0060170	cytoplasm;transport vesicle;ciliary membrane;ciliary membrane								2094800	2619300	2779100	2104700	2475300	5	2406400	3045500	2730900	3275000	3238800	5	20.9984	21.3207	21.4062	21.0052	21.2392	21.1984	21.5382	21.3809	21.6431	21.627	39.995	356	30.3	3	30.3	12.9	0	31.813	9	9
267	Tb927.8.1510	ATP-dependent RNA helicase DBP2B, putative	1.21603	0.282177	0.0451758	1.34509	120%-150%	1.34509	GO:0003676;GO:0003723;GO:0003724;GO:0003729;GO:0004386;GO:0005524;GO:0005634;GO:0005654;GO:0005730;GO:0005737;GO:0006139;GO:0031981;GO:1990904	nucleic acid binding;RNA binding;RNA helicase activity;mRNA binding;helicase activity;ATP binding;nucleus;nucleoplasm;nucleolus;cytoplasm;nucleobase-containing compound metabolic process;nuclear lumen;ribonucleoprotein complex	GO:0003729;GO:0005730;GO:0003723			GO:0003729	GO:0005730	GO:0003723		46439000	60252000	62065000	57157000	56031000	5	64640000	77481000	80591000	58706000	61434000	5	25.4688	25.8445	25.8873	25.7684	25.7397	25.9459	26.2073	26.2641	25.807	25.8725	62.439	569	77.2	42	77.2	75.9	0	323.31	43	43
268	Tb927.9.7110	GRAM domain containing protein, putative	1.21501	0.280967	0.00666522	2.17619	120%-150%	2.17619	GO:0005737;GO:0010608;GO:0030133	cytoplasm;posttranscriptional regulation of gene expression;transport vesicle								57663000	53381000	58823000	56954000	56297000	5	65131000	79968000	72471000	66797000	59624000	5	25.7811	25.6698	25.8099	25.7633	25.7466	25.9568	26.2529	26.1109	25.9933	25.8294	32.572	295	63.7	18	63.7	63.7	0	323.31	18	18
269	Tb927.1.3260	hypothetical protein, conserved	1.21459	0.280467	0.0290481	1.53688	120%-150%	1.53688	GO:0005737;GO:0030133	cytoplasm;transport vesicle								28288000	30189000	27956000	33827000	29949000	5	32946000	46264000	34485000	33556000	35191000	5	24.7537	24.8475	24.7367	25.0117	24.836	24.9736	25.4634	25.0395	25.0001	25.0687	203.06	1886	49	69	49	49	0	323.31	69	69
270	Tb927.9.5890	solanesyl-diphosphate synthase, putative	1.21234	0.277795	0.00353125	2.45207	120%-150%	2.45207	GO:0000010;GO:0004659;GO:0005737;GO:0005739;GO:0006743;GO:0006744;GO:0006744;GO:0008299;GO:0008299;GO:0050347;GO:1990234	trans-hexaprenyltranstransferase activity;prenyltransferase activity;cytoplasm;mitochondrion;ubiquinone metabolic process;ubiquinone biosynthetic process;ubiquinone biosynthetic process;isoprenoid biosynthetic process;isoprenoid biosynthetic process;trans-octaprenyltranstransferase activity;transferase complex								6557900	6807100	6342000	7832500	7265400	5	7639200	8713100	8147000	8879900	8816200	5	22.6448	22.6986	22.5965	22.901	22.7926	22.865	23.0548	22.9578	23.0821	23.0717	39.253	359	57.1	15	57.1	57.1	0	323.31	15	15
271	Tb927.7.3880	Basal body protein	1.20922	0.274079	0.0198559	1.70211	120%-150%	1.70211	GO:0004672;GO:0004674;GO:0004713;GO:0005524;GO:0005737;GO:0006468;GO:0018105;GO:0018107;GO:0036064;GO:0036064	protein kinase activity;protein serine/threonine kinase activity;protein tyrosine kinase activity;ATP binding;cytoplasm;protein phosphorylation;peptidyl-serine phosphorylation;peptidyl-threonine phosphorylation;ciliary basal body;ciliary basal body								5229400	4882300	5957600	4372400	4896500	5	5492300	6321600	7035200	5776100	6014300	5	22.3182	22.2191	22.5063	22.06	22.2233	22.389	22.5919	22.7462	22.4617	22.52	87.072	776	35.6	22	35.6	35.6	0	117.5	22	22
272	Tb927.8.2000	cyclophilin, putative	1.20759	0.272129	0.0491616	1.30837	120%-150%	1.30837	GO:0000413;GO:0003755;GO:0005515;GO:0005634;GO:0005730;GO:0006364;GO:0006364;GO:0006457;GO:0019843;GO:0042301	protein peptidyl-prolyl isomerization;peptidyl-prolyl cis-trans isomerase activity;protein binding;nucleus;nucleolus;rRNA processing;rRNA processing;protein folding;rRNA binding;phosphate ion binding	GO:0005730				GO:0005730			26420000	27189000	26905000	40926000	28626000	5	36635000	37250000	38441000	32514000	36378000	5	24.6551	24.6965	24.6814	25.2865	24.7708	25.1267	25.1507	25.1961	24.9546	25.1166	28.482	262	71.4	19	71.4	68.7	0	323.31	20	20
273	Tb927.11.16030	proteasome regulatory non-ATP-ase subunit 7	1.20586	0.270064	0.00954011	2.02045	120%-150%	2.02045	GO:0004175;GO:0005654;GO:0005737;GO:0005838;GO:0005838;GO:0006511;GO:0030234;GO:0043161	endopeptidase activity;nucleoplasm;cytoplasm;proteasome regulatory particle;proteasome regulatory particle;ubiquitin-dependent protein catabolic process;enzyme regulator activity;proteasome-mediated ubiquitin-dependent protein catabolic process								16266000	14054000	15771000	14007000	14219000	5	17889000	16521000	16453000	17725000	21028000	5	23.9554	23.7445	23.9108	23.7396	23.7613	24.0926	23.9778	23.9718	24.0793	24.3258	45.549	399	53.9	17	53.9	53.9	0	323.31	17	17
274	Tb927.3.4630	UDP-glucose:glycoprotein glucosyltransferase, putative	1.20443	0.268346	0.0454208	1.34275	120%-150%	1.34275	GO:0003980;GO:0005783;GO:0005788;GO:0006486;GO:0006486;GO:0018279;GO:0018279;GO:0051082;GO:0071712;GO:0071712	UDP-glucose:glycoprotein glucosyltransferase activity;endoplasmic reticulum;endoplasmic reticulum lumen;protein glycosylation;protein glycosylation;protein N-linked glycosylation via asparagine;protein N-linked glycosylation via asparagine;unfolded protein binding;ER-associated misfolded protein catabolic process;ER-associated misfolded protein catabolic process								62172000	52595000	51177000	61902000	55171000	5	67321000	84164000	70563000	58632000	60193000	5	25.8898	25.6484	25.609	25.8835	25.7174	26.0046	26.3267	26.0724	25.8052	25.8431	186.84	1675	45	67	45	45	0	323.31	67	67
275	Tb927.10.6610	chaperone protein DnaJ, putative	1.1961	0.258337	0.0104726	1.97995		1.97995	GO:0005789;GO:0006457;GO:0016021;GO:0030433;GO:0030433;GO:0030544;GO:0051082;GO:0051085;GO:0071218	endoplasmic reticulum membrane;protein folding;integral component of membrane;ubiquitin-dependent ERAD pathway;ubiquitin-dependent ERAD pathway;Hsp70 protein binding;unfolded protein binding;chaperone cofactor-dependent protein refolding;cellular response to misfolded protein								3626000	3867000	4301200	4889700	4151500	5	4728500	5189700	4879500	4831000	5292500	5	21.7899	21.8828	22.0363	22.2213	21.9852	22.173	22.3072	22.2183	22.2039	22.3355	31.198	274	38.3	8	38.3	38.3	0	104.77	8	8
276	Tb927.11.7520	hypothetical protein, conserved	1.19419	0.256038	0.048108	1.31778		1.31778	GO:0005737;GO:0097014;GO:0097014	cytoplasm;ciliary plasm;ciliary plasm							GO:0097014	1939900	2051300	1970300	1903800	1936200	5	2175100	2630900	1903300	2814900	2180700	5	20.8876	20.9681	20.91	20.8605	20.8848	21.0527	21.3271	20.8601	21.4247	21.0564	40.557	364	23.6	7	23.6	23.6	0	33.249	7	7
277	Tb927.3.5060	Ankyrin repeats (many copies)/Ankyrin repeats (3 copies), putative	1.18119	0.240236	0.0455493	1.34152		1.34152	GO:0005515;GO:0005737;GO:0005930;GO:0005930;GO:0005930	protein binding;cytoplasm;axoneme;axoneme;axoneme								24960000	32868000	38409000	27923000	30129000	5	34728000	36296000	36771000	36181000	38268000	5	24.5731	24.9702	25.1949	24.735	24.8447	25.0496	25.1133	25.1321	25.1087	25.1896	39.126	347	66	21	66	66	0	323.31	21	21
278	Tb927.5.800;Tb927.5.790	casein kinase I isoform 1;casein kinase I, isoform 2	1.18057	0.239486	0.0336961	1.47242		1.47242	GO:0004672;GO:0004674;GO:0005524;GO:0005634;GO:0005737;GO:0006468;GO:0006897;GO:0018105;GO:0051286;GO:0120267;GO:0004672;GO:0004674;GO:0005524;GO:0005634;GO:0005737;GO:0006468;GO:0006897;GO:0018105;GO:0031981;GO:0036064;GO:0036064;GO:0051286;GO:0097014;GO:0097014	protein kinase activity;protein serine/threonine kinase activity;ATP binding;nucleus;cytoplasm;protein phosphorylation;endocytosis;peptidyl-serine phosphorylation;cell tip;pellicular membrane;protein kinase activity;protein serine/threonine kinase activity;ATP binding;nucleus;cytoplasm;protein phosphorylation;endocytosis;peptidyl-serine phosphorylation;nuclear lumen;ciliary basal body;ciliary bas…							GO:0097014	85800000	69647000	85024000	72330000	81397000	5	88456000	109410000	96848000	87268000	83397000	5	26.3545	26.0536	26.3414	26.1081	26.2785	26.3985	26.7052	26.5292	26.379	26.3135	38.374	332	64.5	27	64.5	62.3	0	323.31	NaN	NaN
279	Tb927.7.1110	asparagine synthetase a, putative	1.17939	0.238035	0.0354111	1.45086		1.45086	GO:0004071;GO:0005737;GO:0005829;GO:0006529;GO:0006529;GO:0097014;GO:0097014	aspartate-ammonia ligase activity;cytoplasm;cytosol;asparagine biosynthetic process;asparagine biosynthetic process;ciliary plasm;ciliary plasm							GO:0097014	76215000	77703000	79130000	85294000	91831000	5	99403000	97949000	114280000	83473000	88647000	5	26.1836	26.2115	26.2377	26.3459	26.4525	26.5668	26.5455	26.768	26.3148	26.4016	39.597	351	76.1	27	76.1	76.1	0	323.31	27	27
280	Tb927.6.930	metacaspase MCA3	1.17745	0.235664	0.0413099	1.38395		1.38395	GO:0005634;GO:0006508;GO:0008233;GO:0009060	nucleus;proteolysis;peptidase activity;aerobic respiration								8914400	10901000	10459000	8691900	9649000	5	11098000	12710000	12894000	10504000	10036000	5	23.0877	23.378	23.3182	23.0512	23.2019	23.4038	23.5995	23.6202	23.3244	23.2587	38.738	357	61.3	2	61.3	11.5	0	323.31	13	13
281	Tb927.4.410	CAF 40	1.17728	0.235459	0.00924634	2.03403		2.03403	GO:0000932;GO:0000932;GO:0003729;GO:0005634;GO:0005737;GO:0006402;GO:0017148;GO:0030014;GO:0030015	P-body;P-body;mRNA binding;nucleus;cytoplasm;mRNA catabolic process;negative regulation of translation;CCR4-NOT complex;CCR4-NOT core complex	GO:0003729			GO:0003729				14057000	14482000	14250000	17039000	13135000	5	16009000	17621000	18354000	16872000	17042000	5	23.7448	23.7878	23.7645	24.0223	23.6469	23.9324	24.0708	24.1296	24.0081	24.0226	35.32	316	52.5	14	52.5	52.5	0	323.31	14	14
282	Tb927.7.1300	protein disulfide isomerase, putative	1.17679	0.234858	0.0055256	2.25762		2.25762	GO:0003756;GO:0005783;GO:0005794;GO:0010608	protein disulfide isomerase activity;endoplasmic reticulum;Golgi apparatus;posttranscriptional regulation of gene expression								114810000	116860000	118910000	115890000	121740000	5	132970000	156480000	146940000	124910000	130900000	5	26.7747	26.8002	26.8253	26.7882	26.8592	26.9865	27.2214	27.1307	26.8963	26.9639	41.939	377	69.5	36	69.5	69.5	0	323.31	36	36
283	Tb927.6.4670	MORN repeat-containing protein 1	1.17654	0.23455	0.0085537	2.06785		2.06785	GO:0006897;GO:0036064;GO:0036064;GO:0120120	endocytosis;ciliary basal body;ciliary basal body;bilobe structure								38457000	43276000	47923000	38670000	43978000	5	46120000	50694000	50974000	49048000	52948000	5	25.1967	25.3671	25.5142	25.2047	25.3903	25.4589	25.5953	25.6033	25.5477	25.6581	40.686	358	89.7	35	89.7	89.7	0	323.31	35	35
284	Tb927.10.390	DUF2407 ubiquitin-like domain containing protein, putative	1.17567	0.233484	0.0285623	1.54421		1.54421	GO:0005737	cytoplasm								21705000	21116000	18468000	21538000	19956000	5	20772000	21937000	25848000	25009000	27273000	5	24.3715	24.3318	24.1385	24.3604	24.2503	24.3081	24.3869	24.6235	24.5759	24.701	16.343	149	73.8	8	73.8	73.8	0	323.31	8	8
285	Tb927.8.810	radial spoke protein RSP9, putative	1.17375	0.231129	0.0398086	1.40002		1.40002	GO:0005930;GO:0005930;GO:0005930;GO:0035082;GO:0035082;GO:0044458;GO:0060294	axoneme;axoneme;axoneme;axoneme assembly;axoneme assembly;motile cilium assembly;cilium movement involved in cell motility								24266000	21404000	21310000	18207000	22558000	5	21560000	24604000	25301000	26893000	28108000	5	24.5324	24.3514	24.345	24.118	24.4271	24.3619	24.5524	24.5927	24.6807	24.7445	37.518	333	67.3	19	67.3	67.3	0	284.22	19	19
286	Tb927.1.880;Tb11.v5.0418.1;Tb11.v5.0419.1	Midasin, putative	1.17259	0.229704	0.0218792	1.65997		1.65997	GO:0000027;GO:0000027;GO:0005524;GO:0005634;GO:0005654;GO:0005730;GO:0016887	ribosomal large subunit assembly;ribosomal large subunit assembly;ATP binding;nucleus;nucleoplasm;nucleolus;ATPase activity	GO:0005730				GO:0005730			12419000	10641000	10242000	12295000	11792000	5	13282000	15246000	13032000	13826000	11908000	5	23.566	23.3431	23.288	23.5516	23.4913	23.663	23.8619	23.6356	23.7209	23.5054	512.6	4592	21.7	82	21.7	21.7	0	286.65	NaN	NaN
287	Tb927.10.190;REV__Tb927.3.5050	40S ribosomal protein S6, putative	1.17251	0.229606	0.0475224	1.3231		1.3231	GO:0001558;GO:0003729;GO:0003735;GO:0005840;GO:0006412;GO:0042127	regulation of cell growth;mRNA binding;structural constituent of ribosome;ribosome;translation;regulation of cell population proliferation	GO:0003735;GO:0003729		GO:0003735	GO:0003729				103540000	105180000	118230000	145910000	125930000	5	133860000	144600000	138670000	129430000	155530000	5	26.6256	26.6483	26.817	27.1205	26.908	26.9961	27.1075	27.0471	26.9476	27.2126	28.44	250	45.2	9	45.2	26	0	193.55	NaN	NaN
288	Tb927.10.2730	START domain containing protein, putative	1.17225	0.229278	0.0213283	1.67104		1.67104	GO:0005737;GO:0008289;GO:0031981;GO:0097014;GO:0097014	cytoplasm;lipid binding;nuclear lumen;ciliary plasm;ciliary plasm							GO:0097014	16814000	19588000	18788000	23022000	19043000	5	24460000	23097000	22063000	23409000	20978000	5	24.0032	24.2235	24.1633	24.4565	24.1828	24.5439	24.4612	24.3951	24.4806	24.3224	32.833	294	91.8	27	91.8	91.8	0	323.31	27	27
289	Tb927.11.15100	Tb5.20	1.16704	0.222853	0.0281808	1.55005		1.55005	GO:0010608;GO:0097740;GO:0120119	posttranscriptional regulation of gene expression;paraflagellar rod;flagellum attachment zone								111290000	101320000	106390000	112660000	109950000	5	129820000	140580000	138810000	107360000	115510000	5	26.7297	26.5943	26.6648	26.7474	26.7123	26.9519	27.0668	27.0485	26.6779	26.7834	118.44	1083	25.7	42	25.7	25.7	0	318.45	42	42
290	Tb927.4.2600;Tb11.v5.0630.1	SUMO-interacting motif-containing protein	1.16122	0.215636	0.0195471	1.70892		1.70892	GO:0005737;GO:0005930;GO:0005930;GO:0005930	cytoplasm;axoneme;axoneme;axoneme								20175000	17422000	18802000	21426000	20205000	5	21930000	26216000	22388000	21279000	22021000	5	24.2661	24.0544	24.1644	24.3529	24.2682	24.3864	24.6439	24.4162	24.3429	24.3924	181.38	1628	46.3	56	46.3	46.3	0	323.31	NaN	NaN
291	Tb927.10.14780	Canertinib-binding protein kinase 1	1.15164	0.20369	0.00704133	2.15235		2.15235	GO:0004672;GO:0004674;GO:0005524;GO:0005737;GO:0005929;GO:0006468	protein kinase activity;protein serine/threonine kinase activity;ATP binding;cytoplasm;cilium;protein phosphorylation								37170000	36036000	32442000	37101000	33187000	5	40770000	42844000	42832000	37419000	38750000	5	25.1476	25.1029	24.9514	25.145	24.9841	25.281	25.3526	25.3522	25.1573	25.2077	31.375	284	88	26	88	88	0	323.31	26	26
292	Tb927.10.5520	AmmeMemoRadiSam system protein B, putative	1.14717	0.198081	0.00922563	2.035		2.035	GO:0005737;GO:0031981;GO:0097014;GO:0097014	cytoplasm;nuclear lumen;ciliary plasm;ciliary plasm							GO:0097014	9267900	9681300	9652800	10373000	10756000	5	10195000	11279000	11634000	12005000	11937000	5	23.1438	23.2068	23.2025	23.3063	23.3586	23.2814	23.4271	23.4718	23.5171	23.5089	36.138	323	59.4	19	59.4	59.4	0	179.32	19	19
293	Tb927.6.3670	paraflagellar rod component, putative	1.14415	0.194276	0.00680152	2.16739		2.16739	GO:0005737;GO:0097740	cytoplasm;paraflagellar rod								23403000	23023000	24506000	24126000	25983000	5	27179000	26016000	29541000	25905000	29848000	5	24.4802	24.4566	24.5466	24.5241	24.6311	24.696	24.6329	24.8162	24.6267	24.8311	359.21	3222	34.3	90	34.3	33.9	0	323.31	92	92
294	Tb927.10.2270	vacuolar protein sorting-associated protein 35, putative	1.13768	0.186094	0.0213126	1.67136		1.67136	GO:0005737;GO:0005770;GO:0005829;GO:0006886;GO:0015031;GO:0016020;GO:0030133;GO:0030904;GO:0030906;GO:0042147	cytoplasm;late endosome;cytosol;intracellular protein transport;protein transport;membrane;transport vesicle;retromer complex;retromer, cargo-selective complex;retrograde transport, endosome to Golgi								18210000	17689000	16900000	14259000	16179000	5	18917000	18690000	18230000	18656000	20204000	5	24.1182	24.0763	24.0105	23.7654	23.9476	24.1732	24.1558	24.1198	24.1531	24.2681	104.36	933	46.5	37	46.5	46.5	0	323.31	37	37
295	Tb927.11.6610	hypothetical protein, conserved	1.13398	0.181397	0.00553447	2.25692		2.25692	GO:0003676	nucleic acid binding								15522000	15222000	16557000	16454000	17577000	5	17132000	18304000	18347000	18915000	19531000	5	23.8878	23.8597	23.9809	23.9719	24.0672	24.0302	24.1257	24.129	24.173	24.2193	40.25	364	75.5	25	75.5	75.5	0	323.31	25	25
296	Tb927.9.1750	Fibronectin type III domain containing protein, putative	1.13359	0.180902	0.00725377	2.13944		2.13944	GO:0004896;GO:0005515;GO:0005737;GO:0005929;GO:0005930;GO:0005930;GO:0005930;GO:0009897;GO:0019221;GO:0019955;GO:0043235;GO:0097740	cytokine receptor activity;protein binding;cytoplasm;cilium;axoneme;axoneme;axoneme;external side of plasma membrane;cytokine-mediated signaling pathway;cytokine binding;receptor complex;paraflagellar rod								75409000	68372000	71043000	74808000	70440000	5	78186000	90923000	80124000	81961000	76981000	5	26.1682	26.0269	26.0822	26.1567	26.0699	26.2204	26.4381	26.2557	26.2884	26.198	502.8	4479	44.8	172	44.8	44.8	0	323.31	172	172
297	Tb927.11.2520	UDP-n-acetylglucosamine pyrophosphorylase	1.13052	0.176991	0.0466844	1.33083		1.33083	GO:0003977;GO:0005737;GO:0006011;GO:0006011;GO:0006048;GO:0006048;GO:0006048;GO:0009226;GO:0009226;GO:0009226;GO:0016779;GO:0020015;GO:0070569;GO:0097014;GO:0097014	UDP-N-acetylglucosamine diphosphorylase activity;cytoplasm;UDP-glucose metabolic process;UDP-glucose metabolic process;UDP-N-acetylglucosamine biosynthetic process;UDP-N-acetylglucosamine biosynthetic process;UDP-N-acetylglucosamine biosynthetic process;nucleotide-sugar biosynthetic process;nucleotide-sugar biosynthetic process;nucleotide-sugar biosynthetic process;nucleotidyltransferase activity…							GO:0097014	10128000	11305000	11397000	10477000	11005000	5	11168000	14380000	12580000	11913000	11360000	5	23.2718	23.4305	23.4422	23.3207	23.3917	23.4129	23.7776	23.5846	23.506	23.4375	60.161	545	68.8	33	68.8	68.8	0	323.31	33	33
298	Tb927.7.830	telomerase-associated protein, putative	1.13008	0.176431	0.0314844	1.5019		1.5019	GO:0003723;GO:0005515;GO:0005737	RNA binding;protein binding;cytoplasm	GO:0003723					GO:0003723		8883500	8164500	8358700	7612300	9485700	5	9348200	10286000	9068900	10283000	9047800	5	23.0827	22.9609	22.9948	22.8599	23.1773	23.1563	23.2942	23.1125	23.2938	23.1091	308.53	2806	26.4	56	26.4	26.4	0	260.54	56	56
299	Tb927.6.2360;Tb927.6.2300	adenosine kinase, putative;adenosine kinase, putative	1.1269	0.172358	0.0113733	1.94411		1.94411	GO:0004001;GO:0005634;GO:0005737;GO:0005829;GO:0006166;GO:0006166;GO:0006166;GO:0009152;GO:0009152;GO:0009152;GO:0020015;GO:0031981;GO:0044209;GO:0044209;GO:0044209;GO:0097014;GO:0097014;GO:0000166;GO:0004001;GO:0005634;GO:0005654;GO:0005737;GO:0005829;GO:0006166;GO:0006166;GO:0006166;GO:0009152;GO:0009152;GO:0009152;GO:0020015;GO:0044209;GO:0044209;GO:0044209;GO:0097014;GO:0097014	adenosine kinase activity;nucleus;cytoplasm;cytosol;purine ribonucleoside salvage;purine ribonucleoside salvage;purine ribonucleoside salvage;purine ribonucleotide biosynthetic process;purine ribonucleotide biosynthetic process;purine ribonucleotide biosynthetic process;glycosome;nuclear lumen;AMP salvage;AMP salvage;AMP salvage;ciliary plasm;ciliary plasm;nucleotide binding;adenosine kinase acti…							GO:0097014	22636000	25407000	26910000	24762000	26661000	5	26904000	28480000	28900000	30304000	27825000	5	24.4321	24.5987	24.6816	24.5616	24.6682	24.6813	24.7634	24.7846	24.853	24.7299	37.958	345	75.7	25	75.7	75.7	0	323.31	NaN	NaN
300	Tb927.8.6060	2-amino-3-ketobutyrate coenzyme A ligase	1.10725	0.146982	0.0353324	1.45183		1.45183	GO:0003824;GO:0005737;GO:0005739;GO:0006567;GO:0006567;GO:0008890;GO:0009058;GO:0016740;GO:0016874;GO:0020023;GO:0030170	catalytic activity;cytoplasm;mitochondrion;threonine catabolic process;threonine catabolic process;glycine C-acetyltransferase activity;biosynthetic process;transferase activity;ligase activity;kinetoplast;pyridoxal phosphate binding								62466000	57294000	64495000	62142000	65936000	5	64312000	64431000	71497000	69535000	76056000	5	25.8966	25.7719	25.9427	25.8891	25.9746	25.9386	25.9413	26.0914	26.0512	26.1806	43.734	404	74.3	28	74.3	74.3	0	323.31	28	28
301	Tb927.10.4310;Tb10.v4.0045	prohibitin, putative;prohibitin 2, putative	1.09525	0.131266	0.0488302	1.31131		1.31131	GO:0005737;GO:0005739;GO:0005743;GO:0006508;GO:0016020;GO:0016021;GO:0070129;GO:0001302;GO:0005737;GO:0005739;GO:0005743;GO:0006508;GO:0016020;GO:0016021;GO:0070129	cytoplasm;mitochondrion;mitochondrial inner membrane;proteolysis;membrane;integral component of membrane;regulation of mitochondrial translation;obsolete replicative cell aging;cytoplasm;mitochondrion;mitochondrial inner membrane;proteolysis;membrane;integral component of membrane;regulation of mitochondrial translation								12102000	12874000	13270000	14748000	12599000	5	14361000	14454000	13809000	13728000	15489000	5	23.5287	23.618	23.6617	23.814	23.5868	23.7757	23.785	23.7191	23.7106	23.8847	32.215	295	60	17	60	60	0	164.94	NaN	NaN
302	Tb927.6.4740	importin-alpha re-exporter protein, putative	0.877108	-0.189174	0.0331772	1.47916		-1.47916	GO:0005049;GO:0005515;GO:0005635;GO:0005643;GO:0005643;GO:0005829;GO:0006606;GO:0006606;GO:0006611;GO:0006611;GO:0006886;GO:0008536	nuclear export signal receptor activity;protein binding;nuclear envelope;nuclear pore;nuclear pore;cytosol;protein import into nucleus;protein import into nucleus;protein export from nucleus;protein export from nucleus;intracellular protein transport;GO_0008536								19185000	17239000	18390000	16093000	15079000	5	14760000	15846000	16037000	14093000	14683000	5	24.1935	24.0392	24.1324	23.9399	23.846	23.8152	23.9176	23.9349	23.7485	23.8076	106.58	960	40.3	28	40.3	40.3	0	323.31	28	28
303	Tb927.5.3230;REV__Tb927.5.290	hypothetical protein, conserved	0.87195	-0.197683	0.0043185	2.36467		-2.36467	GO:0005634;GO:0005730	nucleus;nucleolus	GO:0005730				GO:0005730			8749400	7892500	7753300	8010900	7669600	5	6710000	7179900	7626500	6659500	6768100	5	23.0608	22.9121	22.8864	22.9335	22.8707	22.6779	22.7755	22.8626	22.667	22.6903	240.99	2181	24.7	41	24.7	24.7	0	202.79	NaN	NaN
304	Tb927.5.520	stomatin-like protein, putative	0.854498	-0.226851	0.0340182	1.46829		-1.46829	GO:0005739;GO:0016020;GO:0016021	mitochondrion;membrane;integral component of membrane								15188000	13324000	12352000	14325000	11470000	5	11160000	12750000	10426000	10978000	11646000	5	23.8564	23.6675	23.5582	23.772	23.4514	23.4118	23.604	23.3137	23.3881	23.4733	55.979	531	37.9	21	37.9	37.9	0	253.92	21	21
305	Tb927.10.12040;Tb11.v5.1057.1	mitogen-activated protein kinase 11, putative	0.843628	-0.24532	0.0076678	2.11533		-2.11533	GO:0004672;GO:0004707;GO:0005524;GO:0005634;GO:0005654;GO:0005737;GO:0006468;GO:0010468;GO:0031981;GO:0035556;GO:0042493;GO:0097014;GO:0097014	protein kinase activity;MAP kinase activity;ATP binding;nucleus;nucleoplasm;cytoplasm;protein phosphorylation;regulation of gene expression;nuclear lumen;intracellular signal transduction;response to drug;ciliary plasm;ciliary plasm							GO:0097014	35650000	32398000	35562000	32535000	30439000	5	27941000	31282000	29563000	25378000	26371000	5	25.0874	24.9494	25.0838	24.9555	24.8594	24.7359	24.8988	24.8173	24.5971	24.6524	47.389	413	72.9	28	72.9	72.9	0	323.31	NaN	NaN
306	Tb927.6.5070;REV__Tb927.11.2160	hypothetical protein, conserved	0.843384	-0.245739	0.0431907	1.36461		-1.36461	GO:0005856;GO:0030863;GO:0030863	cytoskeleton;cortical cytoskeleton;cortical cytoskeleton								109000000	125120000	111240000	108480000	93095000	5	103900000	85832000	78973000	88971000	103600000	5	26.6998	26.8987	26.7291	26.6929	26.4722	26.6306	26.355	26.2349	26.4068	26.6264	51.821	454	77.5	48	77.5	77.5	0	323.31	NaN	NaN
307	Tb927.7.2550	proteasome regulatory ATPase subunit 5	0.840335	-0.250963	0.00170265	2.76888		-2.76888	GO:0005524;GO:0005737;GO:0008540;GO:0008540;GO:0016787;GO:0016887;GO:0030163;GO:0045899	ATP binding;cytoplasm;proteasome regulatory particle, base subcomplex;proteasome regulatory particle, base subcomplex;hydrolase activity;ATPase activity;protein catabolic process;positive regulation of RNA polymerase II transcription preinitiation complex assembly								20734000	23471000	21495000	21221000	19740000	5	17350000	19152000	18546000	16638000	17945000	5	24.3055	24.4844	24.3575	24.339	24.2346	24.0484	24.191	24.1446	23.988	24.0971	49.149	445	67.2	32	67.2	67.2	0	323.31	32	32
308	Tb927.10.5810	The ARF-like 2 binding protein BART, putative	0.833121	-0.263402	0.0180447	1.74365		-1.74365	GO:0005737;GO:0005930;GO:0005930;GO:0005930;GO:0042493;GO:0097014;GO:0097014;GO:0097546	cytoplasm;axoneme;axoneme;axoneme;response to drug;ciliary plasm;ciliary plasm;ciliary base							GO:0097014	310650000	336150000	357640000	311100000	285860000	5	298630000	298050000	237170000	256420000	243890000	5	28.2107	28.3245	28.4139	28.2128	28.0907	28.1538	28.151	27.8213	27.9339	27.8617	48.257	433	83.1	49	83.1	83.1	0	323.31	49	49
309	Tb927.7.3070	UAA transporter family, putative	0.82311	-0.280843	0.0380752	1.41936		-1.41936	GO:0005459;GO:0005460;GO:0005634;GO:0005635;GO:0005737;GO:0005783;GO:0022857;GO:0030173;GO:0030176;GO:0031981;GO:0055085;GO:0072334;GO:0097014;GO:0097014;GO:0120119	UDP-galactose transmembrane transporter activity;UDP-glucose transmembrane transporter activity;nucleus;nuclear envelope;cytoplasm;endoplasmic reticulum;transmembrane transporter activity;integral component of Golgi membrane;integral component of endoplasmic reticulum membrane;nuclear lumen;transmembrane transport;UDP-galactose transmembrane transport;ciliary plasm;ciliary plasm;flagellum attachm…							GO:0097014	4511300	3371600	3420700	3281600	3973200	5	2608500	3228600	2987700	2973200	3477600	5	22.1051	21.685	21.7059	21.646	21.9219	21.3148	21.6225	21.5106	21.5036	21.7297	54.85	498	12	8	12	12	0	19.352	8	8
310	Tb927.10.8420	Phosphatidylinositol 3-kinase tor1	0.818988	-0.288085	0.0127315	1.89512		-1.89512	GO:0004674;GO:0005515;GO:0005524;GO:0005634;GO:0005737;GO:0008361;GO:0010507;GO:0016242;GO:0016301;GO:0016773;GO:0030133;GO:0031931;GO:0031932;GO:0035556;GO:0038202;GO:0044877;GO:0106310;GO:0106311;GO:1903432	protein serine/threonine kinase activity;protein binding;ATP binding;nucleus;cytoplasm;regulation of cell size;negative regulation of autophagy;negative regulation of macroautophagy;kinase activity;phosphotransferase activity, alcohol group as acceptor;transport vesicle;TORC1 complex;TORC2 complex;intracellular signal transduction;TORC1 signaling;protein-containing complex binding;protein serine …								5950500	6426000	6081700	4955900	5254200	5	5288800	4818100	4359800	4761100	4251200	5	22.5046	22.6155	22.536	22.2407	22.325	22.3345	22.2	22.0558	22.1829	22.0194	271.39	2432	19.7	42	19.7	19.7	0	97.718	42	42
311	Tb927.9.5860;Tb927.9.5770	tryparedoxin peroxidase;tryparedoxin peroxidase	0.816207	-0.292993	0.025586	1.592		-1.592	GO:0005634;GO:0005654;GO:0005737;GO:0005829;GO:0005929;GO:0006979;GO:0008379;GO:0015042;GO:0016209;GO:0016491;GO:0020015;GO:0045454;GO:0051920;GO:0055114;GO:0005634;GO:0005654;GO:0005737;GO:0005829;GO:0005929;GO:0006979;GO:0008379;GO:0015042;GO:0016209;GO:0016491;GO:0020015;GO:0045454;GO:0051920;GO:0055114	nucleus;nucleoplasm;cytoplasm;cytosol;cilium;response to oxidative stress;thioredoxin peroxidase activity;trypanothione-disulfide reductase activity;antioxidant activity;oxidoreductase activity;glycosome;cell redox homeostasis;peroxiredoxin activity;obsolete oxidation-reduction process;nucleus;nucleoplasm;cytoplasm;cytosol;cilium;response to oxidative stress;thioredoxin peroxidase activity;trypan…								308030000	308620000	320400000	423900000	347330000	5	309730000	260300000	292640000	246250000	285390000	5	28.1985	28.2013	28.2553	28.6591	28.3717	28.2064	27.9556	28.1246	27.8755	28.0884	22.424	199	79.4	21	79.4	79.4	0	323.31	NaN	NaN
312	Tb927.8.7100	acetyl-CoA carboxylase	0.81563	-0.294014	0.00643485	2.19146		-2.19146	GO:0003989;GO:0004075;GO:0005524;GO:0005737;GO:0005739;GO:0006633;GO:0006633;GO:0006633;GO:0009343;GO:0009343;GO:0009372;GO:0016874;GO:0020015;GO:0030497;GO:0030497;GO:0030497;GO:0046872;GO:2001295;GO:2001295;GO:2001295;GO:2001295	acetyl-CoA carboxylase activity;biotin carboxylase activity;ATP binding;cytoplasm;mitochondrion;fatty acid biosynthetic process;fatty acid biosynthetic process;fatty acid biosynthetic process;biotin carboxylase complex;biotin carboxylase complex;quorum sensing;ligase activity;glycosome;fatty acid elongation;fatty acid elongation;fatty acid elongation;metal ion binding;malonyl-CoA biosynthetic pro…								159000000	148840000	147510000	130570000	135780000	5	126770000	129180000	121400000	105920000	105370000	5	27.2445	27.1492	27.1362	26.9602	27.0167	26.9176	26.9448	26.8552	26.6584	26.6509	242.91	2181	62.1	122	62.1	61.9	0	323.31	123	123
313	Tb927.8.1840;Tb927.2.5750	tyrosyl-DNA Phosphodiesterase (Tdp1), putative;Sec7 domain containing protein, putative	0.809997	-0.304011	0.0134854	1.87014		-1.87014	GO:0000012;GO:0000012;GO:0003690;GO:0003697;GO:0004527;GO:0005634;GO:0006281;GO:0006281;GO:0006302;GO:0006302;GO:0008081;GO:0017005;GO:0005086;GO:0005654;GO:0005730;GO:0030133;GO:0032012	single strand break repair;single strand break repair;double-stranded DNA binding;single-stranded DNA binding;exonuclease activity;nucleus;DNA repair;DNA repair;double-strand break repair;double-strand break repair;phosphoric diester hydrolase activity;3'-tyrosyl-DNA phosphodiesterase activity;GO_0005086;nucleoplasm;nucleolus;transport vesicle;regulation of ARF protein signal transduction	GO:0005730				GO:0005730			45106000	45075000	46936000	37721000	34364000	5	34886000	34807000	34079000	34730000	30951000	5	25.4268	25.4258	25.4842	25.1689	25.0344	25.0561	25.0529	25.0224	25.0497	24.8835	225.88	2063	49.9	79	49.9	49.6	0	323.31	NaN	NaN
314	Tb927.5.930;Tb11.v5.0613.1	NADH-dependent fumarate reductase	0.806835	-0.309654	0.0231168	1.63607		-1.63607	GO:0000104;GO:0005737;GO:0008152;GO:0016156;GO:0016491;GO:0016740;GO:0017013;GO:0020015;GO:0036064;GO:0036064;GO:0046872;GO:0055114;GO:0097014;GO:0097014	succinate dehydrogenase activity;cytoplasm;metabolic process;fumarate reductase (NADH) activity;oxidoreductase activity;transferase activity;protein flavinylation;glycosome;ciliary basal body;ciliary basal body;metal ion binding;obsolete oxidation-reduction process;ciliary plasm;ciliary plasm							GO:0097014	38401000	36464000	35040000	28182000	28698000	5	30223000	28445000	25409000	24265000	26226000	5	25.1946	25.12	25.0625	24.7483	24.7744	24.8491	24.7617	24.5988	24.5324	24.6445	123.69	1142	57.6	24	57.6	29.4	0	323.31	NaN	NaN
315	Tb927.9.5240	mismatch repair protein MSH3, putative	0.80641	-0.310414	0.0441006	1.35556		-1.35556	GO:0005515;GO:0005524;GO:0005634;GO:0005654;GO:0006298;GO:0006298;GO:0008094;GO:0030983;GO:0032300;GO:0032300	protein binding;ATP binding;nucleus;nucleoplasm;mismatch repair;mismatch repair;DNA-dependent ATPase activity;mismatched DNA binding;mismatch repair complex;mismatch repair complex								2268100	2288900	2674300	2073300	2651100	5	1484400	1798600	2120500	2375600	1862100	5	21.1131	21.1262	21.3507	20.9835	21.3382	20.5014	20.7784	21.016	21.1799	20.8285	102.22	935	25.8	21	25.8	25.8	0	66.403	21	21
316	Tb927.8.7020	peptidase, putative	0.804254	-0.314277	0.0371156	1.43044		-1.43044	GO:0004222;GO:0005737;GO:0006508;GO:0046872;GO:0097014;GO:0097014	metalloendopeptidase activity;cytoplasm;proteolysis;metal ion binding;ciliary plasm;ciliary plasm							GO:0097014	25752000	22960000	26816000	22171000	18896000	5	19235000	23030000	18489000	16920000	16098000	5	24.6182	24.4526	24.6766	24.4022	24.1716	24.1972	24.457	24.1402	24.0122	23.9404	118.86	1064	56.8	46	56.8	56.8	0	323.31	46	46
317	Tb927.7.5480	dihydrofolate reductase-thymidylate synthase	0.80209	-0.318164	0.0280105	1.55268		-1.55268	GO:0004146;GO:0004799;GO:0005737;GO:0005739;GO:0005829;GO:0006231;GO:0006231;GO:0006231;GO:0006545;GO:0006545;GO:0006730;GO:0009165;GO:0009165;GO:0009165;GO:0010608;GO:0020023;GO:0032259;GO:0046105;GO:0046105;GO:0046105;GO:0046654;GO:0046654;GO:0055114	dihydrofolate reductase activity;thymidylate synthase activity;cytoplasm;mitochondrion;cytosol;dTMP biosynthetic process;dTMP biosynthetic process;dTMP biosynthetic process;glycine biosynthetic process;glycine biosynthetic process;one-carbon metabolic process;nucleotide biosynthetic process;nucleotide biosynthetic process;nucleotide biosynthetic process;posttranscriptional regulation of gene expr…								8107000	8031400	8795000	7001100	7167600	5	6818900	6204900	4672500	6745500	6921600	5	22.9507	22.9372	23.0683	22.7392	22.7731	22.7011	22.565	22.1558	22.6855	22.7227	58.85	527	55.8	22	55.8	55.8	0	293.14	22	22
318	Tb927.11.3730	leucyl-tRNA synthetase, putative	0.799145	-0.323472	0.0242685	1.61496		-1.61496	GO:0000166;GO:0002161;GO:0004812;GO:0004823;GO:0005524;GO:0005737;GO:0006418;GO:0006418;GO:0006418;GO:0006429;GO:0006429;GO:0006429	nucleotide binding;aminoacyl-tRNA editing activity;aminoacyl-tRNA ligase activity;leucine-tRNA ligase activity;ATP binding;cytoplasm;tRNA aminoacylation for protein translation;tRNA aminoacylation for protein translation;tRNA aminoacylation for protein translation;leucyl-tRNA aminoacylation;leucyl-tRNA aminoacylation;leucyl-tRNA aminoacylation								138450000	128560000	126890000	122540000	127690000	5	116480000	122000000	107920000	78325000	90028000	5	27.0448	26.9379	26.919	26.8687	26.9281	26.7955	26.8623	26.6854	26.223	26.4239	121.82	1074	70.1	70	70.1	70.1	0	323.31	70	70
319	Tb927.10.1490;Tb11.v5.0875.1	Temperature dependent protein affecting M2 dsRNA replication, putative	0.797684	-0.32611	0.0147636	1.83081		-1.83081	GO:0017108;GO:0035061;GO:0042493;GO:0048256	5'-flap endonuclease activity;interchromatin granule;response to drug;flap endonuclease activity								38158000	36930000	38850000	38138000	38374000	5	32794000	32660000	31866000	32401000	22198000	5	25.1855	25.1383	25.2114	25.1847	25.1936	24.9669	24.961	24.9255	24.9495	24.4039	134.81	1220	37.3	45	37.3	37.3	0	323.31	NaN	NaN
320	Tb927.2.3880	heterogeneous nuclear ribonucleoproteins F/H homologue	0.79011	-0.339875	0.0088895	2.05112		-2.05112	GO:0003676;GO:0003729;GO:0005634;GO:0005737;GO:0006396;GO:0043484;GO:0043488;GO:1990904	nucleic acid binding;mRNA binding;nucleus;cytoplasm;RNA processing;regulation of RNA splicing;regulation of mRNA stability;ribonucleoprotein complex	GO:0003729			GO:0003729				18547000	15639000	18601000	14049000	16174000	5	13402000	11720000	15074000	12926000	12465000	5	24.1447	23.8986	24.1489	23.744	23.9472	23.6759	23.4825	23.8456	23.6238	23.5714	55.134	487	59.1	21	59.1	59.1	0	269.8	21	21
321	Tb927.11.12220	catalytic subunit of the vacuolar transporter chaperone 4	0.78977	-0.340496	0.0381478	1.41853		-1.41853	GO:0006799;GO:0006799;GO:0008976;GO:0016021;GO:0020022;GO:0020022;GO:0033254;GO:0033254;GO:0046872	polyphosphate biosynthetic process;polyphosphate biosynthetic process;polyphosphate kinase activity;integral component of membrane;acidocalcisome;acidocalcisome;vacuolar transporter chaperone complex;vacuolar transporter chaperone complex;metal ion binding								3433200	3680000	3826800	3767700	3022400	5	3220400	1960000	2722000	2991400	3108900	5	21.7111	21.8113	21.8677	21.8453	21.5273	21.6188	20.9024	21.3762	21.5124	21.568	91.361	793	32	20	32	32	0	60.724	20	20
322	Tb927.11.12470	hypothetical protein, conserved	0.787768	-0.344157	0.00814997	2.08884		-2.08884	GO:0005794;GO:0015031;GO:0030133	Golgi apparatus;protein transport;transport vesicle								14703000	13108000	12514000	11234000	12749000	5	9050900	10797000	9454300	12027000	9330600	5	23.8096	23.6439	23.577	23.4214	23.6039	23.1096	23.3641	23.1725	23.5198	23.1535	238.27	2195	35	60	35	35	0	220.24	60	60
323	Tb927.7.5450	lipin	0.784133	-0.350829	0.0484769	1.31447		-1.31447	GO:0000902;GO:0005737;GO:0005829;GO:0008195;GO:0044255;GO:0070584;GO:0070584	cell morphogenesis;cytoplasm;cytosol;phosphatidate phosphatase activity;cellular lipid metabolic process;mitochondrion morphogenesis;mitochondrion morphogenesis								2127500	1400400	1808700	1642200	1645500	5	1216500	1105100	1215000	1505300	1720700	5	21.0207	20.4174	20.7865	20.6472	20.6501	20.2143	20.0757	20.2125	20.5216	20.7146	86.742	806	21.8	11	21.8	21.8	0	24.271	11	11
324	Tb927.9.6090;Tb11.v5.0854.1	PTP1-interacting protein, 39 kDa	0.779719	-0.358974	0.0228767	1.64061		-1.64061	GO:0004721;GO:0004724;GO:0005739;GO:0005829;GO:0006470;GO:0020015	phosphoprotein phosphatase activity;magnesium-dependent protein serine/threonine phosphatase activity;mitochondrion;cytosol;protein dephosphorylation;glycosome								4181000	3887700	3706500	3729600	4177300	5	2892900	2510400	2665500	3056500	4221200	5	21.9954	21.8905	21.8216	21.8306	21.9941	21.4641	21.2595	21.346	21.5434	22.0092	39.499	343	42.3	3	42.3	5.8	0	81.16	NaN	NaN
325	Tb927.5.1520	ATP-dependent protease ATPase subunit HslU1	0.777097	-0.363833	0.0338865	1.46997		-1.46997	GO:0005524;GO:0005737;GO:0005739;GO:0006264;GO:0008233;GO:0009376;GO:0009376;GO:0016887;GO:0020023;GO:0042645;GO:0070581	ATP binding;cytoplasm;mitochondrion;mitochondrial DNA replication;peptidase activity;HslUV protease complex;HslUV protease complex;ATPase activity;kinetoplast;mitochondrial nucleoid;rolling circle DNA replication								27329000	25442000	28178000	22845000	22427000	5	16284000	15760000	17970000	24970000	23102000	5	24.7039	24.6007	24.7481	24.4454	24.4187	23.957	23.9098	24.0991	24.5737	24.4615	52.53	475	63.8	30	63.8	63.8	0	323.31	30	30
326	Tb927.10.2880	Voltage-dependent calcium channel subunit, putative	0.775895	-0.366066	0.00892155	2.04956		-2.04956	GO:0000331;GO:0000331;GO:0001518;GO:0001518;GO:0005216;GO:0005248;GO:0005261;GO:0005737;GO:0005886;GO:0005929;GO:0006811;GO:0016020;GO:0031981;GO:0044782;GO:0055085;GO:0097014;GO:0097014;GO:0120119	contractile vacuole;contractile vacuole;voltage-gated sodium channel complex;voltage-gated sodium channel complex;ion channel activity;voltage-gated sodium channel activity;cation channel activity;cytoplasm;plasma membrane;cilium;ion transport;membrane;nuclear lumen;cilium organization;transmembrane transport;ciliary plasm;ciliary plasm;flagellum attachment zone							GO:0097014	48430000	48719000	48665000	40735000	37516000	5	31617000	29972000	36888000	37067000	38307000	5	25.5294	25.538	25.5364	25.2798	25.161	24.9142	24.8371	25.1366	25.1436	25.1911	303.77	2693	39.1	95	39.1	39.1	0	323.31	96	95
327	Tb927.11.10240	ATP-dependent protease subunit HslV	0.773647	-0.370253	0.00475524	2.32283		-2.32283	GO:0004175;GO:0004176;GO:0004176;GO:0004298;GO:0005737;GO:0005739;GO:0005839;GO:0005839;GO:0006264;GO:0006508;GO:0009376;GO:0009376;GO:0020023;GO:0030163;GO:0031981;GO:0033955;GO:0042645;GO:0051603;GO:0070581;GO:0097014;GO:0097014	endopeptidase activity;ATP-dependent peptidase activity;ATP-dependent peptidase activity;threonine-type endopeptidase activity;cytoplasm;mitochondrion;proteasome core complex;proteasome core complex;mitochondrial DNA replication;proteolysis;HslUV protease complex;HslUV protease complex;kinetoplast;protein catabolic process;nuclear lumen;mitochondrial DNA inheritance;mitochondrial nucleoid;proteol…							GO:0097014	19496000	21353000	22906000	20013000	17715000	5	13772000	16777000	13844000	16793000	17326000	5	24.2167	24.3479	24.4492	24.2544	24.0785	23.7152	24	23.7228	24.0014	24.0464	22.684	209	65.1	11	65.1	65.1	0	147	11	11
328	Tb927.11.16660	Dopey, N-terminal, putative	0.772376	-0.372625	0.0037844	2.422		-2.422	GO:0005737;GO:0005768;GO:0005802;GO:0005829;GO:0006895;GO:0015031;GO:0030133	cytoplasm;endosome;trans-Golgi network;cytosol;Golgi to endosome transport;protein transport;transport vesicle								12761000	13269000	13403000	12283000	13419000	5	8985000	11103000	8356700	11761000	10103000	5	23.6052	23.6616	23.6761	23.5502	23.6778	23.0991	23.4044	22.9945	23.4875	23.2683	234.41	2135	29.1	50	29.1	29.1	0	303.21	50	50
329	Tb927.10.9190.1;Tb927.10.9190.2		0.771932	-0.373455	0.00752828	2.1233		-2.1233										95770000	91823000	96830000	92081000	109460000	5	80131000	89100000	76855000	59842000	69203000	5	26.5131	26.4524	26.529	26.4564	26.7058	26.2559	26.4089	26.1956	25.8347	26.0443	123.47	1077	71.9	81	71.9	71.9	0	323.31	NaN	NaN
330	Tb927.7.4180	Fatty acid elongase	0.770987	-0.375222	0.0212097	1.67346		-1.67346	GO:0005634;GO:0005635;GO:0005737;GO:0005783;GO:0009922;GO:0016021;GO:0019367;GO:0019367;GO:0019367;GO:0030148;GO:0030148;GO:0030176;GO:0030497;GO:0030497;GO:0030497;GO:0034625;GO:0034625;GO:0034625;GO:0034626;GO:0034626;GO:0034626;GO:0042759;GO:0042759;GO:0042759;GO:0042761;GO:0042761;GO:0042761;GO:0102336;GO:0102337;GO:0102338;GO:0102756	nucleus;nuclear envelope;cytoplasm;endoplasmic reticulum;fatty acid elongase activity;integral component of membrane;fatty acid elongation, saturated fatty acid;fatty acid elongation, saturated fatty acid;fatty acid elongation, saturated fatty acid;sphingolipid biosynthetic process;sphingolipid biosynthetic process;integral component of endoplasmic reticulum membrane;fatty acid elongation;fatty a…								45555000	41528000	39268000	32802000	31050000	5	33703000	25939000	32430000	26670000	27902000	5	25.4411	25.3076	25.2269	24.9673	24.8881	25.0064	24.6286	24.9508	24.6687	24.7339	33.87	305	27.9	10	27.9	27.9	0	217.26	10	10
331	Tb927.11.15970	Guanine nucleotide exchange factor in Golgi transport N-terminal/Sec7 domain containing protein, putative	0.770269	-0.376566	0.00815781	2.08843		-2.08843	GO:0005086;GO:0005737;GO:0020016;GO:0032012	GO_0005086;cytoplasm;ciliary pocket;regulation of ARF protein signal transduction								7973200	7065800	7295100	7960300	6422000	5	6074100	5771400	6430500	5589000	4416500	5	22.9267	22.7524	22.7985	22.9244	22.6146	22.5342	22.4605	22.6165	22.4142	22.0745	117.09	1046	40.4	32	40.4	40.4	0	141.3	32	32
332	Tb927.8.1200	vacuolar-type Ca2+-ATPase 2	0.76775	-0.381292	0.0287815	1.54089		-1.54089	GO:0000166;GO:0005388;GO:0005524;GO:0005886;GO:0006874;GO:0016020;GO:0016021;GO:0016049;GO:0016787;GO:0019829;GO:0043231;GO:0043231;GO:0070588	nucleotide binding;calcium transmembrane transporter activity, phosphorylative mechanism;ATP binding;plasma membrane;cellular calcium ion homeostasis;membrane;integral component of membrane;cell growth;hydrolase activity;ATPase-coupled cation transmembrane transporter activity;intracellular membrane-bounded organelle;intracellular membrane-bounded organelle;calcium ion transmembrane transport								419460000	351560000	383640000	285330000	264420000	5	280650000	248440000	233210000	265060000	281200000	5	28.644	28.3892	28.5152	28.0881	27.9783	28.0642	27.8883	27.7971	27.9817	28.067	119	1080	41.9	4	41.9	5.4	0	323.31	47	47
333	Tb927.3.1240	Serine/threonine-protein phosphatase 2A, putative	0.764353	-0.387688	0.0478652	1.31998		-1.31998	GO:0004722;GO:0006470;GO:0016787;GO:0106306;GO:0106307	protein serine/threonine phosphatase activity;protein dephosphorylation;hydrolase activity;protein serine phosphatase activity;protein threonine phosphatase activity								7868600	7473100	6178600	5222700	4660800	5	4179100	4889500	5192000	5096600	4646400	5	22.9077	22.8333	22.5588	22.3164	22.1521	21.9948	22.2213	22.3079	22.2811	22.1477	36.243	323	49.2	11	49.2	49.2	0	250.88	11	11
334	Tb927.6.3610	SET domain containing protein, putative	0.757992	-0.399746	0.0328391	1.48361		-1.48361	GO:0005515;GO:0005739	protein binding;mitochondrion								4117500	3859300	4880300	2936700	4620800	5	2956300	3722600	2710100	2898500	3186600	5	21.9733	21.8799	22.2185	21.4858	22.1397	21.4954	21.8279	21.3699	21.4669	21.6036	38.967	345	50.1	11	50.1	50.1	0	267.09	11	11
335	Tb927.3.4000	clathrin coat assembly protein ap19, putative	0.750885	-0.413335	0.00725023	2.13965		-2.13965	GO:0006886;GO:0015031;GO:0016020;GO:0016192;GO:0030133;GO:0042493;GO:0043231;GO:0043231	intracellular protein transport;protein transport;membrane;vesicle-mediated transport;transport vesicle;response to drug;intracellular membrane-bounded organelle;intracellular membrane-bounded organelle								8768800	10979000	10886000	11667000	9879600	5	6550600	7831500	7538800	9729900	7530700	5	23.0639	23.3882	23.376	23.4759	23.236	22.6432	22.9009	22.8459	23.214	22.8444	18.409	159	47.2	7	47.2	47.2	0	128.65	7	7
336	Tb927.8.5250	delta-coat protein, putative	0.743482	-0.427631	0.00885554	2.05279		-2.05279	GO:0000139;GO:0005737;GO:0005794;GO:0005829;GO:0006886;GO:0006888;GO:0006890;GO:0030126;GO:0030126;GO:0030126;GO:0030133;GO:0030137;GO:0051645	Golgi membrane;cytoplasm;Golgi apparatus;cytosol;intracellular protein transport;endoplasmic reticulum to Golgi vesicle-mediated transport;retrograde vesicle-mediated transport, Golgi to endoplasmic reticulum;COPI vesicle coat;COPI vesicle coat;COPI vesicle coat;transport vesicle;COPI-coated vesicle;Golgi localization								17772000	23426000	24460000	19041000	16288000	5	14307000	14787000	14330000	15148000	16510000	5	24.0831	24.4816	24.5439	24.1826	23.9573	23.7702	23.8178	23.7725	23.8526	23.9768	57.33	531	52.7	25	52.7	52.7	0	323.31	25	25
337	Tb927.4.450	coatomer alpha subunit, putative	0.743352	-0.427882	0.00908971	2.04145		-2.04145	GO:0000139;GO:0005198;GO:0005515;GO:0005794;GO:0005840;GO:0006886;GO:0006888;GO:0006890;GO:0006891;GO:0016192;GO:0030117;GO:0030117;GO:0030126;GO:0030126;GO:0030126	Golgi membrane;structural molecule activity;protein binding;Golgi apparatus;ribosome;intracellular protein transport;endoplasmic reticulum to Golgi vesicle-mediated transport;retrograde vesicle-mediated transport, Golgi to endoplasmic reticulum;intra-Golgi vesicle-mediated transport;vesicle-mediated transport;membrane coat;membrane coat;COPI vesicle coat;COPI vesicle coat;COPI vesicle coat								75752000	84556000	91346000	86452000	85634000	5	55426000	62370000	51560000	84883000	60749000	5	26.1748	26.3334	26.4448	26.3654	26.3517	25.7241	25.8943	25.6197	26.339	25.8564	132.85	1192	69.7	69	69.7	69.7	0	323.31	69	69
338	Tb927.3.3270	ATP-dependent 6-phosphofructokinase, glycosomal	0.743307	-0.42797	0.00726811	2.13858		-2.13858	GO:0003872;GO:0005524;GO:0005737;GO:0006002;GO:0006096;GO:0006096;GO:0006096;GO:0006096;GO:0006096;GO:0020015;GO:0042301;GO:0046872	6-phosphofructokinase activity;ATP binding;cytoplasm;fructose 6-phosphate metabolic process;glycolytic process;glycolytic process;glycolytic process;glycolytic process;glycolytic process;glycosome;phosphate ion binding;metal ion binding								2181500000	1761300000	1802400000	1483600000	1515100000	5	1216800000	1334000000	1139200000	1430200000	1379200000	5	31.0227	30.714	30.7473	30.4665	30.4968	30.1804	30.3131	30.0854	30.4136	30.3612	53.517	487	87.1	57	87.1	87.1	0	323.31	57	57
339	Tb927.7.3740	SUMO-interacting motif-containing protein	0.742929	-0.428703	0.0268318	1.57135		-1.57135	GO:0005929;GO:0005930;GO:0005930;GO:0005930;GO:0010608	cilium;axoneme;axoneme;axoneme;posttranscriptional regulation of gene expression								31238000	22485000	21745000	23861000	30223000	5	20016000	18491000	23962000	14597000	19182000	5	24.8968	24.4225	24.3742	24.5082	24.8491	24.2547	24.1403	24.5142	23.7992	24.1933	93.25	849	73.9	56	73.9	73.9	0	323.31	57	57
340	Tb927.11.13970	Pab1p-dependent poly(A) ribonuclease subunit, putative	0.73986	-0.434675	0.038548	1.414		-1.414	GO:0000289;GO:0000290;GO:0000932;GO:0000932;GO:0003723;GO:0005730;GO:0005737;GO:0006397;GO:0010606;GO:0010608;GO:0031251;GO:0031251;GO:0090503	nuclear-transcribed mRNA poly(A) tail shortening;deadenylation-dependent decapping of nuclear-transcribed mRNA;P-body;P-body;RNA binding;nucleolus;cytoplasm;mRNA processing;positive regulation of cytoplasmic mRNA processing body assembly;posttranscriptional regulation of gene expression;PAN complex;PAN complex;RNA phosphodiester bond hydrolysis, exonucleolytic	GO:0005730;GO:0003723				GO:0005730	GO:0003723		2560400	3518600	2741000	4254500	3200600	5	2139300	2607500	1955600	2267400	3071500	5	21.2879	21.7466	21.3863	22.0206	21.6099	21.0287	21.3142	20.8992	21.1126	21.5505	56.627	512	45.3	16	45.3	45.3	0	114.93	16	16
341	Tb927.6.3500	endosomal trafficking protein RME-8, putative	0.73556	-0.443085	0.0357825	1.44633		-1.44633	GO:0005737;GO:0006897;GO:0006898;GO:0010008;GO:0030133	cytoplasm;endocytosis;receptor-mediated endocytosis;endosome membrane;transport vesicle								157690000	163210000	154150000	100450000	101690000	5	100550000	108720000	96764000	94066000	98014000	5	27.2325	27.2822	27.1998	26.5819	26.5996	26.5833	26.696	26.528	26.4872	26.5465	253.87	2236	63.1	138	63.1	63.1	0	323.31	138	138
342	Tb927.10.2010	hexokinase	0.726635	-0.460698	0.0322281	1.49177		-1.49177	GO:0001678;GO:0004340;GO:0004396;GO:0005524;GO:0005536;GO:0005739;GO:0005829;GO:0005975;GO:0006096;GO:0006096;GO:0006096;GO:0006096;GO:0006096;GO:0008865;GO:0016773;GO:0019158;GO:0020015;GO:0034214;GO:0051156	cellular glucose homeostasis;glucokinase activity;hexokinase activity;ATP binding;glucose binding;mitochondrion;cytosol;carbohydrate metabolic process;glycolytic process;glycolytic process;glycolytic process;glycolytic process;glycolytic process;fructokinase activity;phosphotransferase activity, alcohol group as acceptor;mannokinase activity;glycosome;protein hexamerization;glucose 6-phosphate me…								1538700000	1893800000	1858600000	1121700000	1154000000	5	1047100000	1149900000	1051900000	1119000000	1130400000	5	30.5191	30.8186	30.7916	30.063	30.104	29.9638	30.0989	29.9704	30.0596	30.0742	51.295	471	86.6	2	86.6	4.9	0	323.31	49	49
343	Tb927.1.190	retrotransposon hot spot protein (RHS, pseudogene), putative	0.723392	-0.467151	0.0414245	1.38274		-1.38274										39310000	31968000	32030000	25500000	21784000	5	23599000	25429000	21850000	15901000	22158000	5	25.2284	24.9301	24.9329	24.604	24.3768	24.4922	24.6	24.3811	23.9226	24.4013	94.659	830	47.7	11	26.4	15.2	0	296.15	42	19
344	Tb927.11.13920	kinesin-II 85 Kd subunit, putative	0.710044	-0.49402	0.00812864	2.08998		-2.08998	GO:0003774;GO:0003777;GO:0005524;GO:0005871;GO:0005871;GO:0005875;GO:0005875;GO:0007018;GO:0008017;GO:0010608;GO:0030990	motor activity;microtubule motor activity;ATP binding;kinesin complex;kinesin complex;microtubule associated complex;microtubule associated complex;microtubule-based movement;microtubule binding;posttranscriptional regulation of gene expression;intraciliary transport particle								28327000	20858000	24019000	24414000	30491000	5	16273000	18594000	17367000	23362000	15367000	5	24.7557	24.3141	24.5177	24.5412	24.8619	23.956	24.1483	24.0498	24.4777	23.8733	124.75	1089	51.1	55	51.1	51.1	0	323.31	56	55
345	Tb927.5.2090;Tb927.7.5650	kinesin, putative;kinesin, putative	0.704419	-0.505494	0.00835693	2.07795		-2.07795	GO:0003774;GO:0003777;GO:0005524;GO:0005737;GO:0005871;GO:0005871;GO:0005874;GO:0005875;GO:0005875;GO:0005929;GO:0007018;GO:0008017;GO:0010608;GO:0016887;GO:0036064;GO:0036064;GO:0003774;GO:0003777;GO:0005524;GO:0005737;GO:0005871;GO:0005871;GO:0005874;GO:0005875;GO:0005875;GO:0007018;GO:0007052;GO:0007052;GO:0008017;GO:0035869	motor activity;microtubule motor activity;ATP binding;cytoplasm;kinesin complex;kinesin complex;microtubule;microtubule associated complex;microtubule associated complex;cilium;microtubule-based movement;microtubule binding;posttranscriptional regulation of gene expression;ATPase activity;ciliary basal body;ciliary basal body;motor activity;microtubule motor activity;ATP binding;cytoplasm;kinesin…								50934000	54219000	61651000	62487000	73790000	5	38584000	44708000	37509000	56100000	36595000	5	25.6021	25.6923	25.8776	25.8971	26.1369	25.2015	25.414	25.1607	25.7415	25.1251	122.72	1088	64.5	76	64.5	63.5	0	323.31	NaN	NaN
346	Tb927.8.8330	cysteine peptidase, putative	0.701073	-0.512364	0.00795683	2.09926		-2.09926	GO:0000226;GO:0000902;GO:0004198;GO:0005622;GO:0005737;GO:0006508;GO:0120267	microtubule cytoskeleton organization;cell morphogenesis;calcium-dependent cysteine-type endopeptidase activity;intracellular anatomical structure;cytoplasm;proteolysis;pellicular membrane								294850000	416890000	435410000	446180000	487110000	5	333950000	303000000	298860000	259310000	263420000	5	28.1354	28.6351	28.6978	28.7331	28.8597	28.3151	28.1747	28.1549	27.9501	27.9728	98.456	888	53.9	32	53.9	37.2	0	323.31	45	45
347	Tb927.8.3840;Tb10.v4.0212;Tb11.v5.0599.1	variant surface glycoprotein (VSG, pseudogene), putative;hypothetical protein, conserved	0.700569	-0.5134	0.0127394	1.89485		-1.89485	GO:0020015;GO:0020016;GO:0030133;GO:0051286	glycosome;ciliary pocket;transport vesicle;cell tip								30960000	28934000	36858000	34451000	33553000	5	20524000	18294000	18382000	32413000	25810000	5	24.8839	24.7863	25.1355	25.038	24.9999	24.2908	24.1249	24.1318	24.9501	24.6214	80.049	741	57.8	37	57.8	57.8	0	323.31	NaN	NaN
348	Tb927.10.5380;Tb11.v5.0337.1	intraflagellar transport protein 122	0.697298	-0.520152	0.00061887	3.2084		-3.2084	GO:0005515;GO:0030990;GO:0030991;GO:0035721;GO:0035721;GO:0035735;GO:0035735;GO:0035735;GO:0036064;GO:0036064;GO:0060271;GO:0061512;GO:0097730;GO:1905515	protein binding;intraciliary transport particle;intraciliary transport particle A;intraciliary retrograde transport;intraciliary retrograde transport;intraciliary transport involved in cilium assembly;intraciliary transport involved in cilium assembly;intraciliary transport involved in cilium assembly;ciliary basal body;ciliary basal body;cilium assembly;protein localization to cilium;non-motile …								58908000	57629000	57834000	66173000	59180000	5	40266000	35973000	36826000	47089000	48843000	5	25.812	25.7803	25.7854	25.9797	25.8186	25.2631	25.1004	25.1342	25.4889	25.5416	139.43	1242	65.4	70	65.4	65.4	0	323.31	NaN	NaN
349	Tb927.11.190	elongation factor, putative	0.695722	-0.523417	0.000676717	3.16959		-3.16959	GO:0003924;GO:0005525	GTPase activity;GTP binding								1952900	1779100	2000200	2183300	1888700	5	1105000	1343200	1344500	1435800	1592500	5	20.8972	20.7627	20.9317	21.0581	20.849	20.0756	20.3572	20.3586	20.4534	20.6029	71.948	647	25.5	10	25.5	25.5	0	59.938	10	10
350	Tb927.9.12650;Tb11.v5.0675.1	ubiquitin-activating enzyme E1, putative	0.694913	-0.525096	0.0164322	1.7843		-1.7843	GO:0004839;GO:0004842;GO:0005634;GO:0005654;GO:0005730;GO:0005737;GO:0005739;GO:0006464;GO:0006511;GO:0006974;GO:0008641;GO:0016567;GO:0032446;GO:0051286;GO:0097014;GO:0097014	ubiquitin activating enzyme activity;ubiquitin-protein transferase activity;nucleus;nucleoplasm;nucleolus;cytoplasm;mitochondrion;cellular protein modification process;ubiquitin-dependent protein catabolic process;cellular response to DNA damage stimulus;ubiquitin-like modifier activating enzyme activity;protein ubiquitination;protein modification by small protein conjugation;cell tip;ciliary pla…	GO:0005730				GO:0005730		GO:0097014	419420000	388200000	446570000	429450000	492460000	5	321740000	277300000	261910000	441850000	209400000	5	28.6438	28.5322	28.7343	28.6779	28.8754	28.2613	28.0469	27.9645	28.719	27.6417	134.65	1214	78.6	100	78.6	78.6	0	323.31	NaN	NaN
351	Tb927.3.3180;Tb11.v5.0584.1	Nucleoporin NUP98	0.685293	-0.545208	0.00923827	2.03441		-2.03441	GO:0005634;GO:0005643;GO:0005643;GO:0044613;GO:0044613	nucleus;nuclear pore;nuclear pore;nuclear pore central transport channel;nuclear pore central transport channel								17447000	18711000	21812000	19017000	21371000	5	12895000	14909000	17038000	13640000	8922000	5	24.0565	24.1574	24.3786	24.1808	24.3492	23.6203	23.8297	24.0223	23.7013	23.0889	98.143	992	67.9	19	67.9	67.9	0	323.31	NaN	NaN
352	Tb927.7.4220	WD domain, G-beta repeat/Dip2/Utp12 Family, putative	0.684109	-0.547702	0.0136054	1.86629		-1.86629	GO:0005515;GO:0005634;GO:0005730;GO:0005739	protein binding;nucleus;nucleolus;mitochondrion	GO:0005730				GO:0005730			5823700	6490600	7216900	7036100	8724600	5	5380800	6069300	5232000	4056800	3404600	5	22.4735	22.6299	22.7829	22.7463	23.0567	22.3594	22.5331	22.3189	21.9519	21.6991	120.46	1105	46.2	35	46.2	46.2	0	233.49	35	35
353	Tb927.9.5900	glutamate dehydrogenase	0.683838	-0.548274	0.0109291	1.96141		-1.96141	GO:0004352;GO:0005737;GO:0005739;GO:0006520;GO:0006538;GO:0006538;GO:0016491;GO:0019551;GO:0019551;GO:0020023;GO:0055114	glutamate dehydrogenase (NAD+) activity;cytoplasm;mitochondrion;cellular amino acid metabolic process;glutamate catabolic process;glutamate catabolic process;oxidoreductase activity;glutamate catabolic process to 2-oxoglutarate;glutamate catabolic process to 2-oxoglutarate;kinetoplast;obsolete oxidation-reduction process								47618000	40480000	41055000	31345000	31435000	5	23656000	24500000	20693000	30492000	31910000	5	25.505	25.2707	25.2911	24.9017	24.9059	24.4957	24.5463	24.3026	24.8619	24.9275	112.11	992	60.8	47	60.8	60.8	0	323.31	47	47
354	Tb927.9.12570;Tb927.9.12630;Tb927.9.12590;Tb927.9.12550;Tb927.9.12610;Tb927.11.18270.1	glycerol kinase, glycosomal;glycerol kinase, glycosomal;glycerol kinase, glycosomal;glycerol kinase, glycosomal;glycerol kinase, glycosomal	0.679286	-0.557909	0.00740017	2.13076		-2.13076	GO:0004370;GO:0005524;GO:0005654;GO:0005737;GO:0005739;GO:0005975;GO:0006071;GO:0006071;GO:0006072;GO:0006641;GO:0016310;GO:0016773;GO:0019563;GO:0019563;GO:0019563;GO:0020015;GO:0046167;GO:0004370;GO:0005524;GO:0005739;GO:0005975;GO:0006071;GO:0006071;GO:0006072;GO:0006641;GO:0016310;GO:0016773;GO:0019563;GO:0019563;GO:0019563;GO:0020015;GO:0046167;GO:0004370;GO:0005524;GO:0005739;GO:0005975;GO:…	glycerol kinase activity;ATP binding;nucleoplasm;cytoplasm;mitochondrion;carbohydrate metabolic process;glycerol metabolic process;glycerol metabolic process;glycerol-3-phosphate metabolic process;triglyceride metabolic process;phosphorylation;phosphotransferase activity, alcohol group as acceptor;glycerol catabolic process;glycerol catabolic process;glycerol catabolic process;glycosome;glycerol-…								1746300000	2115500000	1847600000	1349500000	1376400000	5	1343900000	945680000	1122700000	1254400000	1063300000	5	30.7017	30.9784	30.783	30.3298	30.3583	30.3238	29.8168	30.0643	30.2243	29.9859	56.365	512	84.4	53	84.4	84.4	0	323.31	NaN	NaN
355	Tb927.11.3350	phospholipid-transporting ATPase 1-like protein, putative	0.67809	-0.560451	0.0131113	1.88235		-1.88235	GO:0000166;GO:0000287;GO:0005524;GO:0005737;GO:0005886;GO:0006812;GO:0015662;GO:0015914;GO:0016021;GO:0016787;GO:0030133;GO:0045332;GO:0045332;GO:0140326	nucleotide binding;magnesium ion binding;ATP binding;cytoplasm;plasma membrane;cation transport;ion transmembrane transporter activity, phosphorylative mechanism;phospholipid transport;integral component of membrane;hydrolase activity;transport vesicle;phospholipid translocation;phospholipid translocation;ATPase-coupled intramembrane lipid transporter activity								3764000	3788900	5156600	2898000	3265800	5	2199200	2681500	2119100	3089300	2708700	5	21.8438	21.8533	22.298	21.4666	21.639	21.0685	21.3546	21.015	21.5588	21.3692	126.55	1128	22.1	19	22.1	22.1	0	123.87	19	19
356	Tb927.8.800	Domain of unknown function (DUF3437), putative	0.676751	-0.563303	0.00804069	2.09471		-2.09471	GO:0005634;GO:0005829;GO:0006281;GO:0006281;GO:0010499;GO:0016504;GO:0070577;GO:0070628	nucleus;cytosol;DNA repair;DNA repair;proteasomal ubiquitin-independent protein catabolic process;peptidase activator activity;lysine-acetylated histone binding;proteasome binding								11257000	10734000	9053000	9214600	10833000	5	5797300	6078100	5530600	10059000	7111300	5	23.4243	23.3557	23.11	23.1355	23.3689	22.4669	22.5352	22.399	23.262	22.7617	246.72	2197	28.6	52	28.6	28.6	0	299.83	52	52
357	Tb927.7.7300	ATP-dependent DEAD/H RNA helicase, putative	0.67385	-0.5695	0.00936701	2.0284		-2.0284	GO:0000398;GO:0003676;GO:0003723;GO:0004386;GO:0005524;GO:0005634;GO:0005654;GO:0006139;GO:0071013;GO:0071013	mRNA splicing, via spliceosome;nucleic acid binding;RNA binding;helicase activity;ATP binding;nucleus;nucleoplasm;nucleobase-containing compound metabolic process;catalytic step 2 spliceosome;catalytic step 2 spliceosome	GO:0003723					GO:0003723		2116300	1812600	1806500	2821500	2487100	5	1358400	1403800	1960100	1282800	1436900	5	21.0131	20.7896	20.7848	21.428	21.246	20.3735	20.4209	20.9025	20.2909	20.4545	108.79	1016	21.9	15	21.9	21.9	0	31.346	15	15
358	Tb927.6.4300;Tb927.6.4280;REV__Tb927.7.3820	glyceraldehyde 3-phosphate dehydrogenase, glycosomal;glyceraldehyde 3-phosphate dehydrogenase, glycosomal	0.664952	-0.588677	0.0116327	1.93432		-1.93432	GO:0004365;GO:0005737;GO:0006006;GO:0006006;GO:0006096;GO:0006096;GO:0006096;GO:0006096;GO:0006096;GO:0016620;GO:0020015;GO:0042301;GO:0044877;GO:0050661;GO:0051287;GO:0055114;GO:0004365;GO:0006006;GO:0006006;GO:0006096;GO:0006096;GO:0006096;GO:0006096;GO:0006096;GO:0016620;GO:0020015;GO:0050661;GO:0051287;GO:0055114	glyceraldehyde-3-phosphate dehydrogenase (NAD+) (phosphorylating) activity;cytoplasm;glucose metabolic process;glucose metabolic process;glycolytic process;glycolytic process;glycolytic process;glycolytic process;glycolytic process;oxidoreductase activity, acting on the aldehyde or oxo group of donors, NAD or NADP as acceptor;glycosome;phosphate ion binding;protein-containing complex binding;NADP…								4099200000	4788400000	4441100000	2652000000	3228500000	5	2355600000	2638600000	2185200000	2775100000	2818700000	5	31.9327	32.1569	32.0483	31.3044	31.5882	31.1334	31.2971	31.0251	31.3699	31.3924	39.047	359	94.2	51	94.2	94.2	0	323.31	NaN	NaN
359	Tb927.2.5280	Enriched in surface-labeled proteome protein 1	0.656474	-0.607191	0.0178391	1.74863		-1.74863	GO:0004308;GO:0005737;GO:0006689;GO:0006689;GO:0006689;GO:0009313;GO:0009313;GO:0009405;GO:0016020;GO:0020016;GO:0043231;GO:0043231	exo-alpha-sialidase activity;cytoplasm;ganglioside catabolic process;ganglioside catabolic process;ganglioside catabolic process;oligosaccharide catabolic process;oligosaccharide catabolic process;pathogenesis;membrane;ciliary pocket;intracellular membrane-bounded organelle;intracellular membrane-bounded organelle								1676600	1933600	2232100	1573500	1176700	5	1101800	1136700	898480	984170	1519600	5	20.6771	20.8829	21.09	20.5855	20.1663	20.0714	20.1164	19.7771	19.9085	20.5353	77.247	702	18.2	12	18.2	18.2	0	15.599	12	12
360	Tb927.1.2390;Tb927.1.2370;Tb927.1.2350;Tb927.1.2330;Tb11.v5.0469.1;Tb927.1.2410	beta tubulin;beta tubulin;beta tubulin;beta tubulin;beta tubulin, pseudogene	0.65602	-0.608189	0.0302474	1.51931		-1.51931	GO:0000226;GO:0000278;GO:0003924;GO:0005200;GO:0005525;GO:0005737;GO:0005874;GO:0007017;GO:0000226;GO:0000278;GO:0003924;GO:0005200;GO:0005525;GO:0005737;GO:0005874;GO:0007017;GO:0000226;GO:0000278;GO:0003924;GO:0005200;GO:0005525;GO:0005737;GO:0005874;GO:0007017;GO:0000226;GO:0000278;GO:0003924;GO:0005200;GO:0005525;GO:0005737;GO:0005874;GO:0007017	microtubule cytoskeleton organization;mitotic cell cycle;GTPase activity;structural constituent of cytoskeleton;GTP binding;cytoplasm;microtubule;microtubule-based process;microtubule cytoskeleton organization;mitotic cell cycle;GTPase activity;structural constituent of cytoskeleton;GTP binding;cytoplasm;microtubule;microtubule-based process;microtubule cytoskeleton organization;mitotic cell cycl…								8218900000	11131000000	9928600000	5623200000	5672700000	5	5814400000	5867200000	5191200000	5039800000	4705000000	5	32.9363	33.3739	33.2089	32.3887	32.4014	32.437	32.45	32.2734	32.2307	32.1315	49.704	442	86.4	47	86.4	86.4	0	323.31	NaN	NaN
361	Tb927.11.370	repressor activator protein 1	0.643634	-0.635688	0.00808073	2.09255		-2.09255	GO:0000784;GO:0005634;GO:0005654;GO:0070565;GO:0070565	GO_0000784;nucleus;nucleoplasm;telomere-telomerase complex;telomere-telomerase complex								6241500	7285200	6866600	6545600	3984900	5	4632100	4041600	3290100	4163000	3776800	5	22.5735	22.7965	22.7112	22.6421	21.9261	22.1432	21.9465	21.6497	21.9892	21.8487	92.869	855	26.7	21	26.7	26.7	0	81.67	21	21
362	Tb927.1.2400;Tb927.1.2380;Tb927.1.2360;Tb927.1.2340	alpha tubulin;alpha tubulin;alpha tubulin;alpha tubulin	0.624273	-0.67975	0.0337844	1.47128		-1.47128	GO:0000226;GO:0000278;GO:0003924;GO:0005200;GO:0005525;GO:0005737;GO:0005874;GO:0007017;GO:0030863;GO:0030863;GO:0036064;GO:0036064;GO:0000226;GO:0000278;GO:0003924;GO:0005200;GO:0005525;GO:0005737;GO:0005874;GO:0007017;GO:0030863;GO:0030863;GO:0036064;GO:0036064;GO:0000226;GO:0000278;GO:0003924;GO:0005200;GO:0005525;GO:0005737;GO:0005874;GO:0007017;GO:0030863;GO:0030863;GO:0036064;GO:0036064;GO:…	microtubule cytoskeleton organization;mitotic cell cycle;GTPase activity;structural constituent of cytoskeleton;GTP binding;cytoplasm;microtubule;microtubule-based process;cortical cytoskeleton;cortical cytoskeleton;ciliary basal body;ciliary basal body;microtubule cytoskeleton organization;mitotic cell cycle;GTPase activity;structural constituent of cytoskeleton;GTP binding;cytoplasm;microtubule…								8317100000	10087000000	9885400000	5019400000	4983300000	5	5293000000	5531100000	4637200000	4361800000	4081700000	5	32.9534	33.2318	33.2027	32.2249	32.2145	32.3014	32.3649	32.1106	32.0223	31.9265	49.787	451	84.3	21	84.3	36.4	0	323.31	NaN	NaN
363	Tb927.3.2490	hypothetical protein, conserved	0.620979	-0.687385	0.000802933	3.09532		-3.09532	GO:0003682;GO:0003713;GO:0005634;GO:0005737;GO:0006338;GO:0006357;GO:0020016;GO:0035066;GO:0051286	chromatin binding;transcription coactivator activity;nucleus;cytoplasm;chromatin remodeling;regulation of transcription by RNA polymerase II;ciliary pocket;positive regulation of histone acetylation;cell tip								28513000	27535000	32062000	31455000	36099000	5	19565000	24000000	20119000	14678000	18302000	5	24.7651	24.7148	24.9344	24.9068	25.1055	24.2218	24.5165	24.2621	23.8072	24.1255	110.07	963	57.2	54	57.2	57.2	0	323.31	54	54
364	Tb10.v4.0052;Tb927.10.10360;Tb10.v4.0053	microtubule-associated protein 2;hypothetical protein;Microtubule-associated repetitive protein	0.615794	-0.69948	0.0478491	1.32013		-1.32013	GO:0008017;GO:0008017;GO:0030863;GO:0030863;GO:0036064;GO:0036064;GO:0005737;GO:0008017;GO:0030863;GO:0030863;GO:0030992;GO:0036064;GO:0036064	microtubule binding;microtubule binding;cortical cytoskeleton;cortical cytoskeleton;ciliary basal body;ciliary basal body;cytoplasm;microtubule binding;cortical cytoskeleton;cortical cytoskeleton;intraciliary transport particle B;ciliary basal body;ciliary basal body								177700000	83894000	82505000	94602000	60526000	5	63914000	59671000	58806000	59252000	65778000	5	27.4049	26.3221	26.298	26.4954	25.8511	25.9296	25.8305	25.8095	25.8204	25.9711	561.21	4880	91.5	6	40.2	40.2	0	206.49	NaN	NaN
365	Tb927.6.2880	kinesin, putative	0.610236	-0.71256	0.0060406	2.21892		-2.21892	GO:0003774;GO:0003777;GO:0005524;GO:0005737;GO:0005871;GO:0005871;GO:0005874;GO:0005875;GO:0005875;GO:0007018;GO:0008017;GO:0016887;GO:0036064;GO:0036064	motor activity;microtubule motor activity;ATP binding;cytoplasm;kinesin complex;kinesin complex;microtubule;microtubule associated complex;microtubule associated complex;microtubule-based movement;microtubule binding;ATPase activity;ciliary basal body;ciliary basal body								5826200	6448000	5952000	8373500	9435200	5	4150400	5118600	3420200	5534600	3766000	5	22.4741	22.6204	22.5049	22.9974	23.1696	21.9848	22.2873	21.7056	22.4	21.8446	122.12	1085	31.2	27	31.2	31.2	0	108.37	27	27
366	Tb927.4.420;Tb11.v5.0744.1	phosphatidylinositol 4-kinase, putative	0.594816	-0.749484	8.59016e-05	4.066		-4.066	GO:0004674;GO:0005515;GO:0005524;GO:0005634;GO:0005737;GO:0005739;GO:0005789;GO:0005829;GO:0010507;GO:0016242;GO:0016301;GO:0030036;GO:0030950;GO:0031931;GO:0031932;GO:0038202;GO:0044877;GO:0106310;GO:0106311;GO:1903939	protein serine/threonine kinase activity;protein binding;ATP binding;nucleus;cytoplasm;mitochondrion;endoplasmic reticulum membrane;cytosol;negative regulation of autophagy;negative regulation of macroautophagy;kinase activity;actin cytoskeleton organization;establishment or maintenance of actin cytoskeleton polarity;TORC1 complex;TORC2 complex;TORC1 signaling;protein-containing complex binding;p…								19360000	16177000	17718000	20783000	20065000	5	9811200	11488000	9784800	11922000	12968000	5	24.2066	23.9474	24.0787	24.3089	24.2582	23.226	23.4536	23.2221	23.5071	23.6285	270.69	2412	15	31	15	15	0	46.284	NaN	NaN
367	Tb927.3.4970	hypothetical protein, conserved	0.588863	-0.763996	0.0147405	1.83149		-1.83149	GO:0005930;GO:0005930;GO:0005930	axoneme;axoneme;axoneme								9764900	9033600	9119900	13481000	17885000	5	6591300	8547000	7142400	7744200	4885500	5	23.2192	23.1069	23.1206	23.6844	24.0922	22.6521	23.027	22.768	22.8847	22.2201	115.81	1063	45.5	39	45.5	45.5	0	323.31	39	39
368	Tb927.5.940	NADH-dependent fumarate reductase, putative	0.577605	-0.791845	0.0293561	1.5323		-1.5323	GO:0000104;GO:0005634;GO:0005737;GO:0005783;GO:0016491;GO:0036064;GO:0036064;GO:0055114	succinate dehydrogenase activity;nucleus;cytoplasm;endoplasmic reticulum;oxidoreductase activity;ciliary basal body;ciliary basal body;obsolete oxidation-reduction process								20044000	10448000	12582000	7098500	8623900	5	7237900	7519500	6041300	6037000	7125400	5	24.2567	23.3167	23.5849	22.7591	23.0399	22.7871	22.8422	22.5264	22.5254	22.7645	87.388	811	53	12	14.4	14.4	0	48.611	37	12
369	Tb927.10.15390;Tb11.v5.0434.1	Flagellum attachment zone protein 7	0.568897	-0.81376	0.0288819	1.53937		-1.53937	GO:0003774;GO:0003777;GO:0005515;GO:0005524;GO:0005856;GO:0005871;GO:0005871;GO:0005874;GO:0005875;GO:0005875;GO:0007018;GO:0008017;GO:0016887;GO:0051286;GO:0120119	motor activity;microtubule motor activity;protein binding;ATP binding;cytoskeleton;kinesin complex;kinesin complex;microtubule;microtubule associated complex;microtubule associated complex;microtubule-based movement;microtubule binding;ATPase activity;cell tip;flagellum attachment zone								4351000	2330400	3878600	5310100	6942100	5	3043700	2427600	2226800	2914200	2365500	5	22.0529	21.1521	21.8871	22.3403	22.7269	21.5374	21.2111	21.0865	21.4747	21.1737	123.56	1095	29.2	27	29.2	29.2	0	75.14	NaN	NaN
370	Tb927.11.330;REV__CON__Q3KNV1;REV__CON__P07744;REV__CON__Q5XKE5	Myosin-like protein 1	0.56735	-0.817689	0.0241266	1.6175		-1.6175	GO:0005634;GO:0005643;GO:0005643;GO:0044615;GO:0044615	nucleus;nuclear pore;nuclear pore;nuclear pore nuclear basket;nuclear pore nuclear basket								10125000	10115000	11656000	12198000	17465000	5	9629600	9203400	8105600	3979300	4007600	5	23.2714	23.27	23.4746	23.5401	24.058	23.199	23.1337	22.9505	21.9241	21.9343	109.76	984	41.8	32	41.8	41.2	0	294.06	NaN	NaN
371	Tb927.10.3500	splicing factor u2af 65 kda subunit	0.564927	-0.823862	0.000374432	3.42663		-3.42663	GO:0000243;GO:0000243;GO:0000398;GO:0003676;GO:0003723;GO:0003729;GO:0005515;GO:0005634;GO:0005654;GO:0006396;GO:0008187;GO:0016607;GO:0030628;GO:0045291;GO:0071004;GO:0071004;GO:0089701;GO:0089701	commitment complex;commitment complex;mRNA splicing, via spliceosome;nucleic acid binding;RNA binding;mRNA binding;protein binding;nucleus;nucleoplasm;RNA processing;poly-pyrimidine tract binding;nuclear speck;pre-mRNA 3'-splice site binding;mRNA trans splicing, SL addition;U2-type prespliceosome;U2-type prespliceosome;U2AF complex;U2AF complex	GO:0003729;GO:0003723			GO:0003729		GO:0003723		14403000	12459000	13565000	14941000	15642000	5	9343300	8568700	9500000	6132200	6571300	5	23.7799	23.5707	23.6934	23.8328	23.8989	23.1555	23.0306	23.1795	22.548	22.6477	96.56	878	37.7	28	37.7	37.7	0	203.53	28	28
372	Tb927.11.2320	Hereditary spastic paraplegia protein strumpellin, putative	0.558553	-0.840233	0.0137651	1.86122		-1.86122	GO:0030133;GO:0071203;GO:0071203	transport vesicle;WASH complex;WASH complex								7366000	8027400	7732400	9558200	11848000	5	5937800	6189100	5953300	4369500	2423800	5	22.8125	22.9365	22.8825	23.1883	23.4981	22.5015	22.5613	22.5053	22.059	21.2088	138.83	1217	34.8	35	34.8	34.8	0	237.97	35	35
373	Tb927.5.3600.1;Tb927.5.3600.2		0.544644	-0.876613	0.0101595	1.99313		-1.99313										3531200	3110800	2698500	4342400	4486200	5	2543100	2237200	2326600	1761500	1027300	5	21.7517	21.5689	21.3637	22.0501	22.0971	21.2782	21.0933	21.1498	20.7484	19.9704	90.212	820	31.1	20	31.1	31.1	0	74.776	NaN	NaN
374	Tb927.11.3300	Spindle assembly abnormal 4	0.533031	-0.90771	0.000537342	3.26975		-3.26975	GO:0005515;GO:0005634;GO:0005737;GO:0005813;GO:0005814;GO:0007105;GO:0007105;GO:0010608;GO:0015631;GO:0030863;GO:0030863;GO:0032991;GO:0036064;GO:0036064;GO:0051286;GO:0060271;GO:0061511;GO:0061511;GO:0061511;GO:0120119;GO:0120120;GO:0120280	protein binding;nucleus;cytoplasm;centrosome;centriole;cytokinesis, site selection;cytokinesis, site selection;posttranscriptional regulation of gene expression;tubulin binding;cortical cytoskeleton;cortical cytoskeleton;protein-containing complex;ciliary basal body;ciliary basal body;cell tip;cilium assembly;centriole elongation;centriole elongation;centriole elongation;flagellum attachment zone…								14211000	13379000	14877000	19424000	22694000	5	8665900	8978600	9548300	10074000	7819600	5	23.7605	23.6735	23.8266	24.2113	24.4358	23.0469	23.0981	23.1868	23.2641	22.8987	107.86	932	41.8	35	41.8	41.8	0	323.31	35	35
375	Tb927.9.10920	kinetoplastid kinetochore protein 3	0.517728	-0.949734	0.0144318	1.84068		-1.84068	GO:0000776;GO:0004672;GO:0004674;GO:0005524;GO:0005634;GO:0006468;GO:0007059;GO:0008283;GO:0018105;GO:0035556	kinetochore;protein kinase activity;protein serine/threonine kinase activity;ATP binding;nucleus;protein phosphorylation;chromosome segregation;cell population proliferation;peptidyl-serine phosphorylation;intracellular signal transduction								4581600	3233500	4584100	4452200	5755800	5	2590400	2090800	3330100	2712100	980980	5	22.1274	21.6247	22.1282	22.0861	22.4566	21.3047	20.9956	21.6671	21.371	19.9039	118.15	1058	29.2	21	29.2	29.2	0	101.37	21	21
376	Tb927.11.11280;Tb11.v5.1041.1	hypothetical protein, conserved	0.50193	-0.994442	0.015826	1.80063		-1.80063	GO:0005739;GO:0097740	mitochondrion;paraflagellar rod								8423800	5342600	5774100	6742100	6697300	5	4069000	4417300	4631000	2078100	1358200	5	23.006	22.3491	22.4612	22.6848	22.6751	21.9562	22.0747	22.1429	20.9868	20.3733	120.86	1040	33.1	33	33.1	33.1	0	92.298	NaN	NaN
377	Tb927.9.10530	Flagellum attachment zone protein 4	0.479513	-1.06036	0.0053874	2.26862	50% DOWN	-2.26862	GO:0005515;GO:0005737;GO:0005856;GO:0032991;GO:0120119	protein binding;cytoplasm;cytoskeleton;protein-containing complex;flagellum attachment zone								4275400	3573000	4172500	6588600	9180800	5	2518900	2614500	2902200	2393100	2897100	5	22.0276	21.7687	21.9925	22.6515	23.1302	21.2644	21.3181	21.4687	21.1904	21.4662	118.72	1043	32.2	31	32.2	32.2	0	93.517	31	31
378	Tb927.9.6250	arginine kinase	0.436077	-1.19735	0.0176649	1.75289	50% DOWN	-1.75289	GO:0003824;GO:0004054;GO:0004111;GO:0005524;GO:0005737;GO:0016301;GO:0016772;GO:0020015;GO:0046314	catalytic activity;arginine kinase activity;creatine kinase activity;ATP binding;cytoplasm;kinase activity;transferase activity, transferring phosphorus-containing groups;glycosome;phosphocreatine biosynthetic process								19890000	13574000	14479000	10251000	9950400	5	3162900	5806400	2130800	8051100	10565000	5	24.2455	23.6943	23.7875	23.2893	23.2463	21.5928	22.4692	21.023	22.9408	23.3328	41.597	370	68.6	3	7	4.3	0	28.831	46	7
379	Tb927.10.8290;Tb927.10.8270;Tb11.v5.0877.1	eukaryotic translation initiation factor 3 subunit c;eukaryotic translation initiation factor 3 subunit c	0.911551	-0.133604	0.0500434	1.30065		-1.30065	GO:0003723;GO:0003729;GO:0003743;GO:0005737;GO:0005852;GO:0005852;GO:0006413;GO:0031369;GO:0003723;GO:0003729;GO:0003743;GO:0005737;GO:0005852;GO:0005852;GO:0006413;GO:0031369	RNA binding;mRNA binding;translation initiation factor activity;cytoplasm;eukaryotic translation initiation factor 3 complex;eukaryotic translation initiation factor 3 complex;translational initiation;translation initiation factor binding;RNA binding;mRNA binding;translation initiation factor activity;cytoplasm;eukaryotic translation initiation factor 3 complex;eukaryotic translation initiation f…	GO:0003729;GO:0003723			GO:0003729		GO:0003723		67934000	71515000	71009000	64232000	66389000	5	70771000	57507000	59266000	61373000	61994000	5	26.0176	26.0917	26.0815	25.9368	25.9844	26.0767	25.7772	25.8207	25.8711	25.8856	84.339	740	63.2	40	63.2	63.2	0	323.31	NaN	NaN
380	Tb927.5.2820	Serine/threonine-protein kinase NEK6, putative	0.764901	-0.386655	0.0501774	1.29949		-1.29949	GO:0004672;GO:0004674;GO:0005524;GO:0005930;GO:0005930;GO:0005930;GO:0006468	protein kinase activity;protein serine/threonine kinase activity;ATP binding;axoneme;axoneme;axoneme;protein phosphorylation								6037600	5166300	4564000	5214500	7389900	5	3461100	4395200	5148000	3646800	5050900	5	22.5255	22.3007	22.1219	22.3141	22.8171	21.7228	22.0675	22.2956	21.7982	22.2681	111.62	1030	39	30	39	39	0	222.25	30	30
381	Tb927.11.14690	Microtubule-binding protein MIP-T3, putative	1.2708	0.345742	0.0501971	1.29932		1.29932	GO:0005737;GO:0008017	cytoplasm;microtubule binding								1287700	1946000	1282400	1992900	1383400	5	2167900	1801500	1857200	1891100	2312000	5	20.2964	20.8921	20.2904	20.9264	20.3998	21.0479	20.7808	20.8247	20.8508	21.1407	30.335	270	47.4	8	47.4	47.4	0	127.13	8	8
382	Tb927.5.3450	eukaryotic translation initiation factor eIF2A, putative	1.34793	0.430746	0.050919	1.29312		1.29312	GO:0000049;GO:0003729;GO:0003743;GO:0005737;GO:0006413;GO:0010608;GO:0022627;GO:0022627;GO:0022627;GO:0031981;GO:0043022;GO:0097014;GO:0097014	tRNA binding;mRNA binding;translation initiation factor activity;cytoplasm;translational initiation;posttranscriptional regulation of gene expression;cytosolic small ribosomal subunit;cytosolic small ribosomal subunit;cytosolic small ribosomal subunit;nuclear lumen;ribosome binding;ciliary plasm;ciliary plasm	GO:0003729			GO:0003729			GO:0097014	16099000	14687000	17024000	28370000	27358000	5	32034000	26243000	25165000	29123000	26997000	5	23.9405	23.808	24.0211	24.7579	24.7055	24.9331	24.6454	24.5849	24.7957	24.6863	57.992	527	67	30	67	67	0	323.31	30	30
383	Tb927.11.10430	hypothetical protein, conserved	1.23027	0.298974	0.0511476	1.29118		1.29118	GO:0005515;GO:0005737;GO:0005930;GO:0005930;GO:0005930;GO:0031514;GO:0044782	protein binding;cytoplasm;axoneme;axoneme;axoneme;motile cilium;cilium organization								2981800	3176700	3751900	4576400	4495300	5	4777200	4925100	5108900	4438900	4103000	5	21.5078	21.5991	21.8392	22.1258	22.1	22.1877	22.2317	22.2846	22.0818	21.9682	63.675	568	44.2	20	44.2	44.2	0	131.4	20	20
384	Tb927.7.3450	protein I/6	1.5413	0.624145	0.0517469	1.28612		1.28612	GO:0005509;GO:0005737;GO:0015630;GO:0030863;GO:0030863	calcium ion binding;cytoplasm;microtubule cytoskeleton;cortical cytoskeleton;cortical cytoskeleton								4151900	3042800	4176100	10807000	7411100	5	7612900	8799200	9431500	10487000	9274700	5	21.9853	21.537	21.9937	23.3655	22.8213	22.86	23.0689	23.1691	23.3221	23.1449	21.585	195	54.4	7	25.6	25.6	0	114.53	14	7
385	Tb927.7.2590	prefoldin, putative	1.5292	0.612773	0.0519283	1.2846		1.2846	GO:0005737;GO:0006355;GO:0006457;GO:0016272;GO:0051082;GO:0097014;GO:0097014	cytoplasm;regulation of transcription, DNA-templated;protein folding;prefoldin complex;unfolded protein binding;ciliary plasm;ciliary plasm							GO:0097014	3547000	3207900	4877400	3034800	3274100	5	6655600	6502800	7024700	3609400	3643100	5	21.7582	21.6132	22.2177	21.5332	21.6427	22.6661	22.6326	22.744	21.7833	21.7967	18.777	170	52.9	6	52.9	52.9	0	323.31	6	6
386	Tb927.4.2400	hypothetical protein, conserved	1.44167	0.527742	0.05202	1.28383		1.28383	GO:0005515;GO:0035869	protein binding;ciliary transition zone								2138700	2763700	2667600	4952000	3686000	5	4619100	4812400	6272100	3972100	3690900	5	21.0283	21.3982	21.3471	22.2396	21.8136	22.1392	22.1983	22.5805	21.9215	21.8155	161.24	1467	26.4	27	26.4	26.4	0	169.81	27	27
387	Tb927.5.4260;Tb927.5.4250;Tb927.5.4240;Tb927.5.4230;Tb927.5.4220;Tb927.5.4210;Tb927.5.4200;Tb927.5.4190;Tb927.5.4180;Tb927.5.4170	histone H4, putative;histone H4, putative;histone H4, putative;histone H4, putative;histone H4, putative;histone H4, putative;histone H4, putative;histone H4, putative;histone H4, putative;histone H4, putative	0.773161	-0.37116	0.0522694	1.28175		-1.28175	GO:0000786;GO:0000786;GO:0003677;GO:0005654;GO:0005737;GO:0006334;GO:0006334;GO:0031981;GO:0035869;GO:0046982;GO:0097014;GO:0097014;GO:0000786;GO:0000786;GO:0003677;GO:0005654;GO:0005737;GO:0006334;GO:0006334;GO:0031981;GO:0035869;GO:0046982;GO:0097014;GO:0097014;GO:0000786;GO:0000786;GO:0003677;GO:0005654;GO:0005737;GO:0006334;GO:0006334;GO:0031981;GO:0035869;GO:0046982;GO:0097014;GO:0097014;GO:…	nucleosome;nucleosome;DNA binding;nucleoplasm;cytoplasm;nucleosome assembly;nucleosome assembly;nuclear lumen;ciliary transition zone;protein heterodimerization activity;ciliary plasm;ciliary plasm;nucleosome;nucleosome;DNA binding;nucleoplasm;cytoplasm;nucleosome assembly;nucleosome assembly;nuclear lumen;ciliary transition zone;protein heterodimerization activity;ciliary plasm;ciliary plasm;nuc…							GO:0097014	861320000	560270000	609320000	751910000	670770000	5	398450000	534140000	488110000	646910000	602570000	5	29.682	29.0615	29.1826	29.486	29.3212	28.5698	28.9926	28.8626	29.269	29.1666	11.142	100	55	12	55	54	0	304.23	NaN	NaN
388	Tb927.10.5240;Tb11.v5.0233.1	cAMP binding protein, putative	1.52418	0.60803	0.0523301	1.28125		1.28125	GO:0005737;GO:0120118;GO:0120119	cytoplasm;flagella connector;flagellum attachment zone								1973600	1341400	2063500	3569800	3595000	5	3644800	4500400	3737300	2766300	4469400	5	20.9124	20.3553	20.9767	21.7674	21.7776	21.7974	22.1016	21.8336	21.3995	22.0917	188.21	1702	17.8	24	17.8	17.8	0	87.002	NaN	NaN
389	Tb927.10.8650;Tb11.v5.0707.1	ran binding protein, putative	1.1877	0.248174	0.0524681	1.2801		1.2801	GO:0005515;GO:0005634;GO:0005643;GO:0005643;GO:0005654;GO:0005730;GO:0031981;GO:0046907	protein binding;nucleus;nuclear pore;nuclear pore;nucleoplasm;nucleolus;nuclear lumen;intracellular transport	GO:0005730				GO:0005730			4187200	3406200	3464600	4046700	4399500	5	4001800	5232100	5018400	4081500	4831400	5	21.9976	21.6997	21.7243	21.9483	22.0689	21.9322	22.319	22.2588	21.9607	22.204	34.723	337	41.8	10	41.8	41.8	0	140.31	NaN	NaN
390	Tb927.7.1170	RNA-binding protein Y14	1.27231	0.347452	0.0524869	1.27995		1.27995	GO:0003676;GO:0003723;GO:0005515;GO:0005634;GO:0005654;GO:0006396;GO:1990501;GO:1990501	nucleic acid binding;RNA binding;protein binding;nucleus;nucleoplasm;RNA processing;exon-exon junction subcomplex mago-y14;exon-exon junction subcomplex mago-y14	GO:0003723					GO:0003723		2765500	2004200	2734200	2469600	2176200	5	2672700	3846300	2417900	3290000	3231300	5	21.3991	20.9346	21.3827	21.2358	21.0534	21.3499	21.875	21.2053	21.6497	21.6237	17.943	159	46.5	6	46.5	46.5	0	91.358	6	6
391	Tb927.11.2110	Snf7, putative	1.44928	0.535339	0.0528241	1.27717		1.27717	GO:0000815;GO:0000815;GO:0005737;GO:0005771;GO:0007034;GO:0015031;GO:0030133;GO:0031981;GO:0032509;GO:0045324;GO:0045324;GO:0097014;GO:0097014	ESCRT III complex;ESCRT III complex;cytoplasm;multivesicular body;vacuolar transport;protein transport;transport vesicle;nuclear lumen;endosome transport via multivesicular body sorting pathway;late endosome to vacuole transport;late endosome to vacuole transport;ciliary plasm;ciliary plasm							GO:0097014	1786400	1909800	1963200	2912500	2409600	5	3596200	2979100	4522200	2687800	2130000	5	20.7686	20.865	20.9048	21.4738	21.2004	21.778	21.5064	22.1086	21.358	21.0224	24.813	214	39.7	8	39.7	39.7	0	87.64	8	8
392	Tb927.8.1540	hypothetical protein, conserved	0.834005	-0.261872	0.0530463	1.27534		-1.27534	GO:0005929;GO:0097740	cilium;paraflagellar rod								9193500	6494000	7933800	7799700	7100600	5	5777400	7101900	5610300	6268600	7369000	5	23.1322	22.6307	22.9196	22.895	22.7595	22.462	22.7598	22.4196	22.5797	22.813	97.778	890	38	26	38	38	0	266.21	26	26
393	Tb927.10.4120.2;Tb927.10.4110;Tb927.10.4120.1	60S ribosomal protein L30	1.34383	0.426346	0.0532059	1.27404		1.27404	GO:0003723;GO:0003735;GO:0005737;GO:0005840;GO:0006412;GO:0022625;GO:0022625;GO:0022625	RNA binding;structural constituent of ribosome;cytoplasm;ribosome;translation;cytosolic large ribosomal subunit;cytosolic large ribosomal subunit;cytosolic large ribosomal subunit	GO:0022625;GO:0003735;GO:0003723	GO:0022625	GO:0003735			GO:0003723		126800000	95717000	109340000	204500000	147400000	5	177200000	215600000	200550000	157490000	168010000	5	26.918	26.5123	26.7042	27.6075	27.1352	27.4008	27.6838	27.5794	27.2307	27.324	11.512	105	85.7	13	85.7	85.7	0	299.13	NaN	NaN
394	Tb927.6.4590.1;Tb927.6.4590.2;Tb11.v5.0810.1		1.28307	0.359602	0.0537538	1.26959		1.26959										40849000	42447000	55534000	41945000	47778000	5	70153000	60489000	68574000	44514000	49520000	5	25.2838	25.3392	25.7269	25.322	25.5098	26.064	25.8502	26.0312	25.4078	25.5615	65.915	581	73.1	51	73.1	73.1	0	323.31	NaN	NaN
395	Tb927.2.4370;Tb11.v5.0653.1	trypanothione synthetase	1.31032	0.389924	0.0538628	1.26871		1.26871	GO:0005737;GO:0005829;GO:0015042;GO:0016874;GO:0019342;GO:0019342;GO:0020015;GO:0042493;GO:0047479	cytoplasm;cytosol;trypanothione-disulfide reductase activity;ligase activity;trypanothione biosynthetic process;trypanothione biosynthetic process;glycosome;response to drug;trypanothione synthase activity								26519000	35025000	42939000	40841000	32435000	5	55876000	53080000	48266000	36522000	39178000	5	24.6605	25.0619	25.3558	25.2835	24.951	25.7357	25.6617	25.5245	25.1223	25.2235	71.612	627	74.3	40	74.3	74.3	0	323.31	NaN	NaN
396	Tb927.4.4310	Nucleoporin NUP64	1.27753	0.353353	0.0539412	1.26808		1.26808	GO:0005634;GO:0005643;GO:0005643;GO:0010608;GO:0044613;GO:0044613	nucleus;nuclear pore;nuclear pore;posttranscriptional regulation of gene expression;nuclear pore central transport channel;nuclear pore central transport channel								6157700	4179000	3800600	4272900	4456800	5	6236700	6429200	6768600	4574300	5204400	5	22.554	21.9947	21.8578	22.0268	22.0876	22.5724	22.6162	22.6904	22.1251	22.3113	64.234	623	31.6	15	31.6	30.3	0	131.22	16	16
397	Tb927.11.2730	UDP-galactose 4-epimerase	1.32415	0.405064	0.0539525	1.26799		1.26799	GO:0003824;GO:0003978;GO:0006012;GO:0006012;GO:0020015	catalytic activity;UDP-glucose 4-epimerase activity;galactose metabolic process;galactose metabolic process;glycosome								8143700	6660100	6350500	4403300	4748300	5	6593900	7047000	8771700	9438600	8278300	5	22.9573	22.6671	22.5984	22.0702	22.179	22.6527	22.7486	23.0644	23.1701	22.9809	43.517	395	65.6	20	65.6	65.6	0	227.77	20	20
398	Tb927.2.470;Tb927.2.480	retrotransposon hot spot protein 4 (RHS4), putative;retrotransposon hot spot protein 2 (RHS2), degenerate	0.560012	-0.836469	0.0541722	1.26622		-1.26622	GO:0005634;GO:0006406;GO:0006406;GO:0042789;GO:0042789;GO:0071850	nucleus;mRNA export from nucleus;mRNA export from nucleus;mRNA transcription by RNA polymerase II;mRNA transcription by RNA polymerase II;mitotic cell cycle arrest								59334000	67482000	71577000	28141000	29505000	5	33048000	33965000	29254000	28513000	18605000	5	25.8224	26.008	26.093	24.7462	24.8145	24.9781	25.0175	24.8021	24.7651	24.1492	98.316	860	52.9	4	14.1	6	0	81.618	NaN	NaN
399	Tb927.11.9470	ADP-ribosylation factor GTPase activating protein, putative	1.39273	0.477917	0.0549726	1.25985		1.25985	GO:0003677;GO:0005096;GO:0005634;GO:0005654;GO:0005737;GO:0005930;GO:0005930;GO:0005930;GO:0030133;GO:0097014;GO:0097014	DNA binding;GTPase activator activity;nucleus;nucleoplasm;cytoplasm;axoneme;axoneme;axoneme;transport vesicle;ciliary plasm;ciliary plasm							GO:0097014	8855200	6425500	8485900	4820800	4376900	5	8765200	9963100	11472000	7914100	7796000	5	23.0781	22.6154	23.0166	22.2008	22.0615	23.0634	23.2482	23.4516	22.916	22.8943	37.113	353	38.8	11	38.8	38.8	0	323.31	11	11
400	Tb927.11.6170	protein transport protein SEC31, putative	0.873944	-0.194387	0.0556573	1.25448		-1.25448	GO:0000139;GO:0005198;GO:0005515;GO:0005794;GO:0005840;GO:0006810;GO:0006886;GO:0006888;GO:0007029;GO:0010608;GO:0030127;GO:0030127;GO:0070971;GO:0090110;GO:0090110;GO:0090114;GO:0090114	Golgi membrane;structural molecule activity;protein binding;Golgi apparatus;ribosome;transport;intracellular protein transport;endoplasmic reticulum to Golgi vesicle-mediated transport;endoplasmic reticulum organization;posttranscriptional regulation of gene expression;COPII vesicle coat;COPII vesicle coat;endoplasmic reticulum exit site;COPII-coated vesicle cargo loading;COPII-coated vesicle car…								37212000	43674000	37726000	38381000	42022000	5	38369000	35081000	34892000	37229000	28357000	5	25.1493	25.3803	25.1691	25.1939	25.3246	25.1934	25.0642	25.0564	25.1499	24.7572	131.1	1231	52.8	45	52.8	52.8	0	323.31	45	45
401	Tb927.10.200	vacuolar ATP synthase, putative	1.64139	0.714917	0.0558201	1.25321		1.25321	GO:0005774;GO:0008553;GO:0015078;GO:0016021;GO:0016471;GO:0016471;GO:0016787;GO:0033177;GO:0033179;GO:0042493;GO:0046961;GO:1902600	vacuolar membrane;proton-exporting ATPase activity, phosphorylative mechanism;proton transmembrane transporter activity;integral component of membrane;vacuolar proton-transporting V-type ATPase complex;vacuolar proton-transporting V-type ATPase complex;hydrolase activity;proton-transporting two-sector ATPase complex, proton-transporting domain;proton-transporting V-type ATPase, V0 domain;response…								13609000	12597000	11761000	44714000	36579000	5	34923000	33692000	37137000	44773000	45227000	5	23.6981	23.5866	23.4875	25.4142	25.1245	25.0577	25.0059	25.1464	25.4161	25.4307	19.38	191	9.4	2	9.4	9.4	0	100.35	2	2
402	Tb927.7.530	FYVE zinc finger, putative	1.7787	0.830826	0.0559413	1.25227		1.25227	GO:0030133;GO:0046872	transport vesicle;metal ion binding								1905400	1915600	973590	3180700	3008100	5	4299200	6237500	3750600	2824900	2424000	5	20.8617	20.8694	19.893	21.6009	21.5204	22.0356	22.5725	21.8387	21.4298	21.209	171.31	1562	24.5	25	24.5	24.5	0	121.87	25	25
403	Tb927.7.3630	TPR-repeat-containing chaperone protein DNAJ, putative	1.14344	0.193378	0.0560546	1.25139		1.25139	GO:0005515	protein binding								24856000	23384000	25787000	21976000	26663000	5	26728000	28362000	33063000	27357000	24751000	5	24.5671	24.479	24.6201	24.3894	24.6683	24.6718	24.7575	24.9787	24.7054	24.561	60.135	528	57.6	33	57.6	57.6	0	323.31	33	33
404	Tb927.4.4650	diphthine synthase, putative	1.4056	0.491191	0.0562021	1.25025		1.25025	GO:0004164;GO:0005737;GO:0008168;GO:0017183;GO:0017183;GO:0031981;GO:0032259;GO:0097014;GO:0097014	diphthine synthase activity;cytoplasm;methyltransferase activity;peptidyl-diphthamide biosynthetic process from peptidyl-histidine;peptidyl-diphthamide biosynthetic process from peptidyl-histidine;nuclear lumen;methylation;ciliary plasm;ciliary plasm							GO:0097014	2042800	4020500	2829300	5145500	3804900	5	5806500	4690300	5631100	4808200	4144100	5	20.9621	21.9389	21.432	22.2949	21.8594	22.4692	22.1612	22.425	22.1971	21.9826	29.49	269	84.4	13	84.4	84.4	0	217.31	13	13
405	Tb927.11.14890	DNA polymerase alpha/epsilon subunit B, putative	1.4825	0.56803	0.056553	1.24754		1.24754	GO:0003677;GO:0005654;GO:0005658;GO:0005658;GO:0005737;GO:0006260;GO:0006260;GO:0006270;GO:0006270;GO:0140525	DNA binding;nucleoplasm;alpha DNA polymerase:primase complex;alpha DNA polymerase:primase complex;cytoplasm;DNA replication;DNA replication;DNA replication initiation;DNA replication initiation;antipodal site								1979100	2413400	2449500	1233900	1188800	5	3361900	2769800	3232200	1895400	2475600	5	20.9164	21.2026	21.2241	20.2348	20.1811	21.6808	21.4014	21.6241	20.8541	21.2393	72.319	648	29.3	13	29.3	29.3	0	133.85	13	13
406	Tb927.5.1000	ubiquitin-conjugating enzyme E2, putative	1.62495	0.700396	0.0567659	1.24591		1.24591	GO:0000209;GO:0004842;GO:0005524;GO:0005634;GO:0006464;GO:0016874;GO:0061631	protein polyubiquitination;ubiquitin-protein transferase activity;ATP binding;nucleus;cellular protein modification process;ligase activity;ubiquitin conjugating enzyme activity								59376000	79710000	80872000	115640000	77825000	5	151390000	188170000	159640000	99456000	73136000	5	25.8234	26.2483	26.2691	26.7851	26.2137	27.1737	27.4875	27.2502	26.5676	26.1241	16.766	148	89.9	13	89.9	89.9	0	323.31	13	13
407	Tb927.5.2800	Beta-lactamase superfamily domain containing protein, putative	0.728565	-0.45687	0.0568553	1.24523		-1.24523	GO:0005654;GO:0005739;GO:0042781;GO:0072684	nucleoplasm;mitochondrion;3'-tRNA processing endoribonuclease activity;mitochondrial tRNA 3'-trailer cleavage, endonucleolytic								1222100	1468000	2228600	1508200	1809300	5	929220	984490	1148800	1373300	1564800	5	20.2209	20.4854	21.0877	20.5244	20.787	19.8257	19.909	20.1317	20.3892	20.5775	118.48	1084	14.5	12	14.5	14.5	0	36.059	12	12
408	Tb927.4.4450	adenylyl cyclase	1.31429	0.394283	0.0569928	1.24418		1.24418	GO:0004016;GO:0005524;GO:0006171;GO:0006171;GO:0006171;GO:0009190;GO:0009190;GO:0009190;GO:0016021;GO:0035556	adenylate cyclase activity;ATP binding;cAMP biosynthetic process;cAMP biosynthetic process;cAMP biosynthetic process;cyclic nucleotide biosynthetic process;cyclic nucleotide biosynthetic process;cyclic nucleotide biosynthetic process;integral component of membrane;intracellular signal transduction								20451000	22910000	24659000	30891000	33190000	5	32925000	26929000	41922000	40917000	30926000	5	24.2857	24.4495	24.5556	24.8807	24.9842	24.9727	24.6827	25.3212	25.2862	24.8823	137.99	1243	41.9	0	41.9	0	0	323.31	54	54
409	Tb927.11.10540	hypothetical protein, conserved	0.769555	-0.377904	0.0569938	1.24417		-1.24417	GO:0097740	paraflagellar rod								36595000	32902000	37754000	22021000	25524000	5	24229000	25018000	22773000	21885000	25219000	5	25.1251	24.9717	25.1701	24.3924	24.6054	24.5302	24.5765	24.4408	24.3834	24.588	99.443	855	64.3	59	64.3	64.3	0	323.31	59	59
410	Tb927.8.3530	glycerol-3-phosphate dehydrogenase [NAD+], glycosomal	0.879217	-0.185708	0.0571697	1.24283		-1.24283	GO:0004367;GO:0005829;GO:0005975;GO:0006072;GO:0006116;GO:0009331;GO:0009331;GO:0016491;GO:0016616;GO:0020015;GO:0042301;GO:0042803;GO:0046168;GO:0051287;GO:0055114	glycerol-3-phosphate dehydrogenase [NAD+] activity;cytosol;carbohydrate metabolic process;glycerol-3-phosphate metabolic process;NADH oxidation;glycerol-3-phosphate dehydrogenase complex;glycerol-3-phosphate dehydrogenase complex;oxidoreductase activity;oxidoreductase activity, acting on the CH-OH group of donors, NAD or NADP as acceptor;glycosome;phosphate ion binding;protein homodimerization ac…								1276100000	1300300000	1141600000	1112800000	1272400000	5	1173300000	998650000	1210600000	925790000	1057700000	5	30.2491	30.2762	30.0884	30.0515	30.2449	30.1279	29.8954	30.1731	29.7861	29.9783	37.805	354	92.4	34	92.4	92.4	0	323.31	34	34
411	Tb927.11.14960	pumilio/PUF RNA binding protein 7, putative	1.5321	0.615513	0.0572521	1.24221		1.24221	GO:0003723;GO:0003729;GO:0005515;GO:0005634;GO:0005654;GO:0005730;GO:0005737;GO:0006364;GO:0006364;GO:0010608;GO:0016071;GO:0097014;GO:0097014	RNA binding;mRNA binding;protein binding;nucleus;nucleoplasm;nucleolus;cytoplasm;rRNA processing;rRNA processing;posttranscriptional regulation of gene expression;mRNA metabolic process;ciliary plasm;ciliary plasm	GO:0003729;GO:0005730;GO:0003723			GO:0003729	GO:0005730	GO:0003723	GO:0097014	4841900	6955400	3602000	5118700	4347300	5	9296200	9158700	9486900	4943200	5211200	5	22.2071	22.7297	21.7804	22.2873	22.0517	23.1482	23.1267	23.1775	22.237	22.3132	78.663	704	35.9	21	35.9	35.9	0	214.2	21	21
412	Tb927.11.4320	Uncharacterized ACR, COG1678, putative	0.869186	-0.202264	0.0572712	1.24206		-1.24206	GO:0005737;GO:0005739;GO:0005829	cytoplasm;mitochondrion;cytosol								6135300	5393400	5162700	5288700	5800500	5	4957500	4220600	4748000	5842000	4378400	5	22.5487	22.3628	22.2997	22.3345	22.4677	22.2412	22.009	22.1789	22.478	22.062	51.878	475	49.9	17	49.9	49.9	0	252.68	17	17
413	Tb927.1.1500	conserved protein, unknown function	1.32614	0.407229	0.0573202	1.24169		1.24169	GO:0003729;GO:0005737	mRNA binding;cytoplasm	GO:0003729			GO:0003729				2194600	2123700	2353000	1393400	2596500	5	3017700	2820400	3479500	2187300	2633300	5	21.0655	21.0181	21.1661	20.4102	21.3081	21.525	21.4275	21.7304	21.0607	21.3284	73.618	664	15.5	9	15.5	15.5	0	78.614	9	9
414	Tb927.10.13730	60S ribosomal protein L7, putative	1.26112	0.334703	0.0575595	1.23988		1.23988	GO:0000463;GO:0000463;GO:0003723;GO:0003735;GO:0005730;GO:0005840;GO:0006412;GO:0022625;GO:0022625;GO:0022625	maturation of LSU-rRNA from tricistronic rRNA transcript (SSU-rRNA, 5.8S rRNA, LSU-rRNA);maturation of LSU-rRNA from tricistronic rRNA transcript (SSU-rRNA, 5.8S rRNA, LSU-rRNA);RNA binding;structural constituent of ribosome;nucleolus;ribosome;translation;cytosolic large ribosomal subunit;cytosolic large ribosomal subunit;cytosolic large ribosomal subunit	GO:0022625;GO:0003735;GO:0005730;GO:0003723	GO:0022625	GO:0003735		GO:0005730	GO:0003723		2650400	2223800	2286500	2367700	2690600	5	3437700	3404500	3528400	2174000	2865000	5	21.3378	21.0846	21.1247	21.1751	21.3595	21.713	21.699	21.7506	21.0519	21.4501	34.502	298	36.6	9	36.6	36.6	0	44.545	9	9
415	Tb927.11.510;Tb927.11.500	RNA-binding protein, UBP1;RNA-binding protein, UBP2	1.48261	0.568138	0.0576694	1.23905		1.23905	GO:0003676;GO:0003723;GO:0003729;GO:0005634;GO:0005737;GO:0006396;GO:0020022;GO:0020022;GO:1990904;GO:0003676;GO:0003723;GO:0003729;GO:0005634;GO:0005737;GO:0006396;GO:1990904	nucleic acid binding;RNA binding;mRNA binding;nucleus;cytoplasm;RNA processing;acidocalcisome;acidocalcisome;ribonucleoprotein complex;nucleic acid binding;RNA binding;mRNA binding;nucleus;cytoplasm;RNA processing;ribonucleoprotein complex	GO:0003729;GO:0003723			GO:0003729		GO:0003723		5891500	7850700	10321000	12966000	14882000	5	18373000	13596000	19718000	13020000	12257000	5	22.4902	22.9044	23.2991	23.6282	23.8271	24.1311	23.6967	24.233	23.6342	23.5471	19.559	175	38.9	7	38.9	38.9	0	323.31	NaN	NaN
416	Tb927.6.4710	calmodulin, putative	1.36647	0.450454	0.0577344	1.23857		1.23857	GO:0005509;GO:0005737;GO:0005930;GO:0005930;GO:0005930;GO:0097740	calcium ion binding;cytoplasm;axoneme;axoneme;axoneme;paraflagellar rod								5386200	4605900	5491900	6214900	5068600	5	6918400	6222400	11143000	6757500	5535700	5	22.3608	22.1351	22.3889	22.5673	22.2732	22.722	22.569	23.4096	22.6881	22.4003	74.294	673	46.2	21	46.2	46.2	0	302.54	21	21
417	Tb927.3.5440	SNF2 DNA repair protein, putative	1.4913	0.576568	0.058813	1.23053		1.23053	GO:0005524;GO:0005634;GO:0005654;GO:0051213	ATP binding;nucleus;nucleoplasm;dioxygenase activity								2128200	1935500	1815800	3376200	3580300	5	2910200	5599300	2950300	3671100	4011400	5	21.0212	20.8843	20.7922	21.687	21.7716	21.4727	22.4168	21.4924	21.8078	21.9357	167.03	1497	16.7	25	16.7	16.7	0	34.601	25	25
418	Tb927.7.3410	centrin-4	1.43374	0.519787	0.058913	1.22979		1.22979	GO:0000278;GO:0005509;GO:0005813;GO:0005814;GO:0007099;GO:0007099;GO:0007099;GO:0036064;GO:0036064;GO:0051783;GO:0120120;GO:0120280;GO:1902412	mitotic cell cycle;calcium ion binding;centrosome;centriole;centriole replication;centriole replication;centriole replication;ciliary basal body;ciliary basal body;regulation of nuclear division;bilobe structure;ciliary pro-basal body;regulation of mitotic cytokinesis								9397100	4527700	5711500	11455000	7536400	5	11287000	11670000	13834000	9507900	9083300	5	23.1638	22.1103	22.4454	23.4495	22.8454	23.4282	23.4763	23.7217	23.1807	23.1148	16.552	149	62.4	10	62.4	62.4	0	187.46	10	10
419	Tb927.10.3790;Tb11.v5.0583.1;Tb11.v5.0603.1	hypothetical protein, conserved	1.17395	0.231366	0.0591288	1.2282		1.2282	GO:0003729;GO:0005634;GO:0005730	mRNA binding;nucleus;nucleolus	GO:0003729;GO:0005730			GO:0003729	GO:0005730			11941000	8756200	9334300	10655000	11528000	5	12568000	13402000	12013000	12929000	10385000	5	23.5094	23.0619	23.1541	23.345	23.4586	23.5833	23.6759	23.5181	23.6241	23.308	432.89	3901	23.2	72	23.2	23.2	0	323.31	NaN	NaN
420	Tb927.8.4570	Zinc finger, C3HC4 type (RING finger), putative	1.44187	0.52794	0.0594685	1.22571		1.22571	GO:0008270;GO:0016567;GO:0030133;GO:0061630	zinc ion binding;protein ubiquitination;transport vesicle;ubiquitin protein ligase activity								1853200	861850	1175700	1948400	1651200	5	2595900	1843700	2518700	2226900	1614900	5	20.8216	19.7171	20.1651	20.8939	20.6551	21.3078	20.8142	21.2642	21.0866	20.623	37.012	334	40.7	9	40.7	40.7	0	186.18	9	9
421	Tb927.6.2740	pyridoxal kinase	0.86838	-0.203602	0.0594755	1.22566		-1.22566	GO:0005737;GO:0005829;GO:0008478;GO:0009443;GO:0009443;GO:0009443;GO:0097014;GO:0097014	cytoplasm;cytosol;pyridoxal kinase activity;pyridoxal 5'-phosphate salvage;pyridoxal 5'-phosphate salvage;pyridoxal 5'-phosphate salvage;ciliary plasm;ciliary plasm							GO:0097014	41471000	38698000	37767000	44609000	38397000	5	36430000	32755000	28364000	37354000	39591000	5	25.3056	25.2058	25.1706	25.4108	25.1945	25.1186	24.9652	24.7576	25.1548	25.2387	33.332	300	71	20	71	71	0	323.31	20	20
422	Tb927.7.2980;Tb927.7.3020	Nitroreductase family, putative;Nitroreductase family, putative	1.3578	0.441274	0.0599724	1.22205		1.22205	GO:0005737;GO:0010608;GO:0016491;GO:0016657;GO:0034599;GO:0097014;GO:0097014;GO:0005737;GO:0016491;GO:0016657;GO:0034599;GO:0097014;GO:0097014	cytoplasm;posttranscriptional regulation of gene expression;oxidoreductase activity;oxidoreductase activity, acting on NAD(P)H, nitrogenous group as acceptor;cellular response to oxidative stress;ciliary plasm;ciliary plasm;cytoplasm;oxidoreductase activity;oxidoreductase activity, acting on NAD(P)H, nitrogenous group as acceptor;cellular response to oxidative stress;ciliary plasm;ciliary plasm							GO:0097014	35907000	42880000	34488000	70000000	58604000	5	73520000	54232000	77960000	62155000	60557000	5	25.0978	25.3538	25.0396	26.0609	25.8045	26.1316	25.6926	26.2162	25.8894	25.8518	21.242	190	92.6	20	92.6	92.6	0	323.31	NaN	NaN
423	Tb927.3.5430	hypothetical protein, conserved	0.849557	-0.235218	0.0604946	1.21828		-1.21828	GO:0005783;GO:0016021;GO:0030133	endoplasmic reticulum;integral component of membrane;transport vesicle								5213300	6569600	7252700	6573500	5645200	5	5447600	5733000	5195500	4521800	5654400	5	22.3138	22.6474	22.7901	22.6482	22.4286	22.3772	22.4509	22.3088	22.1085	22.4309	31.212	271	47.2	14	47.2	47.2	0	169.14	14	14
424	Tb927.7.710	heat shock 70 kDa protein, putative	1.22596	0.293912	0.061081	1.21409		1.21409	GO:0005524;GO:0005737;GO:0005929;GO:0005930;GO:0005930;GO:0005930;GO:0006986;GO:0016887;GO:0031072;GO:0034620;GO:0042026;GO:0044183;GO:0051082;GO:0051085;GO:0051787	ATP binding;cytoplasm;cilium;axoneme;axoneme;axoneme;response to unfolded protein;ATPase activity;heat shock protein binding;cellular response to unfolded protein;protein refolding;protein folding chaperone;unfolded protein binding;chaperone cofactor-dependent protein refolding;misfolded protein binding								148780000	108550000	130790000	124320000	124530000	5	174770000	173860000	175180000	131250000	125840000	5	27.1486	26.6938	26.9627	26.8895	26.8919	27.3809	27.3734	27.3843	26.9677	26.907	70.211	639	71.2	45	65.4	65.4	0	323.31	49	45
425	Tb927.6.4520	Tumour suppressor, Mitostatin, putative	1.20029	0.263383	0.0610855	1.21406		1.21406	GO:0005634;GO:0005930;GO:0005930;GO:0005930	nucleus;axoneme;axoneme;axoneme								7220000	7160900	6530600	8922400	7382700	5	9687400	6936100	9529200	9824500	8693500	5	22.7836	22.7717	22.6388	23.089	22.8157	23.2077	22.7257	23.1839	23.228	23.0515	52.589	436	46.3	25	46.3	46.3	0	204.9	25	25
426	Tb927.5.4380;Tb05.5K5.30	serine/threonine protein phosphatase, putative;Kinetoplastid-specific Protein Phosphatase 1	1.26396	0.337951	0.0610869	1.21405		1.21405	GO:0003677;GO:0004722;GO:0005634;GO:0005737;GO:0005829;GO:0005856;GO:0006470;GO:0008104;GO:0016787;GO:0016791;GO:0031981;GO:0036064;GO:0036064;GO:0097014;GO:0097014;GO:0106306;GO:0106307;GO:0000910;GO:0000910;GO:0003677;GO:0004722;GO:0005634;GO:0005737;GO:0005829;GO:0005856;GO:0005929;GO:0006470;GO:0008104;GO:0016787;GO:0016791;GO:0031981;GO:0036064;GO:0036064;GO:0097014;GO:0097014;GO:0097542;GO:…	DNA binding;protein serine/threonine phosphatase activity;nucleus;cytoplasm;cytosol;cytoskeleton;protein dephosphorylation;protein localization;hydrolase activity;phosphatase activity;nuclear lumen;ciliary basal body;ciliary basal body;ciliary plasm;ciliary plasm;protein serine phosphatase activity;protein threonine phosphatase activity;cytokinesis;cytokinesis;DNA binding;protein serine/threonine…							GO:0097014	22317000	20830000	14286000	25683000	23616000	5	31287000	26429000	28975000	24411000	23803000	5	24.4116	24.3122	23.7681	24.6143	24.4933	24.8991	24.6556	24.7883	24.541	24.5046	71.37	636	56.9	33	56.9	56.9	0	323.31	NaN	NaN
427	Tb927.5.1160	Degradation arginine-rich protein for mis-folding, putative	1.2056	0.269747	0.0612777	1.2127		1.2127	GO:0005576;GO:0005737	extracellular region;cytoplasm								56183000	50803000	48462000	71777000	57673000	5	75545000	69422000	76662000	56654000	65189000	5	25.7436	25.5984	25.5303	26.097	25.7814	26.1708	26.0489	26.192	25.7557	25.9581	25.569	228	71.9	22	71.9	71.9	0	323.31	22	22
428	Tb927.3.780	proteasome alpha 7 subunit	1.28306	0.359593	0.0613008	1.21253		1.21253	GO:0004175;GO:0005634;GO:0005654;GO:0005737;GO:0005839;GO:0005839;GO:0006511;GO:0010498;GO:0010499;GO:0019538;GO:0019773;GO:0019773;GO:0043161;GO:0051603	endopeptidase activity;nucleus;nucleoplasm;cytoplasm;proteasome core complex;proteasome core complex;ubiquitin-dependent protein catabolic process;proteasomal protein catabolic process;proteasomal ubiquitin-independent protein catabolic process;protein metabolic process;proteasome core complex, alpha-subunit complex;proteasome core complex, alpha-subunit complex;proteasome-mediated ubiquitin-depe…								13998000	13297000	12059000	19789000	18956000	5	15801000	22017000	19880000	19179000	23329000	5	23.7387	23.6646	23.5236	24.2382	24.1762	23.9135	24.3921	24.2448	24.193	24.4756	25.463	237	67.9	15	67.9	67.9	0	323.31	15	15
429	Tb927.10.8430	40S ribosomal protein S12, putative	1.55577	0.637631	0.061747	1.20938		1.20938	GO:0003735;GO:0005622;GO:0005654;GO:0005730;GO:0005737;GO:0005840;GO:0006412;GO:0022627;GO:0022627;GO:0022627;GO:0097014;GO:0097014	structural constituent of ribosome;intracellular anatomical structure;nucleoplasm;nucleolus;cytoplasm;ribosome;translation;cytosolic small ribosomal subunit;cytosolic small ribosomal subunit;cytosolic small ribosomal subunit;ciliary plasm;ciliary plasm	GO:0003735;GO:0005730		GO:0003735		GO:0005730		GO:0097014	53443000	55937000	56917000	102750000	93585000	5	137020000	117480000	153690000	69742000	86241000	5	25.6715	25.7373	25.7624	26.6146	26.4798	27.0298	26.8078	27.1954	26.0555	26.3619	16.061	142	81.7	15	81.7	81.7	0	323.31	15	15
430	Tb927.6.2200	DJ-1 family protein, putative	1.45583	0.541842	0.0617939	1.20905		1.20905	GO:0005634;GO:0005654;GO:0005737;GO:0005829;GO:0036524;GO:0036529;GO:0036529;GO:0036529;GO:0097014;GO:0097014;GO:0106046;GO:0106046	nucleus;nucleoplasm;cytoplasm;cytosol;protein deglycase activity;protein deglycation, glyoxal removal;protein deglycation, glyoxal removal;protein deglycation, glyoxal removal;ciliary plasm;ciliary plasm;guanine deglycation, glyoxal removal;guanine deglycation, glyoxal removal							GO:0097014	10209000	6649000	7428300	16501000	12359000	5	12135000	13303000	14880000	16171000	20883000	5	23.2833	22.6647	22.8246	23.976	23.5591	23.5327	23.6652	23.8269	23.9469	24.3158	21.126	197	73.6	14	73.6	73.6	0	323.31	15	15
431	Tb927.9.2760	EB1-like C-terminal motif containing protein, putative	1.34055	0.422822	0.0623068	1.20546		1.20546	GO:0005515;GO:0005815;GO:0005874;GO:0005881;GO:0005881;GO:0008017;GO:0030863;GO:0030863;GO:0031110;GO:0035371;GO:0035372;GO:0051010;GO:0051225;GO:0051225;GO:0051225;GO:0051233;GO:0051286;GO:0051301;GO:0120119;GO:1904825	protein binding;microtubule organizing center;microtubule;cytoplasmic microtubule;cytoplasmic microtubule;microtubule binding;cortical cytoskeleton;cortical cytoskeleton;regulation of microtubule polymerization or depolymerization;microtubule plus-end;protein localization to microtubule;microtubule plus-end binding;spindle assembly;spindle assembly;spindle assembly;spindle midzone;cell tip;cell d…								2833700	3081800	3555500	4400600	3927100	5	4492300	5763200	4865700	3197500	5541300	5	21.4343	21.5553	21.7616	22.0693	21.905	22.099	22.4584	22.2142	21.6085	22.4018	56.997	536	41.8	16	41.8	41.8	0	323.31	16	16
432	Tb927.9.9520	zinc finger protein family member, putative	1.49628	0.581382	0.0632321	1.19906		1.19906	GO:0003723;GO:0003729;GO:0005737;GO:0010608;GO:0046872	RNA binding;mRNA binding;cytoplasm;posttranscriptional regulation of gene expression;metal ion binding	GO:0003729;GO:0003723			GO:0003729		GO:0003723		3923800	5241500	4624000	3294800	4555600	5	8192900	7010600	8570100	4257000	4348500	5	21.9038	22.3215	22.1407	21.6518	22.1192	22.9659	22.7411	23.0309	22.0214	22.0521	37.741	345	41.7	13	41.7	41.7	0	96.038	13	13
433	Tb927.11.1130;Tb11.v5.0702.1;Tb11.v5.0432.1;REV__Tb927.8.4930;Tb11.v5.1010.1	calpain-like cysteine peptidase, putative	1.18132	0.2404	0.0638166	1.19507		1.19507	GO:0004198;GO:0005737;GO:0005929;GO:0006508	calcium-dependent cysteine-type endopeptidase activity;cytoplasm;cilium;proteolysis								8373700	6025600	7460000	7693500	7010700	5	6982400	9638800	8661600	8852100	9058300	5	22.9974	22.5227	22.8307	22.8752	22.7411	22.7353	23.2004	23.0462	23.0776	23.1108	613.99	5400	12.7	5	3.6	1.2	0	138.75	NaN	NaN
434	Tb927.4.3160	dihydroxyacetone phosphate acyltransferase, putative	0.666915	-0.584426	0.0640488	1.19349		-1.19349	GO:0004366;GO:0005737;GO:0006072;GO:0006631;GO:0006631;GO:0008374;GO:0008611;GO:0008611;GO:0008611;GO:0008654;GO:0008654;GO:0016287;GO:0016746;GO:0019432;GO:0019432;GO:0020015;GO:0020022;GO:0020022;GO:0031966;GO:0044255	glycerol-3-phosphate O-acyltransferase activity;cytoplasm;glycerol-3-phosphate metabolic process;fatty acid metabolic process;fatty acid metabolic process;O-acyltransferase activity;ether lipid biosynthetic process;ether lipid biosynthetic process;ether lipid biosynthetic process;phospholipid biosynthetic process;phospholipid biosynthetic process;glycerone-phosphate O-acyltransferase activity;tra…								12268000	9437100	9261300	10195000	11644000	5	6223600	7445100	6058000	12406000	3084000	5	23.5484	23.1699	23.1428	23.2814	23.4731	22.5693	22.8279	22.5304	23.5645	21.5564	137.14	1242	32.5	34	32.5	32.5	0	117.16	34	34
435	Tb927.8.7990	Thioredoxin-like/Protein of unknown function (DUF3638)/Protein of unknown function (DUF3645), putative	1.115	0.157045	0.0645517	1.19009		1.19009	GO:0005654;GO:0005737;GO:0046872	nucleoplasm;cytoplasm;metal ion binding								21683000	20804000	21917000	26115000	25480000	5	27478000	25618000	26846000	25602000	23795000	5	24.3701	24.3104	24.3855	24.6384	24.6029	24.7118	24.6107	24.6782	24.6098	24.5042	550.54	4942	29	120	29	29	0	323.31	120	120
436	Tb927.10.6010;Tb11.v5.0195.1	Cohesin subunit SCC3, putative	0.752104	-0.410996	0.0645551	1.19007		-1.19007	GO:0000785;GO:0003682;GO:0005634;GO:0005654;GO:0007062;GO:0007062;GO:0007062;GO:0008278;GO:0008278	chromatin;chromatin binding;nucleus;nucleoplasm;sister chromatid cohesion;sister chromatid cohesion;sister chromatid cohesion;cohesin complex;cohesin complex								15854000	11628000	11874000	16119000	17410000	5	9310100	10999000	9294000	16243000	8971000	5	23.9183	23.4711	23.5013	23.9423	24.0534	23.1504	23.3909	23.1479	23.9533	23.0968	128.01	1164	33.6	36	33.6	33.6	0	191.56	NaN	NaN
437	Tb927.10.13670	serine/threonine protein phosphatase 5	1.23716	0.307035	0.0646079	1.18971		1.18971	GO:0004721;GO:0004722;GO:0005515;GO:0005634;GO:0005737;GO:0005829;GO:0006470;GO:0016787;GO:0046872;GO:0106306;GO:0106307	phosphoprotein phosphatase activity;protein serine/threonine phosphatase activity;protein binding;nucleus;cytoplasm;cytosol;protein dephosphorylation;hydrolase activity;metal ion binding;protein serine phosphatase activity;protein threonine phosphatase activity								9175300	8271700	10108000	8869700	9274700	5	13668000	12571000	12166000	9441100	8691500	5	23.1293	22.9798	23.269	23.0805	23.1449	23.7043	23.5836	23.5364	23.1705	23.0512	53.312	472	56.6	21	56.6	56.6	0	323.31	21	21
438	Tb927.7.2570;Tb11.v5.0611.1	mitochondrial RNA binding protein 1	1.11519	0.157293	0.0646202	1.18963		1.18963	GO:0000963;GO:0003729;GO:0005739;GO:0020023;GO:0031019;GO:0031019;GO:0140525	mitochondrial RNA processing;mRNA binding;mitochondrion;kinetoplast;mitochondrial mRNA editing complex;mitochondrial mRNA editing complex;antipodal site	GO:0003729			GO:0003729				17182000	18420000	16561000	16097000	14419000	5	19681000	20011000	18015000	17306000	17190000	5	24.0344	24.1348	23.9813	23.9403	23.7815	24.2303	24.2543	24.1027	24.0448	24.0351	52.545	473	58.6	20	58.6	58.6	0	323.31	NaN	NaN
439	Tb927.5.2570	eukaryotic translation initiation factor 3 subunit b	1.31727	0.397556	0.0648987	1.18776		1.18776	GO:0003723;GO:0003743;GO:0005515;GO:0005737;GO:0005852;GO:0005852;GO:0006413;GO:0031369	RNA binding;translation initiation factor activity;protein binding;cytoplasm;eukaryotic translation initiation factor 3 complex;eukaryotic translation initiation factor 3 complex;translational initiation;translation initiation factor binding	GO:0003723					GO:0003723		103830000	119750000	97562000	95062000	90647000	5	168400000	161630000	135090000	103140000	99402000	5	26.6296	26.8355	26.5398	26.5024	26.4338	27.3273	27.2681	27.0093	26.62	26.5668	79.81	696	80.7	55	80.7	80.7	0	323.31	55	55
440	Tb927.11.10560	eukaryotic translation initiation factor 4 gamma 4	0.799466	-0.322891	0.0650501	1.18675		-1.18675	GO:0003676;GO:0003723;GO:0003729;GO:0003743;GO:0005515;GO:0005737;GO:0005829;GO:0005844;GO:0006139;GO:0006412;GO:0010494;GO:0010494;GO:0010608;GO:0016070;GO:0016281;GO:0016281	nucleic acid binding;RNA binding;mRNA binding;translation initiation factor activity;protein binding;cytoplasm;cytosol;polysome;nucleobase-containing compound metabolic process;translation;cytoplasmic stress granule;cytoplasmic stress granule;posttranscriptional regulation of gene expression;RNA metabolic process;eukaryotic translation initiation factor 4F complex;eukaryotic translation initiatio…	GO:0003729;GO:0003723			GO:0003729		GO:0003723		33655000	25176000	25720000	19111000	22601000	5	20415000	21143000	21726000	18378000	19281000	5	25.0043	24.5855	24.6164	24.1879	24.4299	24.2831	24.3337	24.3729	24.1315	24.2007	79.7	697	42.3	28	42.3	42.3	0	192.83	28	28
441	Tb927.8.2200	terbinafine resistance locus protein (yip1), putative	0.777621	-0.362861	0.0654972	1.18378		-1.18378	GO:0005794;GO:0016020;GO:0016021;GO:0016192;GO:0030133;GO:0042493	Golgi apparatus;membrane;integral component of membrane;vesicle-mediated transport;transport vesicle;response to drug								16158000	18164000	19074000	23396000	15186000	5	11337000	13168000	11851000	18096000	17072000	5	23.9457	24.1146	24.1851	24.4798	23.8562	23.4345	23.6505	23.4985	24.1092	24.0251	20.718	189	28	7	28	28	0	227.14	7	7
442	Tb927.2.2970	mitochondrial carrier protein	1.14287	0.192666	0.0655355	1.18352		1.18352	GO:0001409;GO:0005739;GO:0005743;GO:0006810;GO:0016021;GO:0140525	guanine nucleotide transmembrane transporter activity;mitochondrion;mitochondrial inner membrane;transport;integral component of membrane;antipodal site								6365800	7273700	7348500	8913100	7669200	5	8910000	8350700	7687500	9475500	8514400	5	22.6019	22.7943	22.809	23.0875	22.8706	23.087	22.9935	22.8741	23.1758	23.0215	33.962	312	54.2	15	54.2	54.2	0	162.38	15	15
443	Tb927.9.5190	proliferative cell nuclear antigen (PCNA), putative	1.20559	0.269736	0.0657424	1.18215		1.18215	GO:0000084;GO:0000086;GO:0003677;GO:0005634;GO:0005654;GO:0005730;GO:0005737;GO:0006260;GO:0006260;GO:0006272;GO:0006272;GO:0006275;GO:0006298;GO:0006298;GO:0019985;GO:0019985;GO:0019985;GO:0030337;GO:0043626;GO:0043626;GO:0045023;GO:0072711	mitotic S phase;G2/M transition of mitotic cell cycle;DNA binding;nucleus;nucleoplasm;nucleolus;cytoplasm;DNA replication;DNA replication;leading strand elongation;leading strand elongation;regulation of DNA replication;mismatch repair;mismatch repair;translesion synthesis;translesion synthesis;translesion synthesis;DNA polymerase processivity factor activity;PCNA complex;PCNA complex;G0 to G1 tr…	GO:0005730				GO:0005730			50559000	46153000	40441000	59783000	58085000	5	67429000	56711000	71070000	53772000	58468000	5	25.5915	25.4599	25.2693	25.8332	25.7917	26.0069	25.7571	26.0827	25.6804	25.8011	32.314	292	87	21	87	87	0	323.31	21	21
444	Tb927.7.3810	'Cold-shock' DNA-binding domain containing protein, putative	1.40014	0.485575	0.0660232	1.1803		1.1803	GO:0003676;GO:0003729;GO:0005634;GO:0005739;GO:0010468;GO:0020023	nucleic acid binding;mRNA binding;nucleus;mitochondrion;regulation of gene expression;kinetoplast	GO:0003729			GO:0003729				3630200	3477000	3651300	1940700	1729100	5	3986200	3808600	5088500	3415000	3903400	5	21.7916	21.7294	21.8	20.8881	20.7216	21.9266	21.8608	22.2788	21.7035	21.8963	41.685	381	29.7	10	29.7	29.7	0	84.654	10	10
445	Tb927.10.1050;Tb11.v5.0638.1	serine peptidase, Clan SC, Family S10	1.43839	0.524451	0.0662875	1.17857		1.17857	GO:0004185;GO:0006508;GO:0042493	serine-type carboxypeptidase activity;proteolysis;response to drug								17454000	27225000	23358000	34321000	28887000	5	37443000	39121000	55336000	29103000	27778000	5	24.0571	24.6984	24.4774	25.0326	24.7839	25.1582	25.2214	25.7217	24.7947	24.7274	51.817	466	48.3	3	48.3	8.2	0	323.31	NaN	NaN
446	Tb927.3.4640	VIT family, putative	0.751714	-0.411745	0.0664996	1.17718		-1.17718	GO:0005381;GO:0005384;GO:0005739;GO:0005741;GO:0006880;GO:0016020;GO:0016021;GO:0030026	iron ion transmembrane transporter activity;manganese ion transmembrane transporter activity;mitochondrion;mitochondrial outer membrane;intracellular sequestering of iron ion;membrane;integral component of membrane;cellular manganese ion homeostasis								5166000	3602800	3169900	3638800	3123500	5	3339800	2066400	2356200	3509000	2786400	5	22.3006	21.7807	21.596	21.795	21.5747	21.6713	20.9787	21.168	21.7426	21.41	30.378	278	39.6	8	39.6	39.6	0	126.77	8	8
447	Tb927.2.2120	Serine/threonine-protein kinase NEK22, putative	1.15117	0.203104	0.0666702	1.17607		1.17607	GO:0004672;GO:0004674;GO:0005524;GO:0005737;GO:0006468;GO:0031981;GO:0097014;GO:0097014	protein kinase activity;protein serine/threonine kinase activity;ATP binding;cytoplasm;protein phosphorylation;nuclear lumen;ciliary plasm;ciliary plasm							GO:0097014	10708000	10859000	10123000	11923000	11258000	5	14408000	13604000	13224000	11311000	10619000	5	23.3522	23.3724	23.2711	23.5072	23.4244	23.7804	23.6975	23.6567	23.4312	23.3401	50.602	453	46.1	17	46.1	46.1	0	323.31	17	17
448	Tb927.3.5620	Facilitates chromatin transcription complex subunit spt16	0.718443	-0.477054	0.0668661	1.17479		-1.17479	GO:0005634;GO:0005654;GO:0035101;GO:0035101;GO:0035101	nucleus;nucleoplasm;FACT complex;FACT complex;FACT complex								67251000	64042000	73075000	78647000	96333000	5	45303000	49733000	45373000	95866000	36265000	5	26.0031	25.9325	26.1229	26.2289	26.5215	25.4331	25.5677	25.4353	26.5145	25.1121	113.69	1022	64.3	67	64.3	63.7	0	323.31	68	68
449	Tb927.8.8150	C2 domain containing protein, putative	1.21968	0.286501	0.0671733	1.1728		1.1728	GO:0005930;GO:0005930;GO:0005930	axoneme;axoneme;axoneme								9925700	10123000	10558000	16555000	13155000	5	13376000	15234000	14623000	15986000	14348000	5	23.2427	23.2711	23.3318	23.9808	23.6491	23.6731	23.8608	23.8017	23.9303	23.7743	19.746	182	63.2	8	63.2	57.1	0	222.44	10	10
450	Tb927.11.1160	Region in Clathrin and VPS, putative	0.820182	-0.285984	0.0672136	1.17254		-1.17254	GO:0006886;GO:0016192;GO:0030133	intracellular protein transport;vesicle-mediated transport;transport vesicle								2973200	2058300	2128700	1859500	2169400	5	1804800	1881600	1982100	1571200	1937400	5	21.5036	20.973	21.0215	20.8265	21.0489	20.7834	20.8435	20.9186	20.5834	20.8857	122.83	1107	21	17	21	21	0	22.787	17	17
451	Tb927.4.2350	twinfilin	1.19536	0.257442	0.0672623	1.17223		1.17223	GO:0000022;GO:0000022;GO:0000022;GO:0000022;GO:0003779;GO:0003785;GO:0005730;GO:0005737;GO:0005884;GO:0030042;GO:0030837;GO:0036064;GO:0036064;GO:0042989;GO:0051015;GO:0051016;GO:0072686;GO:0097014;GO:0097014	mitotic spindle elongation;mitotic spindle elongation;mitotic spindle elongation;mitotic spindle elongation;actin binding;actin monomer binding;nucleolus;cytoplasm;actin filament;actin filament depolymerization;negative regulation of actin filament polymerization;ciliary basal body;ciliary basal body;sequestering of actin monomers;actin filament binding;barbed-end actin filament capping;mitotic s…	GO:0005730				GO:0005730		GO:0097014	3869400	4141500	4246200	4077700	5357200	5	5684400	4168700	4802900	5472900	5800800	5	21.8837	21.9817	22.0177	21.9593	22.353	22.4386	21.9912	22.1955	22.3839	22.4678	34.766	320	48.1	11	48.1	48.1	0	112.77	11	11
452	Tb927.5.1110;Tb927.11.16280	60S ribosomal protein L8, putative;60S ribosomal protein L8, putative	1.42107	0.506973	0.0672662	1.1722		1.1722	GO:0002181;GO:0003723;GO:0003735;GO:0005622;GO:0005730;GO:0005840;GO:0006412;GO:0022625;GO:0022625;GO:0022625;GO:0044877;GO:0002181;GO:0003723;GO:0003735;GO:0005730;GO:0005737;GO:0005840;GO:0006412;GO:0022625;GO:0022625;GO:0022625;GO:0044877	cytoplasmic translation;RNA binding;structural constituent of ribosome;intracellular anatomical structure;nucleolus;ribosome;translation;cytosolic large ribosomal subunit;cytosolic large ribosomal subunit;cytosolic large ribosomal subunit;protein-containing complex binding;cytoplasmic translation;RNA binding;structural constituent of ribosome;nucleolus;cytoplasm;ribosome;translation;cytosolic lar…	GO:0022625;GO:0003735;GO:0005730;GO:0003723	GO:0022625	GO:0003735		GO:0005730	GO:0003723		95210000	163480000	145780000	199960000	143150000	5	252350000	230420000	262340000	171420000	145830000	5	26.5046	27.2845	27.1192	27.5751	27.093	27.9109	27.7797	27.9669	27.353	27.1197	28.314	260	72.7	25	72.7	72.7	0	323.31	NaN	NaN
453	Tb927.1.5110	expression site-associated gene 11 (ESAG11) protein, putative	1.19528	0.257346	0.0672671	1.1722		1.1722	GO:0016021;GO:0030133	integral component of membrane;transport vesicle								4154000	3496200	3641900	4892400	5277200	5	5887600	5151900	4758300	5060200	4794700	5	21.9861	21.7374	21.7963	22.2221	22.3313	22.4892	22.2967	22.182	22.2708	22.193	39.983	364	21.2	2	21.2	6	0	60.747	8	8
454	Tb927.7.5660	Outer dynein arm docking complex protein 2, putative	1.32441	0.405352	0.0674897	1.17076		1.17076	GO:0005929;GO:0005930;GO:0005930;GO:0005930	cilium;axoneme;axoneme;axoneme								5715800	6987400	8802400	9969700	9646500	5	11692000	11923000	13156000	8194100	9497100	5	22.4465	22.7363	23.0695	23.2491	23.2016	23.479	23.5072	23.6492	22.9662	23.1791	65.139	575	51.7	29	51.7	51.7	0	323.31	29	29
455	Tb927.6.5080	Protein of unknown function (DUF3808), putative	1.34904	0.431932	0.0675847	1.17015		1.17015	GO:0005515;GO:0005783;GO:0016021	protein binding;endoplasmic reticulum;integral component of membrane								3729000	6342500	6098800	4418400	5200700	5	4956200	6784200	9062200	6325600	7662700	5	21.8304	22.5966	22.5401	22.0751	22.3103	22.2408	22.6937	23.1114	22.5928	22.8694	65.003	566	36.4	16	36.4	36.4	0	110.96	16	16
456	Tb927.10.14840;Tb927.10.14830;Tb927.10.14820	Mitochondrial ADP/ATP carrier protein 5c;Mitochondrial ADP/ATP carrier protein 5b;Mitochondrial ADP/ATP carrier protein 5a	1.37986	0.464525	0.0678027	1.16875		1.16875	GO:0005471;GO:0005739;GO:0005743;GO:0006810;GO:0016021;GO:0055085;GO:0140021;GO:1990544;GO:0005471;GO:0005739;GO:0005743;GO:0006810;GO:0016021;GO:0055085;GO:0140021;GO:1990544;GO:0005471;GO:0005739;GO:0005743;GO:0006810;GO:0016021;GO:0055085;GO:0140021;GO:1990544	ATP:ADP antiporter activity;mitochondrion;mitochondrial inner membrane;transport;integral component of membrane;transmembrane transport;mitochondrial ADP transmembrane transport;mitochondrial ATP transmembrane transport;ATP:ADP antiporter activity;mitochondrion;mitochondrial inner membrane;transport;integral component of membrane;transmembrane transport;mitochondrial ADP transmembrane transport;m…								48991000	51622000	41278000	94450000	76896000	5	94313000	94907000	97514000	66033000	79457000	5	25.546	25.6215	25.2989	26.493	26.1964	26.491	26.5	26.5391	25.9767	26.2437	34.074	307	58.6	19	58.6	58.6	0	323.31	NaN	NaN
457	Tb927.9.10890	Regulatory subunit of type II PKA R-subunit, putative	1.5608	0.642281	0.068188	1.16629		1.16629	GO:0005930;GO:0005930;GO:0005930	axoneme;axoneme;axoneme								2230900	6918500	7219500	7599000	5616700	5	8648800	10340000	11823000	7948500	7415200	5	21.0892	22.722	22.7835	22.8574	22.4213	23.0441	23.3017	23.4951	22.9223	22.8221	31.568	268	68.7	16	68.7	68.7	0	313.67	16	16
458	Tb927.5.2940	stress-induced protein sti1, putative	1.19117	0.252381	0.0682067	1.16617		1.16617	GO:0005515;GO:0005654;GO:0005737;GO:0010608;GO:0030154;GO:0051879	protein binding;nucleoplasm;cytoplasm;posttranscriptional regulation of gene expression;cell differentiation;Hsp90 protein binding								176560000	193710000	199360000	234060000	237470000	5	295190000	251920000	259280000	225450000	208360000	5	27.3956	27.5293	27.5708	27.8023	27.8232	28.1371	27.9084	27.9499	27.7482	27.6345	62.327	550	85.8	68	85.8	85.8	0	323.31	68	68
459	Tb927.11.3790	hypothetical protein, conserved	1.43736	0.523426	0.0682183	1.1661		1.1661	GO:0005634;GO:0005643;GO:0005643;GO:0005737	nucleus;nuclear pore;nuclear pore;cytoplasm								2394800	1303700	1658500	2792900	4115600	5	3236800	4075500	3492700	3789600	3035400	5	21.1915	20.3142	20.6614	21.4133	21.9727	21.6261	21.9585	21.7359	21.8536	21.5335	32.372	292	53.1	14	53.1	53.1	0	67.959	14	14
460	Tb927.10.3380;Tb927.10.3370	60S acidic ribosomal protein P2, putative;60S acidic ribosomal protein P2, putative	1.49144	0.576707	0.0685952	1.16371		1.16371	GO:0002181;GO:0003735;GO:0005622;GO:0005737;GO:0005739;GO:0005840;GO:0006412;GO:0006414;GO:0022625;GO:0022625;GO:0022625;GO:0030295;GO:0043021;GO:0002181;GO:0003735;GO:0005622;GO:0005737;GO:0005739;GO:0005840;GO:0006412;GO:0006414;GO:0022625;GO:0022625;GO:0022625;GO:0030295;GO:0043021	cytoplasmic translation;structural constituent of ribosome;intracellular anatomical structure;cytoplasm;mitochondrion;ribosome;translation;translational elongation;cytosolic large ribosomal subunit;cytosolic large ribosomal subunit;cytosolic large ribosomal subunit;protein kinase activator activity;ribonucleoprotein complex binding;cytoplasmic translation;structural constituent of ribosome;intrac…	GO:0022625;GO:0003735	GO:0022625	GO:0003735					4926500	9053200	3487800	8213000	6840200	5	8554600	11369000	12995000	8382700	7201400	5	22.2321	23.11	21.7339	22.9695	22.7056	23.0283	23.4386	23.6315	22.999	22.7798	11.535	114	64	6	64	64	0	46.648	NaN	NaN
461	Tb927.10.2470	Cleft lip and palate transmembrane protein 1 (CLPTM1), putative	0.715347	-0.483286	0.0687979	1.16243		-1.16243	GO:0005737;GO:0012505;GO:0016020;GO:0016021	cytoplasm;endomembrane system;membrane;integral component of membrane								9307500	7191300	5811200	6551800	4426400	5	6029300	3855300	5143200	3707400	5077400	5	23.15	22.7778	22.4704	22.6435	22.0777	22.5236	21.8784	22.2942	21.822	22.2757	64.233	550	20.5	12	20.5	20.5	0	41.54	12	12
462	Tb927.1.750	Metal-binding domain-containing protein	1.58516	0.664628	0.0690967	1.16054		1.16054	GO:0030154;GO:0097740	cell differentiation;paraflagellar rod								4448700	2166300	2826400	7494800	5908500	5	4874100	8670500	8029000	6053300	8585600	5	22.085	21.0468	21.4305	22.8375	22.4944	22.2167	23.0477	22.9368	22.5293	23.0335	132.69	1215	42.6	23	42.6	42.6	0	110.46	23	23
463	Tb927.2.6000	glycosylphosphatidylinositol-specific phospholipase C	1.14924	0.20068	0.0692748	1.15942		1.15942	GO:0004629;GO:0005886;GO:0006507;GO:0006629;GO:0006650;GO:0008081;GO:0047396	phospholipase C activity;plasma membrane;GPI anchor release;lipid metabolic process;glycerophospholipid metabolic process;phosphoric diester hydrolase activity;glycosylphosphatidylinositol diacylglycerol-lyase activity								26901000	38303000	38011000	34446000	35369000	5	36667000	42438000	40801000	38190000	40757000	5	24.6812	25.191	25.1799	25.0378	25.076	25.128	25.3389	25.2821	25.1867	25.2805	40.662	358	61.7	21	61.7	61.7	0	323.31	21	21
464	Tb927.3.3040	Right handed beta helix region, putative	1.50654	0.591234	0.0694336	1.15843		1.15843	GO:0005930;GO:0005930;GO:0005930	axoneme;axoneme;axoneme								5756400	6785700	8042400	10612000	11289000	5	17022000	11829000	16944000	9820800	8390100	5	22.4567	22.6941	22.9392	23.3392	23.4284	24.0209	23.4958	24.0143	23.2274	23.0003	28.762	267	65.9	13	65.9	65.9	0	310.65	13	13
465	Tb927.9.8160	chaperone protein DnaJ, putative	1.33742	0.419455	0.0696358	1.15717		1.15717	GO:0006457;GO:0016021;GO:0020016;GO:0030133;GO:0051082	protein folding;integral component of membrane;ciliary pocket;transport vesicle;unfolded protein binding								1140300	929910	917210	1580700	1971700	5	1698000	1487900	1720800	1816700	2023100	5	20.121	19.8267	19.8069	20.5921	20.911	20.6954	20.5048	20.7146	20.7929	20.9481	47.83	430	13.3	4	13.3	13.3	0	203.22	4	4
466	Tb927.11.6710	predicted tetratricopeptide repeat (TPR) protein	1.14966	0.201213	0.0698493	1.15584		1.15584	GO:0005515	protein binding								4554200	4274400	4385800	3987100	3301000	5	4276000	5385100	4683500	4567800	4658600	5	22.1188	22.0273	22.0644	21.9269	21.6545	22.0278	22.3605	22.1592	22.1231	22.1515	43.185	381	63.3	17	63.3	63.3	0	188.14	17	17
467	Tb927.9.8820	hypothetical protein, conserved	0.759904	-0.396111	0.0698521	1.15582		-1.15582	GO:0005737	cytoplasm								9851200	9595000	10264000	8405600	10583000	5	7130800	9415100	9707800	4457900	6294800	5	23.2319	23.1939	23.2911	23.0029	23.3352	22.7656	23.1665	23.2107	22.0879	22.5857	119.55	1053	37.5	32	37.5	37.5	0	152.78	32	32
468	Tb927.2.4280	kinetoplastid-specific dual specificity phosphatase, putative	0.779516	-0.359349	0.0702815	1.15316		-1.15316	GO:0005737;GO:0006470;GO:0008138;GO:0016311;GO:0016791;GO:0030863;GO:0030863	cytoplasm;protein dephosphorylation;protein tyrosine/serine/threonine phosphatase activity;dephosphorylation;phosphatase activity;cortical cytoskeleton;cortical cytoskeleton								7091300	5828400	5363800	5703100	6030100	5	4735600	4906100	5587900	2849600	5319300	5	22.7576	22.4747	22.3548	22.4433	22.5238	22.1751	22.2261	22.4139	21.4423	22.3428	114.91	1042	34.3	25	34.3	34.3	0	56.141	25	25
469	Tb927.10.4040	3-keto-dihydrosphingosine reductase	0.868929	-0.20269	0.0706044	1.15117		-1.15117	GO:0005635;GO:0005783;GO:0005789;GO:0006633;GO:0006633;GO:0006633;GO:0006666;GO:0006666;GO:0030148;GO:0030148;GO:0047560;GO:0055114	nuclear envelope;endoplasmic reticulum;endoplasmic reticulum membrane;fatty acid biosynthetic process;fatty acid biosynthetic process;fatty acid biosynthetic process;3-keto-sphinganine metabolic process;3-keto-sphinganine metabolic process;sphingolipid biosynthetic process;sphingolipid biosynthetic process;3-dehydrosphinganine reductase activity;obsolete oxidation-reduction process								11426000	9314700	9269900	10782000	11074000	5	7610400	9782600	8484300	9024100	10167000	5	23.4458	23.1511	23.1441	23.3621	23.4007	22.8595	23.2218	23.0164	23.1054	23.2774	38.045	348	46	15	46	46	0	243.94	15	15
470	Tb927.10.14770	Associated kinase of Tb14-3-3	1.26707	0.341496	0.0706773	1.15072		1.15072	GO:0004672;GO:0004674;GO:0005516;GO:0005524;GO:0005634;GO:0005737;GO:0006468;GO:0008017;GO:0009931;GO:0010608;GO:0018105;GO:0035556;GO:0036064;GO:0036064;GO:0042803;GO:0046777;GO:0120119;GO:0120280	protein kinase activity;protein serine/threonine kinase activity;calmodulin binding;ATP binding;nucleus;cytoplasm;protein phosphorylation;microtubule binding;calcium-dependent protein serine/threonine kinase activity;posttranscriptional regulation of gene expression;peptidyl-serine phosphorylation;intracellular signal transduction;ciliary basal body;ciliary basal body;protein homodimerization act…								11566000	16107000	17011000	13137000	17253000	5	18792000	18907000	25057000	16714000	15654000	5	23.4634	23.9412	24.02	23.6471	24.0403	24.1636	24.1724	24.5787	23.9946	23.9	70.531	640	44.1	26	44.1	44.1	0	244.33	26	26
471	Tb927.8.730	nucleolar RNA-binding protein, putative	3.20664	1.68106	0.0708908	1.14941		1.14941	GO:0003723;GO:0005634;GO:0005730;GO:0016070	RNA binding;nucleus;nucleolus;RNA metabolic process	GO:0005730;GO:0003723				GO:0005730	GO:0003723		2626700	1281200	769890	6185500	3630400	5	14891000	3492600	19191000	6352800	2548700	5	21.3248	20.2891	19.5543	22.5605	21.7917	23.8279	21.7359	24.1939	22.599	21.2813	28.338	253	22.9	7	22.9	22.9	0	76.781	7	7
472	Tb927.10.9740	Regulatory particle triple-A ATPase subunit 6	1.27415	0.34954	0.0710437	1.14847		1.14847	GO:0005524;GO:0005654;GO:0005737;GO:0005838;GO:0005838;GO:0006511;GO:0016787;GO:0016887;GO:0030163;GO:0036402	ATP binding;nucleoplasm;cytoplasm;proteasome regulatory particle;proteasome regulatory particle;ubiquitin-dependent protein catabolic process;hydrolase activity;ATPase activity;protein catabolic process;proteasome-activating ATPase activity								17454000	17718000	17271000	9657400	16704000	5	18873000	17303000	21193000	22749000	20291000	5	24.0571	24.0787	24.0418	23.2032	23.9937	24.1698	24.0445	24.3371	24.4393	24.2743	45.699	408	65	23	60.3	60.3	0	323.31	25	23
473	Tb927.10.13280	hypothetical protein, conserved	1.08935	0.123465	0.0711533	1.1478		1.1478	GO:0005737;GO:0006417;GO:0019887;GO:0019901;GO:0033674;GO:0043022	cytoplasm;regulation of translation;protein kinase regulator activity;protein kinase binding;positive regulation of kinase activity;ribosome binding								60332000	58821000	60816000	65983000	67418000	5	67872000	72772000	69921000	70104000	60700000	5	25.8464	25.8098	25.8579	25.9756	26.0066	26.0163	26.1169	26.0592	26.063	25.8552	286.2	2606	46.8	109	46.8	46.8	0	323.31	109	109
474	Tb11.v5.0480.1;Tb927.10.15370	DNA-directed RNA polymerases I and III subunit RPAC1, putative	1.23916	0.309359	0.071307	1.14687		1.14687	GO:0001054;GO:0001056;GO:0003899;GO:0005634;GO:0005654;GO:0005666;GO:0005666;GO:0005730;GO:0005736;GO:0005736;GO:0006351;GO:0006351;GO:0046983	RNA polymerase I activity;RNA polymerase III activity;DNA-directed 5'-3' RNA polymerase activity;nucleus;nucleoplasm;RNA polymerase III complex;RNA polymerase III complex;nucleolus;RNA polymerase I complex;RNA polymerase I complex;transcription, DNA-templated;transcription, DNA-templated;protein dimerization activity	GO:0005730				GO:0005730			6850100	5012100	6924100	7366200	7302100	5	10557000	7458800	8577300	8021000	6841400	5	22.7077	22.257	22.7232	22.8125	22.7999	23.3317	22.8305	23.0321	22.9354	22.7059	37.329	337	49	15	49	49	0	241.85	NaN	NaN
475	Tb927.10.16100;Tb11.v5.0411.1	FK506-binding protein (FKBP)-type peptidyl-prolyl isomerase, putative	1.33245	0.414081	0.0714155	1.14621		1.14621	GO:0000413;GO:0003755;GO:0005515;GO:0005737;GO:0009408;GO:0031072;GO:0061077	protein peptidyl-prolyl isomerization;peptidyl-prolyl cis-trans isomerase activity;protein binding;cytoplasm;response to heat;heat shock protein binding;chaperone-mediated protein folding								178330000	251210000	242660000	260300000	248010000	5	369390000	382240000	351510000	225380000	244450000	5	27.41	27.9043	27.8544	27.9556	27.8858	28.4606	28.5099	28.389	27.7478	27.865	47.604	425	75.5	31	75.5	75.5	0	323.31	NaN	NaN
476	Tb927.6.4390	kinesin, putative	0.833858	-0.262126	0.0715276	1.14553		-1.14553	GO:0003774;GO:0003777;GO:0005524;GO:0005737;GO:0005739;GO:0005871;GO:0005871;GO:0005874;GO:0005875;GO:0005875;GO:0007018;GO:0008017;GO:0016887	motor activity;microtubule motor activity;ATP binding;cytoplasm;mitochondrion;kinesin complex;kinesin complex;microtubule;microtubule associated complex;microtubule associated complex;microtubule-based movement;microtubule binding;ATPase activity								32349000	28640000	29877000	28792000	29931000	5	21285000	25278000	20768000	34695000	22710000	5	24.9472	24.7715	24.8325	24.7792	24.8351	24.3433	24.5914	24.3079	25.0482	24.4368	125.9	1111	63.2	74	63.2	63.2	0	323.31	75	74
477	Tb927.10.8440;Tb11.v5.0330.1;Tb927.10.8480;Tb927.10.8470;Tb927.10.8460;Tb11.v5.0309.1;Tb11.v5.0308.1;Tb11.v5.0307.1;Tb927.10.8450;Tb11.v5.0310.1;Tb11.v5.0333.1;Tb927.10.8530;Tb927.10.8520;Tb927.10.8510;Tb927.10.8500;Tb927.10.8490;Tb11.v5.0332.1;Tb11.v5.0331.1	glucose transporter 1B;glucose transporter 1E;glucose transporter, putative;glucose transporter, putative;glucose transporter, putative;glucose transporter, putative;glucose transporter, putative;glucose transporter, putative;glucose transporter, putative;glucose transporter 2A	0.558828	-0.839524	0.0717201	1.14436		-1.14436	GO:0005355;GO:0005737;GO:0005886;GO:0016020;GO:0016021;GO:0022857;GO:0055085;GO:0120267;GO:1904659;GO:0005355;GO:0005886;GO:0016020;GO:0016021;GO:0022857;GO:0051286;GO:0055085;GO:0120267;GO:1904659;GO:0005886;GO:0016020;GO:0016021;GO:0022857;GO:0051286;GO:0055085;GO:0120267;GO:0005886;GO:0016020;GO:0016021;GO:0022857;GO:0051286;GO:0055085;GO:0120267;GO:0005886;GO:0016020;GO:0016021;GO:0022857;GO:…	glucose transmembrane transporter activity;cytoplasm;plasma membrane;membrane;integral component of membrane;transmembrane transporter activity;transmembrane transport;pellicular membrane;glucose transmembrane transport;glucose transmembrane transporter activity;plasma membrane;membrane;integral component of membrane;transmembrane transporter activity;cell tip;transmembrane transport;pellicular m…								128660000	95754000	109480000	180670000	179050000	5	45159000	36249000	22843000	133410000	149950000	5	26.939	26.5128	26.7061	27.4288	27.4158	25.4285	25.1114	24.4452	26.9913	27.1599	56.479	527	25.8	16	25.8	25.8	0	210.91	NaN	NaN
478	Tb927.10.8540	chaperone protein DnaJ, putative	1.17993	0.238702	0.0719058	1.14324		1.14324	GO:0005737;GO:0005829;GO:0006457;GO:0006986;GO:0009408;GO:0010608;GO:0031981;GO:0042026;GO:0051082;GO:0051085;GO:0051087;GO:0097014;GO:0097014	cytoplasm;cytosol;protein folding;response to unfolded protein;response to heat;posttranscriptional regulation of gene expression;nuclear lumen;protein refolding;unfolded protein binding;chaperone cofactor-dependent protein refolding;chaperone binding;ciliary plasm;ciliary plasm							GO:0097014	15267000	11706000	14086000	15394000	17003000	5	15525000	17073000	18976000	15328000	19771000	5	23.8639	23.4807	23.7478	23.8759	24.0193	23.8881	24.0252	24.1777	23.8697	24.2369	36.435	336	67.9	24	67.9	67.9	0	323.31	24	24
479	Tb927.11.15990	Nucleoporin NUP109	0.740249	-0.433917	0.0722413	1.14121		-1.14121	GO:0005634;GO:0005643;GO:0005643;GO:0031080;GO:0031080	nucleus;nuclear pore;nuclear pore;nuclear pore outer ring;nuclear pore outer ring								20234000	14088000	15554000	11101000	9768500	5	10582000	10327000	10733000	11025000	9702300	5	24.2703	23.748	23.8908	23.4042	23.2197	23.3351	23.2999	23.3556	23.3943	23.2099	108.72	1001	45.4	36	45.4	45.4	0	323.31	36	36
480	Tb927.8.820	VID27 cytoplasmic protein, putative	0.88805	-0.171287	0.0722481	1.14117		-1.14117	GO:0005634;GO:0005635;GO:0005737;GO:0005783;GO:0020016	nucleus;nuclear envelope;cytoplasm;endoplasmic reticulum;ciliary pocket								10842000	10655000	10523000	10113000	11339000	5	7982000	11179000	9775200	9811600	8738000	5	23.3701	23.345	23.327	23.2697	23.4348	22.9283	23.4143	23.2207	23.2261	23.0589	61.686	553	56.1	24	56.1	56.1	0	323.31	24	24
481	Tb927.10.7230;Tb11.v5.0615.1	Flagellar Member 1	0.946612	-0.0791551	0.0724569	1.13992		-1.13992	GO:0004550;GO:0005930;GO:0005930;GO:0005930;GO:0031514;GO:0097740	nucleoside diphosphate kinase activity;axoneme;axoneme;axoneme;motile cilium;paraflagellar rod								114600000	104700000	109370000	103280000	105810000	5	105300000	107320000	97203000	98787000	100440000	5	26.772	26.6417	26.7046	26.622	26.6569	26.6499	26.6773	26.5345	26.5578	26.5818	284.7	2521	57	127	57	56.7	0	323.31	NaN	NaN
482	Tb927.1.3950	alanine aminotransferase	0.839291	-0.252757	0.0733683	1.13449		-1.13449	GO:0003824;GO:0004021;GO:0005737;GO:0005739;GO:0005829;GO:0006524;GO:0006524;GO:0006560;GO:0009058;GO:0020023;GO:0030170;GO:0097014;GO:0097014	catalytic activity;L-alanine:2-oxoglutarate aminotransferase activity;cytoplasm;mitochondrion;cytosol;alanine catabolic process;alanine catabolic process;proline metabolic process;biosynthetic process;kinetoplast;pyridoxal phosphate binding;ciliary plasm;ciliary plasm							GO:0097014	114690000	115440000	144560000	97055000	103880000	5	90808000	100420000	83907000	96452000	111530000	5	26.7732	26.7826	27.1071	26.5323	26.6303	26.4363	26.5815	26.3223	26.5233	26.7329	55.704	504	73.4	35	73.4	73.4	0	323.31	35	35
483	Tb927.11.13250	eukaryotic translation initiation factor 2 gamma, putative	1.27532	0.350856	0.0741322	1.12999		1.12999	GO:0000049;GO:0001731;GO:0001731;GO:0003743;GO:0003924;GO:0005525;GO:0005737;GO:0005829;GO:0005850;GO:0005850;GO:0006412;GO:0006413;GO:0016282;GO:0016282;GO:0042054;GO:0045903	tRNA binding;formation of translation preinitiation complex;formation of translation preinitiation complex;translation initiation factor activity;GTPase activity;GTP binding;cytoplasm;cytosol;eukaryotic translation initiation factor 2 complex;eukaryotic translation initiation factor 2 complex;translation;translational initiation;eukaryotic 43S preinitiation complex;eukaryotic 43S preinitiation co…								33855000	48808000	57481000	43780000	55389000	5	72332000	71910000	56927000	50556000	53475000	5	25.0129	25.5406	25.7766	25.3838	25.7231	26.1081	26.0997	25.7626	25.5914	25.6724	52.2	477	63.9	25	63.9	63.9	0	323.31	25	25
484	Tb927.5.1810;Tb927.5.1830	lysosomal/endosomal membrane protein p67;lysosomal/endosomal membrane protein p67	0.759416	-0.397038	0.0742838	1.12911		-1.12911	GO:0004620;GO:0005576;GO:0009395;GO:0009395;GO:0016021;GO:0030133;GO:0042493;GO:0004620;GO:0005576;GO:0009395;GO:0009395;GO:0016021;GO:0030133	phospholipase activity;extracellular region;phospholipid catabolic process;phospholipid catabolic process;integral component of membrane;transport vesicle;response to drug;phospholipase activity;extracellular region;phospholipid catabolic process;phospholipid catabolic process;integral component of membrane;transport vesicle								359200000	409900000	302450000	335800000	299620000	5	327710000	161590000	257960000	215400000	333640000	5	28.4202	28.6107	28.1721	28.323	28.1586	28.2878	27.2678	27.9426	27.6824	28.3137	72.732	659	55.8	28	55.8	55.8	0	323.31	NaN	NaN
485	Tb927.9.15460	calcium motive p-type ATPase, putative	0.796938	-0.327461	0.0745525	1.12754		-1.12754	GO:0000166;GO:0005388;GO:0005524;GO:0005886;GO:0006812;GO:0008553;GO:0015662;GO:0016021;GO:0016887;GO:0042493;GO:0120267	nucleotide binding;calcium transmembrane transporter activity, phosphorylative mechanism;ATP binding;plasma membrane;cation transport;proton-exporting ATPase activity, phosphorylative mechanism;ion transmembrane transporter activity, phosphorylative mechanism;integral component of membrane;ATPase activity;response to drug;pellicular membrane								53332000	77190000	74437000	49529000	50798000	5	53131000	48712000	50690000	43857000	46904000	5	25.6685	26.2019	26.1495	25.5618	25.5983	25.663	25.5378	25.5952	25.3863	25.4832	113.97	1041	56.2	52	56.2	56.2	0	323.31	52	52
486	Tb927.11.8370	Nucleus and spindle associated protein 1	1.47747	0.563127	0.0758386	1.12011		1.12011	GO:0005634;GO:0005654;GO:0005737;GO:0005819	nucleus;nucleoplasm;cytoplasm;spindle								5489600	4982300	6204800	3876600	2318600	5	5246200	8860900	4970000	7492900	7222500	5	22.3883	22.2484	22.565	21.8864	21.1448	22.3228	23.079	22.2448	22.8371	22.7841	105.1	892	7.8	5	7.8	7.8	0	11.48	5	5
487	Tb927.11.15800	Cytokinesis initiation factor 1	4.87257	2.28468	0.0767567	1.11488		1.11488	GO:0000281;GO:0000281;GO:0005515;GO:0032154;GO:0045184;GO:0051286;GO:0120119;GO:1902472	mitotic cytokinesis;mitotic cytokinesis;protein binding;cleavage furrow;establishment of protein localization;cell tip;flagellum attachment zone;regulation of mitotic cytokinesis, site selection								2286400	2034600	2117400	2275300	1680400	5	8761200	18276000	20137000	1762500	1709300	5	21.1246	20.9563	21.0139	21.1176	20.6804	23.0627	24.1234	24.2633	20.7492	20.705	89.585	793	50.1	32	50.1	50.1	0	153.28	32	32
488	Tb927.9.4680	Eukaryotic initiation factor 4A-1	1.09988	0.137349	0.0768178	1.11454		1.11454	GO:0002183;GO:0003676;GO:0003724;GO:0003729;GO:0003743;GO:0004386;GO:0005524;GO:0005730;GO:0005737;GO:0005829;GO:0005844;GO:0006139;GO:0006412;GO:0008186;GO:0010494;GO:0010494;GO:0016281;GO:0016281	cytoplasmic translational initiation;nucleic acid binding;RNA helicase activity;mRNA binding;translation initiation factor activity;helicase activity;ATP binding;nucleolus;cytoplasm;cytosol;polysome;nucleobase-containing compound metabolic process;translation;RNA-dependent ATPase activity;cytoplasmic stress granule;cytoplasmic stress granule;eukaryotic translation initiation factor 4F complex;euk…	GO:0003729;GO:0005730			GO:0003729	GO:0005730			431230000	434290000	459700000	354790000	432080000	5	467390000	462450000	497630000	444840000	450740000	5	28.6839	28.6941	28.7761	28.4024	28.6867	28.8001	28.7847	28.8905	28.7287	28.7477	45.361	404	84.9	35	84.9	84.9	0	323.31	35	35
489	Tb927.11.15480	heat shock protein Hsp20, putative	1.2597	0.333082	0.0768881	1.11414		1.11414	GO:0005737;GO:0009408;GO:0015631;GO:0031625;GO:0031981;GO:0044548;GO:0097014;GO:0097014	cytoplasm;response to heat;tubulin binding;ubiquitin protein ligase binding;nuclear lumen;S100 protein binding;ciliary plasm;ciliary plasm							GO:0097014	24329000	19083000	17528000	33846000	29780000	5	30507000	32135000	34027000	31271000	28976000	5	24.5362	24.1858	24.0632	25.0125	24.8278	24.8626	24.9376	25.0202	24.8983	24.7884	23.085	208	82.2	22	82.2	82.2	0	323.31	22	22
490	Tb927.9.7520	hypothetical protein, conserved	1.11647	0.158947	0.0773044	1.1118		1.1118	GO:0005515;GO:0005737;GO:0097014;GO:0097014	protein binding;cytoplasm;ciliary plasm;ciliary plasm							GO:0097014	80434000	92053000	89161000	81886000	86217000	5	92371000	89894000	113490000	87211000	96839000	5	26.2613	26.456	26.4099	26.2871	26.3615	26.4609	26.4217	26.758	26.378	26.5291	38.016	346	80.9	31	80.9	80.9	0	323.31	31	31
491	Tb927.8.5260	60S ribosomal protein L39, putative	1.66849	0.738543	0.0775143	1.11062		1.11062	GO:0003735;GO:0005730;GO:0005737;GO:0005840;GO:0006412;GO:0022625;GO:0022625;GO:0022625	structural constituent of ribosome;nucleolus;cytoplasm;ribosome;translation;cytosolic large ribosomal subunit;cytosolic large ribosomal subunit;cytosolic large ribosomal subunit	GO:0022625;GO:0003735;GO:0005730	GO:0022625	GO:0003735		GO:0005730			9900900	11647000	17856000	14267000	14236000	5	24785000	29827000	32275000	11507000	14908000	5	23.2391	23.4735	24.0899	23.7662	23.763	24.563	24.8301	24.9439	23.456	23.8296	6.5468	51	37.3	4	37.3	37.3	0	24.215	4	4
492	Tb927.7.3370	Intraflagellar transport protein 74, putative	1.2377	0.307657	0.0777854	1.1091		1.1091	GO:0000276;GO:0000276;GO:0005737;GO:0005813;GO:0005929;GO:0015078;GO:0015986;GO:0015986;GO:0015986;GO:0015986;GO:0030990;GO:0030992;GO:0035735;GO:0035735;GO:0035735;GO:0042073;GO:0042073;GO:0048487;GO:0060271	mitochondrial proton-transporting ATP synthase complex, coupling factor F(o);mitochondrial proton-transporting ATP synthase complex, coupling factor F(o);cytoplasm;centrosome;cilium;proton transmembrane transporter activity;ATP synthesis coupled proton transport;ATP synthesis coupled proton transport;ATP synthesis coupled proton transport;ATP synthesis coupled proton transport;intraciliary transp…								31170000	19899000	30558000	36746000	34852000	5	37877000	40683000	37744000	32916000	40426000	5	24.8937	24.2462	24.865	25.1311	25.0547	25.1748	25.2779	25.1697	24.9723	25.2688	67.485	596	73.8	44	73.8	73.8	0	323.31	44	44
493	Tb927.6.2340;Tb927.6.2280	prefoldin subunit, putative;prefoldin subunit, putative	1.48577	0.571211	0.0782641	1.10644		1.10644	GO:0005737;GO:0006457;GO:0016272;GO:0044183;GO:0051082;GO:0097014;GO:0097014;GO:0005737;GO:0006457;GO:0016272;GO:0044183;GO:0051082;GO:0097014;GO:0097014	cytoplasm;protein folding;prefoldin complex;protein folding chaperone;unfolded protein binding;ciliary plasm;ciliary plasm;cytoplasm;protein folding;prefoldin complex;protein folding chaperone;unfolded protein binding;ciliary plasm;ciliary plasm							GO:0097014	8126100	4255500	4092800	14687000	10695000	5	13711000	11446000	12766000	13184000	11082000	5	22.9541	22.0209	21.9647	23.808	23.3504	23.7088	23.4483	23.6058	23.6523	23.4017	16.282	139	60.4	10	60.4	60.4	0	119.73	NaN	NaN
494	Tb927.10.1510	CCR4-NOT transcription complex subunit 1	0.933456	-0.0993466	0.0783199	1.10613		-1.10613	GO:0000288;GO:0000932;GO:0000932;GO:0005737;GO:0006417;GO:0010494;GO:0010494;GO:0017148;GO:0030015;GO:0060090	nuclear-transcribed mRNA catabolic process, deadenylation-dependent decay;P-body;P-body;cytoplasm;regulation of translation;cytoplasmic stress granule;cytoplasmic stress granule;negative regulation of translation;CCR4-NOT core complex;molecular adaptor activity								261760000	272870000	261080000	243570000	246930000	5	251110000	238180000	256930000	219680000	234720000	5	27.9637	28.0236	27.9599	27.8598	27.8795	27.9037	27.8275	27.9368	27.7108	27.8064	259.12	2326	64.1	144	64.1	64.1	0	323.31	144	144
495	Tb927.6.640	ApaH-like phosphatase ALPH1	1.13053	0.177002	0.0784912	1.10518		1.10518	GO:0000290;GO:0003729;GO:0004722;GO:0005737;GO:0006470;GO:0010494;GO:0010494;GO:0016787;GO:0051286	deadenylation-dependent decapping of nuclear-transcribed mRNA;mRNA binding;protein serine/threonine phosphatase activity;cytoplasm;protein dephosphorylation;cytoplasmic stress granule;cytoplasmic stress granule;hydrolase activity;cell tip	GO:0003729			GO:0003729				10098000	10858000	10841000	9007900	8917700	5	11166000	11669000	12877000	10178000	10323000	5	23.2676	23.3723	23.37	23.1028	23.0882	23.4126	23.4762	23.6183	23.279	23.2994	79.106	734	49.9	30	49.9	49.9	0	323.31	30	30
496	Tb927.11.715;Tb927.11.18680;Tb11.0845	dynein light chain LC8, putative;dynein light chain LC8, putative;dynein light chain LC8, putative	1.20811	0.27275	0.0786581	1.10426		1.10426	GO:0003777;GO:0005634;GO:0005874;GO:0005875;GO:0005875;GO:0005930;GO:0005930;GO:0005930;GO:0007017;GO:0030286;GO:0030286;GO:0036064;GO:0036064;GO:0045505;GO:0051286;GO:0051959;GO:2000582;GO:0003777;GO:0005634;GO:0005737;GO:0005874;GO:0005875;GO:0005875;GO:0005930;GO:0005930;GO:0005930;GO:0007017;GO:0030286;GO:0030286;GO:0036064;GO:0036064;GO:0045505;GO:0051286;GO:0051959;GO:0120118;GO:0120280;GO:…	microtubule motor activity;nucleus;microtubule;microtubule associated complex;microtubule associated complex;axoneme;axoneme;axoneme;microtubule-based process;dynein complex;dynein complex;ciliary basal body;ciliary basal body;dynein intermediate chain binding;cell tip;dynein light intermediate chain binding;positive regulation of ATP-dependent microtubule motor activity, plus-end-directed;microt…								68384000	55849000	63522000	62184000	59573000	5	85781000	78849000	86566000	65978000	56750000	5	26.0272	25.735	25.9208	25.89	25.8282	26.3542	26.2326	26.3673	25.9755	25.7581	10.429	90	52.2	7	52.2	52.2	0	178.84	NaN	NaN
497	Tb927.11.6200;Tb927.11.6180	60S ribosomal protein L28, putative;60S ribosomal protein L28, putative	1.21892	0.285606	0.0790287	1.10222		1.10222	GO:0003729;GO:0003735;GO:0005737;GO:0005840;GO:0006412;GO:0022625;GO:0022625;GO:0022625;GO:0003729;GO:0003735;GO:0005737;GO:0005840;GO:0006412;GO:0022625;GO:0022625;GO:0022625	mRNA binding;structural constituent of ribosome;cytoplasm;ribosome;translation;cytosolic large ribosomal subunit;cytosolic large ribosomal subunit;cytosolic large ribosomal subunit;mRNA binding;structural constituent of ribosome;cytoplasm;ribosome;translation;cytosolic large ribosomal subunit;cytosolic large ribosomal subunit;cytosolic large ribosomal subunit	GO:0022625;GO:0003735;GO:0003729	GO:0022625	GO:0003735	GO:0003729				58828000	68285000	76855000	107060000	78695000	5	88639000	102700000	105540000	86195000	91968000	5	25.81	26.0251	26.1956	26.6738	26.2298	26.4014	26.6139	26.6532	26.3611	26.4546	16.861	146	47.9	12	47.9	47.9	0	174.9	NaN	NaN
498	Tb927.9.8350	hypothetical protein, conserved	0.743285	-0.428012	0.0791696	1.10144		-1.10144	GO:0000902;GO:0005515;GO:0005737;GO:0005929;GO:0110140;GO:0120119	cell morphogenesis;protein binding;cytoplasm;cilium;flagellum attachment zone organization;flagellum attachment zone								6966700	6002300	5590600	3922100	4581800	5	4278600	3780600	2693200	5259500	4104000	5	22.732	22.5171	22.4146	21.9032	22.1275	22.0287	21.8502	21.3609	22.3265	21.9686	66.853	604	40.6	17	40.6	40.6	0	94.269	17	17
499	Tb927.4.5310;Tb927.8.7110	Repressor of differentiation kinase 2;Serine/threonine-protein kinase NEK12.1, putative	1.16066	0.214941	0.0795601	1.0993		1.0993	GO:0004672;GO:0004674;GO:0005524;GO:0005737;GO:0006468;GO:0044145;GO:0097014;GO:0097014;GO:0106310;GO:0106311;GO:1902412;GO:0004672;GO:0004674;GO:0005524;GO:0005737;GO:0006468;GO:0030133;GO:0106310;GO:0106311	protein kinase activity;protein serine/threonine kinase activity;ATP binding;cytoplasm;protein phosphorylation;modulation of development of symbiont involved in interaction with host;ciliary plasm;ciliary plasm;protein serine kinase activity;protein threonine kinase activity;regulation of mitotic cytokinesis;protein kinase activity;protein serine/threonine kinase activity;ATP binding;cytoplasm;pr…							GO:0097014	6158900	7125700	6752000	5979000	5447800	5	7489100	6102200	7212700	8660500	7053700	5	22.5542	22.7646	22.6869	22.5115	22.3772	22.8364	22.5409	22.7821	23.046	22.7499	50.193	440	37	17	37	37	0	63.656	NaN	NaN
500	Tb927.4.4700	hypothetical protein, conserved	1.24458	0.315664	0.0796995	1.09854		1.09854	GO:0005737;GO:0005929;GO:0005930;GO:0005930;GO:0005930;GO:0120118	cytoplasm;cilium;axoneme;axoneme;axoneme;flagella connector								20435000	18895000	19340000	19696000	20152000	5	26580000	27590000	30173000	17888000	20383000	5	24.2845	24.1715	24.2051	24.2314	24.2644	24.6638	24.7176	24.8468	24.0925	24.2809	30.771	269	76.2	25	76.2	76.2	0	323.31	25	25
501	Tb927.1.3830	glucose-6-phosphate isomerase, glycosomal	0.83719	-0.256372	0.0801416	1.09614		-1.09614	GO:0004347;GO:0005737;GO:0005829;GO:0006094;GO:0006094;GO:0006094;GO:0006096;GO:0006096;GO:0006096;GO:0006096;GO:0006096;GO:0020015;GO:0048029;GO:0051156	glucose-6-phosphate isomerase activity;cytoplasm;cytosol;gluconeogenesis;gluconeogenesis;gluconeogenesis;glycolytic process;glycolytic process;glycolytic process;glycolytic process;glycolytic process;glycosome;monosaccharide binding;glucose 6-phosphate metabolic process								449340000	439080000	438060000	341200000	336440000	5	278230000	385120000	372930000	323750000	317800000	5	28.7432	28.7099	28.7066	28.346	28.3258	28.0517	28.5207	28.4743	28.2703	28.2435	67.614	607	64.9	39	64.9	64.9	0	323.31	39	39
502	Tb927.9.6040	E1-like ubiquitin-activating enzyme, putative	1.47393	0.559664	0.0801421	1.09614		1.09614	GO:0003824;GO:0005515;GO:0005737;GO:0005739;GO:0005829;GO:0008641;GO:0032182;GO:0032446;GO:0046872;GO:0071566;GO:0071569;GO:0097014;GO:0097014	catalytic activity;protein binding;cytoplasm;mitochondrion;cytosol;ubiquitin-like modifier activating enzyme activity;ubiquitin-like protein binding;protein modification by small protein conjugation;metal ion binding;UFM1 activating enzyme activity;protein ufmylation;ciliary plasm;ciliary plasm							GO:0097014	3104400	2728900	3225900	1378000	2019400	5	4419000	3786100	4815700	2683300	2656000	5	21.5659	21.3799	21.6213	20.3941	20.9455	22.0753	21.8523	22.1993	21.3556	21.3408	42.021	387	34.6	9	34.6	34.6	0	127.08	9	9
503	Tb927.10.10010	mRNA turnover protein 4 homolog, putative	1.28425	0.36093	0.0805143	1.09413		1.09413	GO:0000027;GO:0000027;GO:0000956;GO:0003735;GO:0005634;GO:0005730;GO:0005737;GO:0005840;GO:0006364;GO:0006364;GO:0006412;GO:0030687;GO:0042254;GO:0042273	ribosomal large subunit assembly;ribosomal large subunit assembly;nuclear-transcribed mRNA catabolic process;structural constituent of ribosome;nucleus;nucleolus;cytoplasm;ribosome;rRNA processing;rRNA processing;translation;preribosome, large subunit precursor;ribosome biogenesis;ribosomal large subunit biogenesis	GO:0003735;GO:0005730		GO:0003735		GO:0005730			6987700	9886100	9368000	13205000	10809000	5	13590000	14912000	14557000	9840200	11642000	5	22.7364	23.237	23.1593	23.6546	23.3657	23.696	23.83	23.7952	23.2303	23.4728	25.628	226	73.9	15	73.9	73.9	0	323.31	15	15
504	Tb927.8.7080	hypothetical protein, conserved	1.59825	0.676492	0.0808693	1.09222		1.09222	GO:0120120	bilobe structure								3318900	2618600	4421700	3204400	3444200	5	5681900	7978000	6683600	2717000	4122200	5	21.6623	21.3204	22.0762	21.6116	21.7157	22.4379	22.9276	22.6722	21.3736	21.975	174.77	1521	33.3	41	33.3	33.3	0	173.77	41	41
505	Tb927.6.1830	Cleavage stimulation factor subunit 50, putative	1.19088	0.252023	0.0809089	1.092		1.092	GO:0005515;GO:0005634;GO:0005654;GO:0005840;GO:0005847;GO:0005847;GO:0006378	protein binding;nucleus;nucleoplasm;ribosome;mRNA cleavage and polyadenylation specificity factor complex;mRNA cleavage and polyadenylation specificity factor complex;mRNA polyadenylation								3742800	3223600	3886700	2684600	2910200	5	4465100	3964200	3676200	3265200	4216700	5	21.8357	21.6202	21.8901	21.3563	21.4727	22.0903	21.9186	21.8098	21.6387	22.0077	49.927	442	46.4	13	46.4	46.4	0	312.67	13	13
506	Tb927.6.1660	hypothetical protein, conserved	1.60928	0.686417	0.081643	1.08808		1.08808	GO:0005930;GO:0005930;GO:0005930	axoneme;axoneme;axoneme								3988200	1822200	7285400	9842700	6716400	5	12558000	9655800	9223200	8231400	8054700	5	21.9273	20.7973	22.7966	23.2306	22.6793	23.5821	23.203	23.1368	22.9727	22.9414	65.25	570	58.2	26	58.2	57.2	0	323.31	27	27
507	Tb927.7.4750;Tb11.v5.0158.1	hypothetical protein, conserved	1.50701	0.591686	0.0818809	1.08682		1.08682	GO:0005737;GO:0042493;GO:0097014;GO:0097014	cytoplasm;response to drug;ciliary plasm;ciliary plasm							GO:0097014	1491100	2014500	1573800	791000	1008400	5	2522400	2447300	2394200	1236700	1765800	5	20.5079	20.942	20.5858	19.5933	19.9436	21.2664	21.2228	21.1911	20.2381	20.7519	45.395	413	23	7	23	23	0	76.433	NaN	NaN
508	Tb927.11.6070;REV__Tb927.5.1200	hypothetical protein, conserved	1.24386	0.314821	0.0821297	1.0855		1.0855	GO:0005737;GO:0005930;GO:0005930;GO:0005930	cytoplasm;axoneme;axoneme;axoneme								3575300	2820900	2889800	5066600	4341500	5	4376400	4772500	4093900	4786800	5223200	5	21.7696	21.4277	21.4625	22.2726	22.0498	22.0613	22.1863	21.965	22.1906	22.3165	43.467	384	39.3	13	39.3	39.3	0	105.42	NaN	NaN
509	Tb927.5.1120	Phage tail fibre repeat, putative	1.14369	0.1937	0.0826646	1.08268		1.08268	GO:0035869	ciliary transition zone								15254000	15707000	12600000	17113000	15224000	5	19467000	18114000	16191000	18031000	15001000	5	23.8627	23.9049	23.5869	24.0286	23.8598	24.2145	24.1106	23.9487	24.104	23.8386	655.92	6062	47.1	30	47.1	47.1	0	323.31	30	30
510	Tb927.10.10030	hypothetical protein, conserved	1.87796	0.909169	0.0833835	1.07892		1.07892	GO:0005737;GO:0042301	cytoplasm;phosphate ion binding								2125800	634820	1108700	2279900	2369900	5	4364400	2158400	4986600	2869500	1619700	5	21.0196	19.276	20.0804	21.1205	21.1764	22.0574	21.0415	22.2496	21.4524	20.6273	11.38	100	65	8	65	65	0	56.938	8	8
511	Tb927.8.2070;Tb927.8.2270	Present in the outer mitochondrial membrane proteome 39-1;Present in the outer mitochondrial membrane proteome 39-3	1.33134	0.412877	0.0837702	1.07691		1.07691	GO:0005741;GO:0005886;GO:0020016;GO:0060170;GO:0060170;GO:0005654;GO:0005737;GO:0005741;GO:0097014;GO:0097014	mitochondrial outer membrane;plasma membrane;ciliary pocket;ciliary membrane;ciliary membrane;nucleoplasm;cytoplasm;mitochondrial outer membrane;ciliary plasm;ciliary plasm							GO:0097014	35072000	48842000	57971000	83938000	74167000	5	88872000	76419000	86326000	64670000	83101000	5	25.0638	25.5416	25.7888	26.3228	26.1443	26.4052	26.1874	26.3633	25.9466	26.3084	21.799	199	84.4	2	84.4	11.1	0	323.31	NaN	NaN
512	Tb927.10.5790	hypothetical protein, conserved	0.85975	-0.218011	0.0851304	1.06992		-1.06992	GO:0005515;GO:0005739	protein binding;mitochondrion								7763900	7606100	8188700	9703600	9045000	5	7361600	7331400	5701000	7616700	8363000	5	22.8883	22.8587	22.9652	23.2101	23.1087	22.8116	22.8057	22.4428	22.8607	22.9956	59.193	536	44.4	21	44.4	44.4	0	323.31	21	21
513	Tb11.v5.0540.1;Tb927.4.4860;Tb927.4.4820;Tb927.4.4840	amino acid transporter 10, putative;amino acid transporter 7, putative;amino acid transporter 8, putative	1.31803	0.398381	0.0853116	1.06899		1.06899	GO:0005275;GO:0005783;GO:0006865;GO:0016020;GO:0030133;GO:0005275;GO:0005737;GO:0006865;GO:0016020;GO:0031981;GO:0097014;GO:0097014;GO:0003333;GO:0005275;GO:0006865;GO:0015171;GO:0016020;GO:0016021;GO:0030133	amine transmembrane transporter activity;endoplasmic reticulum;amino acid transport;membrane;transport vesicle;amine transmembrane transporter activity;cytoplasm;amino acid transport;membrane;nuclear lumen;ciliary plasm;ciliary plasm;amino acid transmembrane transport;amine transmembrane transporter activity;amino acid transport;amino acid transmembrane transporter activity;membrane;integral comp…							GO:0097014	20418000	21623000	20285000	19439000	19657000	5	30003000	27838000	36429000	21257000	18150000	5	24.2833	24.3661	24.2739	24.2125	24.2285	24.8386	24.7306	25.1186	24.3414	24.1135	52.651	490	23.9	10	23.9	22.7	0	323.31	NaN	NaN
514	Tb927.7.4470	hypothetical protein, conserved	1.3374	0.419428	0.0856785	1.06713		1.06713	GO:0005635;GO:0005783;GO:0005789;GO:0006614;GO:0016021	nuclear envelope;endoplasmic reticulum;endoplasmic reticulum membrane;SRP-dependent cotranslational protein targeting to membrane;integral component of membrane								11506000	10318000	10507000	23508000	19707000	5	21336000	20226000	20915000	21482000	17076000	5	23.4559	23.2987	23.3248	24.4866	24.2322	24.3468	24.2697	24.318	24.3566	24.0255	22.398	193	19.7	7	19.7	19.7	0	323.31	7	7
515	Tb927.10.13790	hypothetical protein, conserved	1.17413	0.231597	0.085693	1.06705		1.06705	GO:0000910;GO:0000910;GO:0005737;GO:0007050;GO:0030133;GO:0044782	cytokinesis;cytokinesis;cytoplasm;cell cycle arrest;transport vesicle;cilium organization								75517000	79004000	56101000	70965000	62194000	5	88366000	88468000	83445000	66434000	76932000	5	26.1703	26.2354	25.7415	26.0806	25.8903	26.397	26.3987	26.3143	25.9854	26.1971	74.674	680	64.3	46	64.3	64.3	0	323.31	46	46
516	Tb927.7.5030;Tb11.v5.0183.1	hypothetical protein, conserved	1.33417	0.415941	0.0859461	1.06577		1.06577	GO:0030863;GO:0030863	cortical cytoskeleton;cortical cytoskeleton								2565800	1295700	917690	1417900	1603800	5	2101600	1752600	2365800	2177700	2010000	5	21.291	20.3053	19.8076	20.4353	20.6131	21.0031	20.7411	21.1739	21.0544	20.9388	39.565	360	31.7	9	31.7	31.7	0	156.9	NaN	NaN
517	Tb927.11.2490	Unc104-like kinesin, putative	1.26886	0.343532	0.0864097	1.06344		1.06344	GO:0003774;GO:0003777;GO:0005515;GO:0005524;GO:0005737;GO:0005871;GO:0005871;GO:0005874;GO:0005875;GO:0005875;GO:0007018;GO:0008017;GO:0016887;GO:0030133;GO:0030705;GO:0047496	motor activity;microtubule motor activity;protein binding;ATP binding;cytoplasm;kinesin complex;kinesin complex;microtubule;microtubule associated complex;microtubule associated complex;microtubule-based movement;microtubule binding;ATPase activity;transport vesicle;cytoskeleton-dependent intracellular transport;vesicle transport along microtubule								16732000	19617000	21283000	17226000	17380000	5	21610000	28202000	28857000	16354000	22014000	5	23.9961	24.2256	24.3432	24.0381	24.0509	24.3652	24.7493	24.7824	23.9631	24.3919	172.38	1572	47.4	67	47.4	47.4	0	323.31	67	67
518	Tb927.11.9710;Tb927.10.13500	60S ribosomal protein L10a;60S ribosomal protein L10a, putative	1.35066	0.433665	0.0867272	1.06184		1.06184	GO:0000470;GO:0000470;GO:0003723;GO:0003735;GO:0005730;GO:0005737;GO:0005840;GO:0006412;GO:0015934;GO:0015934;GO:0022625;GO:0022625;GO:0022625;GO:0000470;GO:0000470;GO:0003723;GO:0003735;GO:0005730;GO:0005737;GO:0006412;GO:0015934;GO:0015934;GO:0022625;GO:0022625;GO:0022625;GO:0042301	maturation of LSU-rRNA;maturation of LSU-rRNA;RNA binding;structural constituent of ribosome;nucleolus;cytoplasm;ribosome;translation;large ribosomal subunit;large ribosomal subunit;cytosolic large ribosomal subunit;cytosolic large ribosomal subunit;cytosolic large ribosomal subunit;maturation of LSU-rRNA;maturation of LSU-rRNA;RNA binding;structural constituent of ribosome;nucleolus;cytoplasm;tr…	GO:0022625;GO:0003735;GO:0005730;GO:0003723	GO:0022625	GO:0003735		GO:0005730	GO:0003723		100300000	122300000	138920000	197300000	164130000	5	233980000	181550000	249750000	141750000	169430000	5	26.5797	26.8658	27.0497	27.5558	27.2903	27.8018	27.4358	27.8959	27.0788	27.3361	24.597	214	72.9	25	72.9	72.9	0	323.31	NaN	NaN
519	Tb927.5.4420;Tb05.5K5.70	nucleolar RNA helicase II, putative;nucleolar RNA helicase II, putative	1.22701	0.295145	0.0869178	1.06089		1.06089	GO:0003676;GO:0003723;GO:0003724;GO:0003729;GO:0004386;GO:0005524;GO:0005634;GO:0005654;GO:0005730;GO:0006139;GO:0003676;GO:0003723;GO:0003724;GO:0003729;GO:0004386;GO:0005524;GO:0005634;GO:0005654;GO:0005730;GO:0006139	nucleic acid binding;RNA binding;RNA helicase activity;mRNA binding;helicase activity;ATP binding;nucleus;nucleoplasm;nucleolus;nucleobase-containing compound metabolic process;nucleic acid binding;RNA binding;RNA helicase activity;mRNA binding;helicase activity;ATP binding;nucleus;nucleoplasm;nucleolus;nucleobase-containing compound metabolic process	GO:0003729;GO:0005730;GO:0003723			GO:0003729	GO:0005730	GO:0003723		22687000	19645000	22644000	22116000	22036000	5	33692000	30190000	25887000	19535000	24597000	5	24.4354	24.2277	24.4326	24.3986	24.3934	25.0059	24.8476	24.6257	24.2196	24.552	68.786	632	57.1	38	57.1	57.1	0	323.31	NaN	NaN
520	Tb927.10.13780;Tb11.v5.0718.1;Tb927.7.2420	glycogen synthase kinase 3;glycogen synthase kinase-3 alpha, putative	1.21685	0.283148	0.0869946	1.06051		1.06051	GO:0000278;GO:0000281;GO:0000281;GO:0004672;GO:0004674;GO:0005524;GO:0005634;GO:0005737;GO:0005929;GO:0005930;GO:0005930;GO:0005930;GO:0006468;GO:0007165;GO:0020023;GO:0031981;GO:0036064;GO:0036064;GO:0050321;GO:0097014;GO:0097014;GO:0097542;GO:0004672;GO:0004707;GO:0005524;GO:0005634;GO:0005737;GO:0006468;GO:0010468;GO:0035556;GO:0106310;GO:0106311	mitotic cell cycle;mitotic cytokinesis;mitotic cytokinesis;protein kinase activity;protein serine/threonine kinase activity;ATP binding;nucleus;cytoplasm;cilium;axoneme;axoneme;axoneme;protein phosphorylation;signal transduction;kinetoplast;nuclear lumen;ciliary basal body;ciliary basal body;tau-protein kinase activity;ciliary plasm;ciliary plasm;ciliary tip;protein kinase activity;MAP kinase act…							GO:0097014	58210000	49935000	43419000	70024000	72822000	5	67019000	62555000	72484000	74767000	81427000	5	25.7948	25.5735	25.3718	26.0613	26.1179	25.9981	25.8986	26.1112	26.1559	26.279	40.32	352	75.9	33	75.9	75.9	0	323.31	NaN	NaN
521	Tb11.v5.0325.1		0.819677	-0.286873	0.087243	1.05927		-1.05927										11791000	10314000	12217000	8911500	9566200	5	7625700	7386600	7197400	10060000	11009000	5	23.4912	23.2981	23.5424	23.0872	23.1895	22.8624	22.8165	22.779	23.2621	23.3922	36.986	325	36.6	4	12.6	12.6	0	131.74	12	4
522	Tb927.3.1200.2;Tb927.3.1200.1		0.853188	-0.229064	0.0874716	1.05813		-1.05813										14220000	10283000	12378000	11190000	9695500	5	9701500	10533000	10880000	8804200	9367000	5	23.7614	23.2938	23.5613	23.4157	23.2089	23.2098	23.3284	23.3752	23.0698	23.1592	83.763	773	50.6	25	50.6	50.6	0	323.31	NaN	NaN
523	Tb927.4.1500	RNA editing associated helicase 2	0.889765	-0.168504	0.0875417	1.05779		-1.05779	GO:0000963;GO:0003676;GO:0003723;GO:0003729;GO:0004386;GO:0005524;GO:0005737;GO:0005739;GO:0016554;GO:0016556;GO:0020023;GO:0031019;GO:0031019;GO:0031981;GO:0034458;GO:0048255;GO:0097014;GO:0097014	mitochondrial RNA processing;nucleic acid binding;RNA binding;mRNA binding;helicase activity;ATP binding;cytoplasm;mitochondrion;cytidine to uridine editing;mRNA modification;kinetoplast;mitochondrial mRNA editing complex;mitochondrial mRNA editing complex;nuclear lumen;3'-5' RNA helicase activity;mRNA stabilization;ciliary plasm;ciliary plasm	GO:0003729;GO:0003723			GO:0003729		GO:0003723	GO:0097014	5851300	7544300	6998800	7035300	6342700	5	5169200	6133600	6475300	6324200	5947200	5	22.4803	22.847	22.7387	22.7462	22.5967	22.3015	22.5483	22.6265	22.5925	22.5038	241.82	2167	25.1	42	25.1	25.1	0	226.07	42	42
524	Tb927.11.6920	hypothetical protein, conserved	1.25659	0.329518	0.0877599	1.0567		1.0567	GO:0005737;GO:0005930;GO:0005930;GO:0005930	cytoplasm;axoneme;axoneme;axoneme								3980400	4116800	4283800	6335700	6478800	5	5156000	7069500	7014000	5669800	6751200	5	21.9245	21.9731	22.0305	22.5951	22.6273	22.2978	22.7532	22.7418	22.4349	22.6867	186.37	1665	33.2	41	33.2	33.2	0	244.52	41	41
525	Tb927.11.13060	translation-associated element 2, putative	0.688775	-0.537895	0.0877708	1.05665		-1.05665	GO:0000049;GO:0005737;GO:0006412;GO:0043023;GO:0072344;GO:1990112;GO:1990116	tRNA binding;cytoplasm;translation;ribosomal large subunit binding;rescue of stalled ribosome;RQC complex;ribosome-associated ubiquitin-dependent protein catabolic process								5824700	4474300	5063600	8152000	5955400	5	3157700	3605200	4923600	6525700	2086000	5	22.4738	22.0932	22.2717	22.9587	22.5058	21.5904	21.7816	22.2313	22.6377	20.9923	121.32	1100	34.1	29	34.1	34.1	0	84.872	29	29
526	Tb927.11.14140	ethanolamine-phosphate cytidylyltransferase	1.32875	0.410075	0.0882876	1.0541		1.0541	GO:0003824;GO:0004306;GO:0005737;GO:0005829;GO:0006646;GO:0006646;GO:0008654;GO:0008654;GO:0009058;GO:0046335;GO:0046335;GO:0046335;GO:0097014;GO:0097014	catalytic activity;ethanolamine-phosphate cytidylyltransferase activity;cytoplasm;cytosol;phosphatidylethanolamine biosynthetic process;phosphatidylethanolamine biosynthetic process;phospholipid biosynthetic process;phospholipid biosynthetic process;biosynthetic process;ethanolamine biosynthetic process;ethanolamine biosynthetic process;ethanolamine biosynthetic process;ciliary plasm;ciliary plasm							GO:0097014	6307500	13416000	13079000	6456200	6692600	5	11833000	13394000	12215000	12511000	11105000	5	22.5886	23.6775	23.6407	22.6223	22.6741	23.4963	23.6751	23.5422	23.5767	23.4047	43.424	384	63.8	21	63.8	63.8	0	169.06	21	21
527	Tb927.10.12180	hypothetical protein, conserved	1.50798	0.592614	0.0884894	1.05311		1.05311	GO:0005739;GO:0020023	mitochondrion;kinetoplast								1051900	940790	2033200	1918300	1046700	5	1648700	2392900	1580300	3277900	1642300	5	20.0046	19.8435	20.9553	20.8714	19.9974	20.6529	21.1903	20.5918	21.6443	20.6473	77.894	702	20.2	10	20.2	20.2	0	66.405	10	10
528	Tb927.3.2310	parkin coregulated gene protein	0.896708	-0.15729	0.089547	1.04795		-1.04795	GO:0005654;GO:0005737;GO:0005930;GO:0005930;GO:0005930;GO:0030544;GO:0051087;GO:0051879;GO:0060285;GO:0060548;GO:0097014;GO:0097014	nucleoplasm;cytoplasm;axoneme;axoneme;axoneme;Hsp70 protein binding;chaperone binding;Hsp90 protein binding;cilium-dependent cell motility;negative regulation of cell death;ciliary plasm;ciliary plasm							GO:0097014	26837000	23863000	22488000	20915000	23670000	5	21546000	21921000	22581000	18130000	21430000	5	24.6777	24.5083	24.4227	24.318	24.4966	24.3609	24.3858	24.4286	24.1119	24.3531	33.785	300	70.7	20	70.7	70.7	0	323.31	20	20
529	Tb927.1.5030	leucine-rich repeat protein (LRRP), putative	1.32994	0.411365	0.0895989	1.0477		1.0477	GO:0005737;GO:0120119	cytoplasm;flagellum attachment zone								2170300	2085900	1343800	2867500	1356600	5	3136500	3005500	2494100	2199100	2230300	5	21.0495	20.9922	20.3579	21.4514	20.3716	21.5807	21.5192	21.2501	21.0685	21.0888	80.773	735	23.8	16	23.8	23.8	0	116.19	16	16
530	Tb927.10.9800	60S ribosomal protein L22	0.694562	-0.525824	0.0897086	1.04717		-1.04717	GO:0002181;GO:0003723;GO:0003735;GO:0005730;GO:0005737;GO:0005840;GO:0006412	cytoplasmic translation;RNA binding;structural constituent of ribosome;nucleolus;cytoplasm;ribosome;translation	GO:0003735;GO:0005730;GO:0003723		GO:0003735		GO:0005730	GO:0003723		7290400	4577900	4689800	6381000	5003100	5	1950600	4981300	6122700	3242500	3110500	5	22.7976	22.1263	22.1611	22.6054	22.2544	20.8955	22.2481	22.5457	21.6287	21.5687	15.271	130	56.2	2	10.8	10.8	0	13.081	9	2
531	Tb927.8.2390	hypothetical protein, conserved	1.53887	0.621872	0.0900027	1.04574		1.04574	GO:0005737;GO:0005930;GO:0005930;GO:0005930	cytoplasm;axoneme;axoneme;axoneme								1603900	5300600	2402500	3330500	2770100	5	4130900	7742000	4319300	3357200	4160900	5	20.6132	22.3377	21.1961	21.6673	21.4015	21.978	22.8843	22.0424	21.6788	21.9885	163.24	1465	19.6	22	19.6	19.6	0	73.786	22	22
532	Tb927.11.3650;Tb11.v5.0435.1	adenylosuccinate synthetase, putative	1.24222	0.312924	0.0902916	1.04435		1.04435	GO:0000287;GO:0004019;GO:0005525;GO:0005737;GO:0006164;GO:0006164;GO:0006164;GO:0010608;GO:0020015;GO:0044208;GO:0044208;GO:0044208;GO:0046040;GO:0046040;GO:0097014;GO:0097014	magnesium ion binding;adenylosuccinate synthase activity;GTP binding;cytoplasm;purine nucleotide biosynthetic process;purine nucleotide biosynthetic process;purine nucleotide biosynthetic process;posttranscriptional regulation of gene expression;glycosome;'de novo' AMP biosynthetic process;'de novo' AMP biosynthetic process;'de novo' AMP biosynthetic process;IMP metabolic process;IMP metabolic pr…							GO:0097014	238590000	257920000	259890000	256880000	257700000	5	375100000	393260000	320220000	241770000	248490000	5	27.83	27.9423	27.9533	27.9365	27.9411	28.4827	28.5509	28.2545	27.8491	27.8886	66.674	602	84.9	55	84.9	84.9	0	323.31	NaN	NaN
533	Tb927.8.6760;Tb927.8.6750	translationally controlled tumor protein (TCTP), putative;translationally-controlled tumor protein homolog, putative	1.42325	0.509185	0.090636	1.0427		1.0427	GO:0000910;GO:0000910;GO:0005509;GO:0005737;GO:0005739;GO:0005829;GO:0006412;GO:0007005;GO:0007049;GO:0009408;GO:0097014;GO:0097014;GO:0005509;GO:0005737;GO:0007049;GO:0009408	cytokinesis;cytokinesis;calcium ion binding;cytoplasm;mitochondrion;cytosol;translation;mitochondrion organization;cell cycle;response to heat;ciliary plasm;ciliary plasm;calcium ion binding;cytoplasm;cell cycle;response to heat							GO:0097014	46331000	46392000	59321000	78708000	76247000	5	120930000	77471000	110290000	67990000	60254000	5	25.4655	25.4674	25.822	26.23	26.1842	26.8496	26.2072	26.7167	26.0188	25.8446	19.35	170	91.8	17	91.8	91.8	0	323.31	NaN	NaN
534	Tb927.6.4920;Tb927.6.4910;Tb927.6.4900;Tb927.6.4880;Tb927.6.4860;Tb927.6.4850;Tb927.6.4840;Tb927.6.4890;Tb927.6.4870	S-adenosylmethionine synthetase, putative;S-adenosylmethionine synthetase, putative;S-adenosylmethionine synthetase, putative;S-adenosylmethionine synthetase, putative;S-adenosylmethionine synthetase, putative;S-adenosylmethionine synthetase, putative;S-adenosylmethionine synthetase, putative;S-adenosylmethionine synthetase, putative;S-adenosylmethionine synthetase, putative	1.26172	0.335394	0.0910404	1.04077		1.04077	GO:0004478;GO:0005524;GO:0005737;GO:0005829;GO:0006556;GO:0006556;GO:0006730;GO:0046872;GO:0097014;GO:0097014;GO:0004478;GO:0005524;GO:0005737;GO:0005829;GO:0006556;GO:0006556;GO:0006730;GO:0046872;GO:0097014;GO:0097014;GO:0004478;GO:0005524;GO:0005737;GO:0005829;GO:0006556;GO:0006556;GO:0006730;GO:0046872;GO:0097014;GO:0097014;GO:0004478;GO:0005524;GO:0005737;GO:0005829;GO:0006556;GO:0006556;GO:…	methionine adenosyltransferase activity;ATP binding;cytoplasm;cytosol;S-adenosylmethionine biosynthetic process;S-adenosylmethionine biosynthetic process;one-carbon metabolic process;metal ion binding;ciliary plasm;ciliary plasm;methionine adenosyltransferase activity;ATP binding;cytoplasm;cytosol;S-adenosylmethionine biosynthetic process;S-adenosylmethionine biosynthetic process;one-carbon metab…	GO:0005730				GO:0005730		GO:0097014	60670000	62492000	69869000	39334000	59223000	5	68012000	93871000	78271000	67368000	60381000	5	25.8545	25.8972	26.0581	25.2293	25.8197	26.0193	26.4842	26.222	26.0056	25.8476	43.54	397	74.8	38	74.8	74.8	0	323.31	NaN	NaN
535	Tb927.10.15590	macrophage infectivity potentiator, precursor, putative	1.17712	0.235258	0.0911263	1.04036		1.04036	GO:0000413;GO:0003755;GO:0005528;GO:0005737;GO:0006457;GO:0061077	protein peptidyl-prolyl isomerization;peptidyl-prolyl cis-trans isomerase activity;FK506 binding;cytoplasm;protein folding;chaperone-mediated protein folding								5482200	5055500	5930500	7998400	6263300	5	7009500	8165900	6359500	7727800	6910000	5	22.3863	22.2694	22.4997	22.9313	22.5785	22.7409	22.9612	22.6005	22.8816	22.7203	21.394	196	57.1	10	57.1	57.1	0	323.31	10	10
536	Tb927.5.4270	ATP-dependent DEAD/H RNA helicase, putative	2.49171	1.31714	0.0911914	1.04005		1.04005	GO:0003676;GO:0003723;GO:0004386;GO:0005524;GO:0005634;GO:0005730;GO:0006139;GO:0006364;GO:0006364	nucleic acid binding;RNA binding;helicase activity;ATP binding;nucleus;nucleolus;nucleobase-containing compound metabolic process;rRNA processing;rRNA processing	GO:0005730;GO:0003723				GO:0005730	GO:0003723		3369100	3570300	3231900	1835600	1132500	5	8562600	7291400	12209000	2231500	2445100	5	21.6839	21.7676	21.624	20.8078	20.1111	23.0296	22.7978	23.5414	21.0896	21.2215	93.954	828	39.6	29	39.6	39.6	0	116.72	29	29
537	Tb927.10.10370;Tb927.10.10290	hypothetical protein, conserved;hypothetical protein, conserved	1.37383	0.458202	0.091284	1.03961		1.03961	GO:0005737;GO:0005930;GO:0005930;GO:0005930;GO:0005930;GO:0005930;GO:0005930	cytoplasm;axoneme;axoneme;axoneme;axoneme;axoneme;axoneme								1393600	2105500	1756200	4018100	3621000	5	3196900	3598300	3866700	3675600	3377200	5	20.4104	21.0057	20.744	21.9381	21.788	21.6082	21.7789	21.8827	21.8095	21.6874	20.152	182	60.4	7	60.4	60.4	0	153.62	NaN	NaN
538	Tb927.6.1670	PAB-dependent poly(A)-specific ribonuclease subunit PAN2 (pseudogene)	0.652831	-0.615219	0.0912911	1.03957		-1.03957	GO:0000289;GO:0010608	nuclear-transcribed mRNA poly(A) tail shortening;posttranscriptional regulation of gene expression								3749500	4461800	4438800	7561400	8226800	5	3603700	5072400	4412600	3366000	2110700	5	21.8383	22.0892	22.0817	22.8502	22.9719	21.781	22.2742	22.0732	21.6826	21.0093	119.36	1086	18.5	6	18.5	6.1	0	71.963	17	17
539	Tb927.8.4820;Tb11.v5.0659.1	eukaryotic translation initiation factor 4 gamma 3	1.32707	0.408244	0.0921232	1.03563		1.03563	GO:0003723;GO:0003729;GO:0003743;GO:0005515;GO:0005737;GO:0005844;GO:0006412;GO:0010494;GO:0010494;GO:0010608;GO:0016281;GO:0016281	RNA binding;mRNA binding;translation initiation factor activity;protein binding;cytoplasm;polysome;translation;cytoplasmic stress granule;cytoplasmic stress granule;posttranscriptional regulation of gene expression;eukaryotic translation initiation factor 4F complex;eukaryotic translation initiation factor 4F complex	GO:0003729;GO:0003723			GO:0003729		GO:0003723		3889000	6540200	7198900	4322600	3895500	5	8201600	7932500	7176900	5593500	5395200	5	21.891	22.6409	22.7793	22.0435	21.8934	22.9675	22.9193	22.7749	22.4153	22.3632	69.338	622	49	25	49	49	0	323.31	NaN	NaN
540	Tb927.6.740	ATP-dependent DEAH-box RNA helicase, putative	1.44224	0.528313	0.0921638	1.03544		1.03544	GO:0003676;GO:0003723;GO:0004386;GO:0005524;GO:0005634;GO:0005737	nucleic acid binding;RNA binding;helicase activity;ATP binding;nucleus;cytoplasm	GO:0003723					GO:0003723		5638200	4501100	4990500	7700800	7984200	5	7836600	5192500	12367000	9159800	9886500	5	22.4268	22.1018	22.2508	22.8766	22.9287	22.9018	22.308	23.56	23.1269	23.237	139.08	1251	35.7	33	35.7	35.7	0	192.43	33	33
541	Tb927.8.3750	nucleolar protein 56	1.09351	0.128963	0.0926921	1.03296		1.03296	GO:0000398;GO:0005634;GO:0005654;GO:0005730;GO:0005819;GO:0006364;GO:0006364;GO:0030515;GO:0031428;GO:0032040;GO:0042254	mRNA splicing, via spliceosome;nucleus;nucleoplasm;nucleolus;spindle;rRNA processing;rRNA processing;snoRNA binding;box C/D RNP complex;small-subunit processome;ribosome biogenesis	GO:0005730				GO:0005730			63394000	64268000	69588000	56023000	59644000	5	74470000	64499000	67344000	63926000	71938000	5	25.9178	25.9376	26.0523	25.7395	25.8299	26.1502	25.9428	26.005	25.9299	26.1003	54.358	483	73.1	31	73.1	73.1	0	323.31	32	32
542	Tb927.11.3160	hypothetical protein, conserved	1.22931	0.297845	0.0927725	1.03258		1.03258	GO:0005737	cytoplasm								2121100	1707500	2256600	1647100	1209000	5	2212300	2530700	2039000	2238800	1970800	5	21.0164	20.7035	21.1057	20.6515	20.2054	21.0771	21.2711	20.9594	21.0943	20.9104	43.836	390	45.6	12	45.6	45.6	0	195.74	12	12
543	Tb927.10.5450	ISWI complex protein	0.772003	-0.373322	0.0930146	1.03145		-1.03145	GO:0000976;GO:0003677;GO:0005634;GO:0005654;GO:0005730;GO:0006334;GO:0006334;GO:0006338;GO:0031010;GO:0031010;GO:0031010;GO:0031555;GO:0031935;GO:0033186;GO:0044212;GO:0045892;GO:0045893	transcription regulatory region sequence-specific DNA binding;DNA binding;nucleus;nucleoplasm;nucleolus;nucleosome assembly;nucleosome assembly;chromatin remodeling;ISWI-type complex;ISWI-type complex;ISWI-type complex;transcriptional attenuation;regulation of chromatin silencing;CAF-1 complex;transcription regulatory region DNA binding;negative regulation of transcription, DNA-templated;positive…	GO:0005730				GO:0005730			8687500	11702000	11967000	12311000	14560000	5	10599000	12066000	9400500	6852500	6805800	5	23.0505	23.4803	23.5126	23.5534	23.7955	23.3374	23.5244	23.1643	22.7082	22.6983	107.29	957	51	39	51	51	0	323.31	39	39
544	Tb927.7.6280	Domain of unknown function (DUF3508), putative	1.23668	0.30647	0.0930917	1.03109		1.03109	GO:0005737;GO:0005930;GO:0005930;GO:0005930;GO:0030030	cytoplasm;axoneme;axoneme;axoneme;cell projection organization								2374500	3802500	4552900	3897700	3216900	5	4951100	4294000	4896200	3910300	4016300	5	21.1792	21.8585	22.1184	21.8942	21.6172	22.2393	22.0339	22.2232	21.8988	21.9374	72.053	640	41.4	24	41.4	41.4	0	141.33	24	24
545	Tb927.9.14100	hypothetical protein, conserved	1.31169	0.391422	0.0934837	1.02926		1.02926	GO:0005739	mitochondrion								3356400	3808000	4364700	2640100	2363500	5	4073200	5385700	5174300	3719900	3332600	5	21.6785	21.8606	22.0575	21.3322	21.1725	21.9577	22.3607	22.3029	21.8268	21.6682	34.916	314	43.9	9	43.9	43.9	0	86.62	9	9
546	Tb927.10.210	GPI transamidase component GAA1	1.48651	0.571932	0.0936626	1.02843		1.02843	GO:0003923;GO:0005783;GO:0006506;GO:0006506;GO:0006506;GO:0016021;GO:0042765;GO:0042765;GO:0046658	GPI-anchor transamidase activity;endoplasmic reticulum;GPI anchor biosynthetic process;GPI anchor biosynthetic process;GPI anchor biosynthetic process;integral component of membrane;GPI-anchor transamidase complex;GPI-anchor transamidase complex;anchored component of plasma membrane								1358700	1166000	3199700	4106900	3725800	5	4274100	4250000	4616500	3666000	3346200	5	20.3738	20.1531	21.6095	21.9696	21.8291	22.0272	22.019	22.1384	21.8058	21.6741	51.313	461	17.6	6	17.6	17.6	0	56.271	6	6
547	Tb927.8.5330	tyrosyl/methionyl-tRNA synthetase, putative	1.38928	0.474342	0.0946285	1.02398		1.02398	GO:0000049;GO:0004812;GO:0005737;GO:0043039;GO:0043039	tRNA binding;aminoacyl-tRNA ligase activity;cytoplasm;tRNA aminoacylation;tRNA aminoacylation								8780600	9965100	8052300	16643000	16826000	5	17718000	10868000	17619000	18063000	19460000	5	23.0659	23.2485	22.941	23.9884	24.0042	24.0787	23.3736	24.0706	24.1065	24.214	24.204	223	77.6	19	77.6	77.6	0	323.31	19	19
548	Tb927.10.7110	Myo-inositol 1-phosphate synthase	1.65847	0.729853	0.0948283	1.02306		1.02306	GO:0004512;GO:0005737;GO:0006021;GO:0006021;GO:0006021;GO:0006506;GO:0006506;GO:0006506;GO:0008654;GO:0008654	inositol-3-phosphate synthase activity;cytoplasm;inositol biosynthetic process;inositol biosynthetic process;inositol biosynthetic process;GPI anchor biosynthetic process;GPI anchor biosynthetic process;GPI anchor biosynthetic process;phospholipid biosynthetic process;phospholipid biosynthetic process								5287400	4867900	3354800	11117000	13410000	5	6994400	12079000	11652000	12376000	19982000	5	22.3341	22.2149	21.6778	23.4063	23.6768	22.7378	23.526	23.4741	23.561	24.2522	58.274	528	52.1	21	52.1	52.1	0	323.31	21	21
549	Tb927.8.1590	ubiquitin-protein ligase, putative	1.09176	0.126662	0.0954418	1.02026		1.02026	GO:0000209;GO:0003723;GO:0004842;GO:0005622;GO:0005654;GO:0005737;GO:0005739;GO:0006511;GO:0016567;GO:0016874;GO:0043161;GO:0045732;GO:0061630	protein polyubiquitination;RNA binding;ubiquitin-protein transferase activity;intracellular anatomical structure;nucleoplasm;cytoplasm;mitochondrion;ubiquitin-dependent protein catabolic process;protein ubiquitination;ligase activity;proteasome-mediated ubiquitin-dependent protein catabolic process;positive regulation of protein catabolic process;ubiquitin protein ligase activity	GO:0003723					GO:0003723		47006000	41142000	44502000	43334000	44068000	5	47861000	47342000	54337000	42279000	48426000	5	25.4863	25.2941	25.4074	25.369	25.3932	25.5123	25.4966	25.6954	25.3334	25.5293	470.71	4304	38.6	127	38.6	38.6	0	323.31	127	127
550	Tb927.11.4030	hypothetical protein, conserved	1.31298	0.39285	0.0962928	1.01641		1.01641	GO:0005737;GO:0005929	cytoplasm;cilium								7444200	5986600	6509700	10946000	11946000	5	9610200	12137000	11440000	9132200	13919000	5	22.8277	22.5133	22.6342	23.3839	23.51	23.1961	23.5329	23.4476	23.1225	23.7306	183.2	1673	40.3	54	40.3	40.3	0	323.31	54	54
551	Tb927.8.5100	hypothetical protein, conserved	1.41129	0.497016	0.0962955	1.01639		1.01639	GO:0005737;GO:0005739;GO:0020023	cytoplasm;mitochondrion;kinetoplast								1585400	1010000	1175800	994270	1460600	5	1780100	2710600	1696700	1457400	1142000	5	20.5964	19.9459	20.1652	19.9233	20.4781	20.7635	21.3702	20.6943	20.475	20.1231	313.77	2880	11.5	23	11.3	11.3	0	54.842	24	23
552	Tb927.4.3850	NLE (NUC135) domain/WD domain, G-beta repeat, putative	1.38366	0.468492	0.0963533	1.01613		1.01613	GO:0005515;GO:0005634;GO:0005654;GO:0005730;GO:0005840;GO:0030687	protein binding;nucleus;nucleoplasm;nucleolus;ribosome;preribosome, large subunit precursor	GO:0005730				GO:0005730			2047900	2927200	2688100	2751900	1983300	5	3299600	3561500	5244400	2379000	2670700	5	20.9657	21.4811	21.3582	21.392	20.9195	21.6539	21.7641	22.3223	21.1819	21.3488	49.106	453	41.3	12	41.3	41.3	0	158.21	12	12
553	Tb927.4.2000	ruvB-like DNA helicase, putative	1.08715	0.120553	0.0965139	1.01541		1.01541	GO:0000492;GO:0000812;GO:0000812;GO:0000812;GO:0003678;GO:0005524;GO:0005634;GO:0005654;GO:0005737;GO:0006338;GO:0006357;GO:0016573;GO:0016573;GO:0031011;GO:0031011;GO:0035267;GO:0035267;GO:0043139;GO:0097255	box C/D snoRNP assembly;Swr1 complex;Swr1 complex;Swr1 complex;DNA helicase activity;ATP binding;nucleus;nucleoplasm;cytoplasm;chromatin remodeling;regulation of transcription by RNA polymerase II;histone acetylation;histone acetylation;Ino80 complex;Ino80 complex;NuA4 histone acetyltransferase complex;NuA4 histone acetyltransferase complex;5'-3' DNA helicase activity;R2TP complex								49399000	46160000	48104000	43002000	42958000	5	52597000	55283000	46734000	47094000	47927000	5	25.558	25.4601	25.5197	25.3579	25.3564	25.6485	25.7203	25.478	25.489	25.5143	52.61	474	65	35	65	65	0	323.31	35	35
554	Tb927.10.8980	hypothetical protein, conserved	1.50902	0.593609	0.096738	1.0144		1.0144	GO:0005654;GO:0005730;GO:0005737;GO:0005739;GO:0020023	nucleoplasm;nucleolus;cytoplasm;mitochondrion;kinetoplast	GO:0005730				GO:0005730			14884000	6804700	7042500	24275000	20991000	5	22788000	26329000	26135000	16478000	19933000	5	23.8273	22.6981	22.7477	24.533	24.3233	24.4418	24.6502	24.6395	23.974	24.2487	17.598	169	39.1	6	39.1	39.1	0	94.699	6	6
555	Tb927.9.1960	nitrilase, putative	1.15962	0.213648	0.096772	1.01425		1.01425	GO:0005654;GO:0005737;GO:0006107;GO:0006528;GO:0006541;GO:0006807;GO:0050152;GO:0080061;GO:0097014;GO:0097014	nucleoplasm;cytoplasm;oxaloacetate metabolic process;asparagine metabolic process;glutamine metabolic process;nitrogen compound metabolic process;omega-amidase activity;indole-3-acetonitrile nitrilase activity;ciliary plasm;ciliary plasm							GO:0097014	5546900	4646100	5538600	7092600	5992300	5	6899700	6326800	5785200	7525200	6879200	5	22.4032	22.1476	22.4011	22.7579	22.5147	22.7181	22.593	22.4639	22.8433	22.7138	30.298	273	54.6	13	54.6	54.6	0	197.6	13	13
556	Tb927.11.16480	enoyl-CoA hydratase/isomerase family protein, putative	1.25683	0.329787	0.0970194	1.01314		1.01314	GO:0003824;GO:0003860;GO:0005737;GO:0005739;GO:0006574;GO:0006574;GO:0008152;GO:0016853;GO:0031981;GO:0097014;GO:0097014	catalytic activity;3-hydroxyisobutyryl-CoA hydrolase activity;cytoplasm;mitochondrion;valine catabolic process;valine catabolic process;metabolic process;isomerase activity;nuclear lumen;ciliary plasm;ciliary plasm							GO:0097014	3252000	2389200	3592800	3411600	4849800	5	3517500	4014300	4668500	5051100	4737300	5	21.6329	21.1881	21.7767	21.702	22.2095	21.7461	21.9367	22.1545	22.2682	22.1756	40.234	362	46.4	14	46.4	46.4	0	188.25	14	14
557	Tb927.3.2880	Mitochondrial ATP synthase subunit, putative	1.31889	0.399328	0.097358	1.01163		1.01163	GO:0005737;GO:0005739;GO:0005753;GO:0005753	cytoplasm;mitochondrion;mitochondrial proton-transporting ATP synthase complex;mitochondrial proton-transporting ATP synthase complex								1415200	1102900	1398900	2314200	1912900	5	1731300	1696600	2252200	2569900	2491200	5	20.4326	20.0729	20.4159	21.1421	20.8673	20.7234	20.6942	21.1029	21.2933	21.2484	12.643	104	23.1	3	23.1	23.1	0	31.211	3	3
558	Tb927.9.13030	QA-SNARE protein putative	1.26129	0.334904	0.0973733	1.01156		1.01156	GO:0000149;GO:0005484;GO:0006886;GO:0006906;GO:0006906;GO:0012505;GO:0016020;GO:0016021;GO:0016192;GO:0030133;GO:0031201;GO:0031201;GO:0048278;GO:0061025	SNARE binding;SNAP receptor activity;intracellular protein transport;vesicle fusion;vesicle fusion;endomembrane system;membrane;integral component of membrane;vesicle-mediated transport;transport vesicle;SNARE complex;SNARE complex;vesicle docking;membrane fusion								1929400	2265800	1716700	3149800	3091300	5	2581300	2799300	3649100	3170700	3128100	5	20.8797	21.1116	20.7112	21.5868	21.5598	21.2997	21.4166	21.7991	21.5964	21.5769	35.982	305	43	10	43	43	0	85.886	10	10
559	Tb927.11.11680	2-oxoglutarate dehydrogenase E2 component, putative	1.28634	0.363271	0.0975301	1.01086		1.01086	GO:0005737;GO:0005739;GO:0016746;GO:0036064;GO:0036064	cytoplasm;mitochondrion;transferase activity, transferring acyl groups;ciliary basal body;ciliary basal body								64986000	49108000	50263000	28269000	35387000	5	62269000	58203000	65338000	58534000	48958000	5	25.9536	25.5495	25.583	24.7527	25.0767	25.892	25.7946	25.9614	25.8028	25.545	41.143	383	76.2	23	76.2	76.2	0	323.31	23	23
560	Tb927.9.12360	RNA-binding protein, putative	0.761113	-0.393817	0.0979426	1.00903		-1.00903	GO:0003676;GO:0003729;GO:0005737;GO:0010608;GO:0031981;GO:0097014;GO:0097014	nucleic acid binding;mRNA binding;cytoplasm;posttranscriptional regulation of gene expression;nuclear lumen;ciliary plasm;ciliary plasm	GO:0003729			GO:0003729			GO:0097014	3660100	3068200	3766200	3191000	2007700	5	1892100	2117800	2641400	2236200	3056800	5	21.8035	21.549	21.8447	21.6056	20.9371	20.8516	21.0141	21.3329	21.0926	21.5436	61.658	560	25.5	13	25.5	25.5	0	110.47	13	13
561	Tb927.9.10010	chaperone protein DnaJ, putative	1.17475	0.232355	0.0981268	1.00821		1.00821	GO:0003723;GO:0003729;GO:0005743;GO:0005783;GO:0006457;GO:0006614;GO:0006620;GO:0008320;GO:0016021;GO:0031204;GO:0031204;GO:0031207;GO:0031207;GO:0051082	RNA binding;mRNA binding;mitochondrial inner membrane;endoplasmic reticulum;protein folding;SRP-dependent cotranslational protein targeting to membrane;posttranslational protein targeting to endoplasmic reticulum membrane;protein transmembrane transporter activity;integral component of membrane;posttranslational protein targeting to membrane, translocation;posttranslational protein targeting to m…	GO:0003729;GO:0003723			GO:0003729		GO:0003723		28217000	25662000	29032000	39077000	38120000	5	39618000	37371000	41758000	34659000	34681000	5	24.7501	24.6131	24.7911	25.2198	25.184	25.2397	25.1554	25.3155	25.0467	25.0476	56.711	490	52	31	52	52	0	323.31	31	31
562	Tb927.9.7690	SUMO-interacting motif-containing protein	1.17619	0.234121	0.0988248	1.00513		1.00513	GO:0004652;GO:0005730;GO:0005737;GO:0010608;GO:0031499;GO:0031499;GO:0050265;GO:0071044;GO:0071050	polynucleotide adenylyltransferase activity;nucleolus;cytoplasm;posttranscriptional regulation of gene expression;TRAMP complex;TRAMP complex;RNA uridylyltransferase activity;histone mRNA catabolic process;sno(s)RNA polyadenylation	GO:0005730				GO:0005730			3417300	3455700	3482000	4393000	4363800	5	3741800	4894500	4954100	3900100	4988600	5	21.7044	21.7205	21.7315	22.0668	22.0572	21.8353	22.2227	22.2402	21.8951	22.2502	199.56	1857	17.3	21	17.3	17.3	0	98.549	21	21
563	Tb927.7.5840	hypothetical protein, conserved	1.21373	0.279452	0.0988638	1.00496		1.00496	GO:0005635;GO:0005783;GO:0016021	nuclear envelope;endoplasmic reticulum;integral component of membrane								4238400	3930700	3385400	5517200	3947900	5	5542100	4666200	6095700	4084600	5123600	5	22.0151	21.9064	21.6909	22.3955	21.9127	22.402	22.1538	22.5394	21.9618	22.2887	26.164	229	21	6	21	21	0	51.844	6	6
564	Tb927.2.5240	pre-mRNA splicing factor 19	1.18207	0.241315	0.0989852	1.00443		1.00443	GO:0000349;GO:0000349;GO:0000398;GO:0000974;GO:0004842;GO:0005515;GO:0005634;GO:0005654;GO:0005730;GO:0005840;GO:0006281;GO:0006281;GO:0016567;GO:0045291;GO:0061630;GO:0071006;GO:0071006;GO:0071013;GO:0071013	generation of catalytic spliceosome for first transesterification step;generation of catalytic spliceosome for first transesterification step;mRNA splicing, via spliceosome;Prp19 complex;ubiquitin-protein transferase activity;protein binding;nucleus;nucleoplasm;nucleolus;ribosome;DNA repair;DNA repair;protein ubiquitination;mRNA trans splicing, SL addition;ubiquitin protein ligase activity;U2-typ…	GO:0005730				GO:0005730			5367700	8483400	7086100	7423600	7220100	5	9033800	7565600	8794000	7167600	9498100	5	22.3559	23.0162	22.7566	22.8237	22.7836	23.1069	22.851	23.0681	22.7731	23.1792	54.268	509	64.2	22	64.2	64.2	0	323.31	22	22
565	Tb927.10.15540;Tb11.v5.0651.1	predicted VPS53-like domain protein	0.575303	-0.797605	0.0992557	1.00324		-1.00324	GO:0000938;GO:0000938;GO:0000938;GO:0005829;GO:0010008;GO:0030133;GO:0042147	GARP complex;GARP complex;GARP complex;cytosol;endosome membrane;transport vesicle;retrograde transport, endosome to Golgi								5231300	4870900	5824900	6594900	2014100	5	3521400	3606700	3958900	1413600	1615100	5	22.3187	22.2158	22.4738	22.6529	20.9417	21.7477	21.7822	21.9167	20.4309	20.6232	93.63	835	35.3	22	35.3	35.3	0	116.65	NaN	NaN
566	Tb927.11.10160	60S ribosomal protein L22, putative	0.636232	-0.652375	0.0994634	1.00234		-1.00234	GO:0002181;GO:0003723;GO:0003735;GO:0005737;GO:0005840;GO:0006412	cytoplasmic translation;RNA binding;structural constituent of ribosome;cytoplasm;ribosome;translation	GO:0003735;GO:0003723		GO:0003735			GO:0003723		23254000	20624000	17306000	14016000	8293900	5	6126300	13078000	13594000	9677200	10646000	5	24.471	24.2978	24.0448	23.7406	22.9836	22.5466	23.6406	23.6965	23.2062	23.3438	15.259	130	59.2	3	59.2	13.8	0	47.536	10	10
567	Tb927.10.15290;Tb11.v5.0628.1	tubulin binding cofactor c, putative	1.2692	0.34392	0.100119	0.999482		0.999482	GO:0000902;GO:0004672;GO:0005096;GO:0005524;GO:0006468;GO:0036064;GO:0036064;GO:0120280	cell morphogenesis;protein kinase activity;GTPase activator activity;ATP binding;protein phosphorylation;ciliary basal body;ciliary basal body;ciliary pro-basal body								9883400	7142500	8992200	15994000	13801000	5	13016000	14404000	13090000	15022000	15306000	5	23.2366	22.768	23.1002	23.931	23.7183	23.6338	23.78	23.642	23.8406	23.8676	181.96	1678	29.8	34	29.8	29.8	0	202.22	NaN	NaN
568	Tb927.9.9290	polyadenylate-binding protein 1	1.15173	0.203808	0.10016	0.999306		0.999306	GO:0003676;GO:0003723;GO:0003730;GO:0005634;GO:0005737;GO:0005829;GO:0005844;GO:0006396;GO:0006446;GO:0008143;GO:0008266;GO:0010494;GO:0010494;GO:0010608;GO:1990904	nucleic acid binding;RNA binding;mRNA 3'-UTR binding;nucleus;cytoplasm;cytosol;polysome;RNA processing;regulation of translational initiation;poly(A) binding;poly(U) RNA binding;cytoplasmic stress granule;cytoplasmic stress granule;posttranscriptional regulation of gene expression;ribonucleoprotein complex	GO:0003723					GO:0003723		31071000	34692000	32130000	37210000	37330000	5	42715000	42726000	45325000	34885000	32946000	5	24.8891	25.0481	24.9374	25.1492	25.1538	25.3482	25.3486	25.4338	25.0561	24.9736	63.029	566	56.2	31	56.2	56.2	0	323.31	31	31
569	Tb927.9.8200;Tb11.v5.0687.1	Pescadillo N-terminus/BRCA1 C Terminus (BRCT) domain containing protein, putative	0.681064	-0.554138	0.100603	0.997389		-0.997389	GO:0000463;GO:0000463;GO:0000466;GO:0000466;GO:0003723;GO:0005634;GO:0005654;GO:0005730;GO:0030687;GO:0042254;GO:0043021;GO:0070545;GO:0070545	maturation of LSU-rRNA from tricistronic rRNA transcript (SSU-rRNA, 5.8S rRNA, LSU-rRNA);maturation of LSU-rRNA from tricistronic rRNA transcript (SSU-rRNA, 5.8S rRNA, LSU-rRNA);maturation of 5.8S rRNA from tricistronic rRNA transcript (SSU-rRNA, 5.8S rRNA, LSU-rRNA);maturation of 5.8S rRNA from tricistronic rRNA transcript (SSU-rRNA, 5.8S rRNA, LSU-rRNA);RNA binding;nucleus;nucleoplasm;nucleolus…	GO:0005730;GO:0003723				GO:0005730	GO:0003723		6558200	9982500	11023000	4830500	5217700	5	5415000	5609000	5933300	3976400	4682400	5	22.6449	23.251	23.394	22.2037	22.315	22.3685	22.4193	22.5004	21.923	22.1588	76.419	658	43.2	27	43.2	43.2	0	134.46	NaN	NaN
570	Tb927.10.8640	Galactose oxidase, central domain containing protein, putative	1.7075	0.771883	0.100608	0.997368		0.997368	GO:0005515;GO:0005737;GO:0005930;GO:0005930;GO:0005930;GO:0031981	protein binding;cytoplasm;axoneme;axoneme;axoneme;nuclear lumen								10455000	6123300	5079800	32415000	22590000	5	19865000	18154000	20133000	42824000	29926000	5	23.3177	22.5459	22.2763	24.9502	24.4292	24.2437	24.1138	24.2631	25.3519	24.8349	39.2	366	45.6	15	45.6	45.6	0	74.754	15	15
571	Tb927.9.8000	ubiquitin-protein ligase, putative	1.3048	0.383829	0.100882	0.996184		0.996184	GO:0000209;GO:0004842;GO:0005524;GO:0005634;GO:0005737;GO:0006301;GO:0006301;GO:0006464;GO:0016874;GO:0031981;GO:0061631;GO:0070534;GO:0097014;GO:0097014	protein polyubiquitination;ubiquitin-protein transferase activity;ATP binding;nucleus;cytoplasm;postreplication repair;postreplication repair;cellular protein modification process;ligase activity;nuclear lumen;ubiquitin conjugating enzyme activity;protein K63-linked ubiquitination;ciliary plasm;ciliary plasm							GO:0097014	24595000	16400000	16010000	35492000	31991000	5	34085000	27794000	31633000	33326000	35594000	5	24.5519	23.9672	23.9325	25.081	24.9312	25.0226	24.7283	24.9149	24.9901	25.0851	17.132	150	40	10	40	40	0	203.28	10	10
572	Tb927.11.2430	Cytoplasmic dynein 2 heavy chain (DYNC2H2), putative	0.88054	-0.183539	0.101396	0.993977		-0.993977	GO:0003777;GO:0005524;GO:0005868;GO:0005868;GO:0005874;GO:0005930;GO:0005930;GO:0005930;GO:0007018;GO:0007052;GO:0007052;GO:0007059;GO:0008569;GO:0030286;GO:0030286;GO:0030990;GO:0031514;GO:0035721;GO:0035721;GO:0045505;GO:0051959;GO:0060271;GO:0072382;GO:0097546	microtubule motor activity;ATP binding;cytoplasmic dynein complex;cytoplasmic dynein complex;microtubule;axoneme;axoneme;axoneme;microtubule-based movement;mitotic spindle organization;mitotic spindle organization;chromosome segregation;ATP-dependent microtubule motor activity, minus-end-directed;dynein complex;dynein complex;intraciliary transport particle;motile cilium;intraciliary retrograde t…								297170000	258220000	264030000	226090000	209810000	5	226920000	233870000	223710000	204380000	216480000	5	28.1467	27.944	27.9761	27.7523	27.6445	27.7576	27.8011	27.7371	27.6067	27.6897	484.96	4307	66.9	290	66.9	66.3	0	323.31	292	292
573	Tb927.8.1190;Tb927.8.1170;Tb11.v5.0871.1	eukaryotic translation initiation factor 3 subunit h;eukaryotic translation initiation factor 3 subunit h	1.22083	0.287857	0.102781	0.988087		0.988087	GO:0004843;GO:0005737;GO:0005852;GO:0005852;GO:0008237;GO:0008541;GO:0008541;GO:0016579;GO:0043161;GO:0070628;GO:0004843;GO:0005737;GO:0005852;GO:0005852;GO:0008237;GO:0008541;GO:0008541;GO:0016579;GO:0043161;GO:0070628	thiol-dependent ubiquitin-specific protease activity;cytoplasm;eukaryotic translation initiation factor 3 complex;eukaryotic translation initiation factor 3 complex;metallopeptidase activity;proteasome regulatory particle, lid subcomplex;proteasome regulatory particle, lid subcomplex;protein deubiquitination;proteasome-mediated ubiquitin-dependent protein catabolic process;proteasome binding;thio…								15641000	29606000	25529000	25119000	31210000	5	30816000	29652000	30955000	31287000	32463000	5	23.8988	24.8194	24.6056	24.5823	24.8955	24.8772	24.8216	24.8837	24.8991	24.9523	36.419	331	67.7	15	67.7	67.7	0	323.31	NaN	NaN
574	Tb927.7.6260	TPR repeat, putative	1.1704	0.226996	0.102866	0.987726		0.987726	GO:0005515;GO:0005634;GO:0005635;GO:0005783;GO:0042493;GO:0072546;GO:0072546	protein binding;nucleus;nuclear envelope;endoplasmic reticulum;response to drug;EMC complex;EMC complex								12239000	13413000	13229000	12069000	16857000	5	18191000	17206000	16645000	14090000	13229000	5	23.545	23.6771	23.6572	23.5248	24.0068	24.1167	24.0364	23.9886	23.7482	23.6572	36.454	322	68	20	68	68	0	323.31	20	20
575	Tb927.8.6930	serine/threonine-protein kinase NRKB, putative	1.38712	0.472096	0.103043	0.986983		0.986983	GO:0004672;GO:0004674;GO:0005524;GO:0005634;GO:0006468;GO:0106310;GO:0106311	protein kinase activity;protein serine/threonine kinase activity;ATP binding;nucleus;protein phosphorylation;protein serine kinase activity;protein threonine kinase activity								3772200	4872100	4426900	1714300	3085800	5	4138300	5971400	5994200	4444300	4241500	5	21.847	22.2161	22.0779	20.7092	21.5572	21.9806	22.5096	22.5151	22.0835	22.0161	47.915	431	39.4	5	39.4	14.6	0	142.67	12	12
576	Tb927.5.2270	Component of motile flagella 44	0.87606	-0.190899	0.103355	0.985667		-0.985667	GO:0005515;GO:0005737;GO:0005930;GO:0005930;GO:0005930	protein binding;cytoplasm;axoneme;axoneme;axoneme								4698900	3919000	4313700	4765300	3891700	5	4054200	4461500	3728700	3537100	3131400	5	22.1639	21.9021	22.0405	22.1841	21.892	21.951	22.0891	21.8302	21.7541	21.5784	53.67	478	45.4	15	45.4	43.9	0	116.96	16	16
577	Tb927.5.2080	GMP reductase	0.884419	-0.177198	0.103652	0.984424		-0.984424	GO:0003824;GO:0003920;GO:0003938;GO:0005730;GO:0005737;GO:0006164;GO:0006164;GO:0006164;GO:0006177;GO:0006177;GO:0006177;GO:0006183;GO:0006183;GO:0006183;GO:0016491;GO:0020015;GO:0046872;GO:0055114	catalytic activity;GMP reductase activity;IMP dehydrogenase activity;nucleolus;cytoplasm;purine nucleotide biosynthetic process;purine nucleotide biosynthetic process;purine nucleotide biosynthetic process;GMP biosynthetic process;GMP biosynthetic process;GMP biosynthetic process;GTP biosynthetic process;GTP biosynthetic process;GTP biosynthetic process;oxidoreductase activity;glycosome;metal ion…	GO:0005730				GO:0005730			34372000	36793000	32207000	33343000	35182000	5	31045000	24143000	28311000	32607000	35923000	5	25.0347	25.1329	24.9409	24.9909	25.0683	24.8879	24.5251	24.7549	24.9587	25.0984	52.238	491	70.3	28	70.3	70.3	0	323.31	28	28
578	Tb927.11.6130	SKP1-like protein	1.35195	0.435044	0.103837	0.983648		0.983648	GO:0005634;GO:0005737;GO:0005930;GO:0005930;GO:0005930;GO:0006511;GO:0010608;GO:0016301;GO:0016567;GO:0031146;GO:0031981;GO:0097014;GO:0097014;GO:0097602	nucleus;cytoplasm;axoneme;axoneme;axoneme;ubiquitin-dependent protein catabolic process;posttranscriptional regulation of gene expression;kinase activity;protein ubiquitination;SCF-dependent proteasomal ubiquitin-dependent protein catabolic process;nuclear lumen;ciliary plasm;ciliary plasm;cullin family protein binding							GO:0097014	3361500	5729400	5686700	9558700	6474700	5	8799200	6654200	10724000	8203900	7273700	5	21.6807	22.45	22.4392	23.1884	22.6264	23.0689	22.6658	23.3543	22.9679	22.7943	21.125	182	84.6	14	84.6	84.6	0	323.31	14	14
579	Tb927.4.470	snoRNP protein GAR1, putative	1.35755	0.441008	0.104401	0.981296		0.981296	GO:0000454;GO:0000454;GO:0001522;GO:0003729;GO:0005634;GO:0005737;GO:0031429;GO:0031429;GO:0034513;GO:0042254	snoRNA guided rRNA pseudouridine synthesis;snoRNA guided rRNA pseudouridine synthesis;pseudouridine synthesis;mRNA binding;nucleus;cytoplasm;box H/ACA snoRNP complex;box H/ACA snoRNP complex;box H/ACA snoRNA binding;ribosome biogenesis	GO:0003729			GO:0003729				6185500	4153200	5141300	6968400	7101400	5	7774200	9626500	10898000	5794500	6022200	5	22.5605	21.9858	22.2937	22.7324	22.7597	22.8903	23.1986	23.3776	22.4663	22.5219	21.783	229	40.2	6	40.2	40.2	0	273.8	6	6
580	Tb927.8.1290	SUMO-interacting motif-containing protein	0.756051	-0.403445	0.104842	0.979467		-0.979467	GO:0005634;GO:0005737;GO:0016021	nucleus;cytoplasm;integral component of membrane								6428900	7305400	8357200	8158100	9161500	5	5440000	6108200	4883700	9917600	3447300	5	22.6161	22.8005	22.9946	22.9598	23.1272	22.3752	22.5423	22.2195	23.2416	21.717	120.05	1106	43	36	43	43	0	290.82	36	36
581	Tb927.11.14210	conserved protein	1.13237	0.179351	0.105851	0.975306		0.975306	GO:0004198;GO:0006508	calcium-dependent cysteine-type endopeptidase activity;proteolysis								12967000	12493000	11552000	15225000	15246000	5	13541000	14860000	15031000	15370000	17614000	5	23.6283	23.5746	23.4616	23.8599	23.8619	23.6908	23.8249	23.8414	23.8736	24.0702	160.13	1456	43.4	46	43.4	43.4	0	258.98	46	46
582	Tb927.3.5050	60S ribosomal protein L4	1.36595	0.449906	0.10608	0.974365		0.974365	GO:0003723;GO:0003729;GO:0003735;GO:0005622;GO:0005730;GO:0005737;GO:0005840;GO:0006412;GO:0022625;GO:0022625;GO:0022625	RNA binding;mRNA binding;structural constituent of ribosome;intracellular anatomical structure;nucleolus;cytoplasm;ribosome;translation;cytosolic large ribosomal subunit;cytosolic large ribosomal subunit;cytosolic large ribosomal subunit	GO:0022625;GO:0003735;GO:0003729;GO:0005730;GO:0003723	GO:0022625	GO:0003735	GO:0003729	GO:0005730	GO:0003723		192440000	279670000	238800000	224500000	237860000	5	393940000	337940000	428020000	231560000	211170000	5	27.5198	28.0592	27.8312	27.7421	27.8255	28.5534	28.3322	28.6731	27.7868	27.6538	41.856	374	70.9	36	70.9	70.9	0	323.31	36	36
583	Tb927.11.11330;Tb11.v5.1035.1;Tb11.v5.1034.1	heat shock protein 70	1.2142	0.280005	0.106087	0.974338		0.974338	GO:0005737;GO:0006457;GO:0009408;GO:0016887;GO:0020015;GO:0097014;GO:0097014	cytoplasm;protein folding;response to heat;ATPase activity;glycosome;ciliary plasm;ciliary plasm							GO:0097014	2121800000	2182700000	2575200000	2223800000	2386300000	5	3106400000	3311800000	3144300000	2250000000	2138400000	5	30.9826	31.0235	31.262	31.0504	31.1521	31.5326	31.625	31.5501	31.0673	30.9939	71.408	661	85.5	57	85.5	66.7	0	323.31	NaN	NaN
584	Tb927.4.660	hypothetical protein, conserved	0.826658	-0.274637	0.106131	0.974156		-0.974156	GO:0005858;GO:0005858;GO:0005858;GO:0005858;GO:0005930;GO:0005930;GO:0005930	axonemal dynein complex;axonemal dynein complex;axonemal dynein complex;axonemal dynein complex;axoneme;axoneme;axoneme								12534000	12096000	11585000	7610900	11485000	5	10117000	8766500	9611900	8934600	8293200	5	23.5793	23.528	23.4658	22.8596	23.4532	23.2703	23.0636	23.1964	23.091	22.9835	78.751	687	49.9	30	49.9	49.9	0	265.04	30	30
585	Tb927.8.2550	mitochondrial DNA primase	1.39327	0.478476	0.106466	0.972791		0.972791	GO:0003896;GO:0005654;GO:0005730;GO:0005739;GO:0005759;GO:0006264;GO:0016817;GO:0020023;GO:0140525	DNA primase activity;nucleoplasm;nucleolus;mitochondrion;mitochondrial matrix;mitochondrial DNA replication;hydrolase activity, acting on acid anhydrides;kinetoplast;antipodal site	GO:0005730				GO:0005730			2396200	4863400	2361600	3299400	2820200	5	5328100	4928400	5466000	3154000	3054700	5	21.1923	22.2135	21.1713	21.6538	21.4274	22.3452	22.2327	22.3821	21.5888	21.5426	69.862	629	35.1	12	35.1	35.1	0	234.32	12	12
586	Tb927.9.4500	heat shock protein, putative	0.776746	-0.364485	0.106594	0.972267		-0.972267	GO:0005743;GO:0005783;GO:0006457	mitochondrial inner membrane;endoplasmic reticulum;protein folding								42443000	55193000	61861000	45730000	31687000	5	33957000	39661000	37179000	30881000	42344000	5	25.339	25.718	25.8825	25.4466	24.9174	25.0172	25.2412	25.148	24.8802	25.3357	91.117	835	48.7	38	48.7	48.7	0	323.31	38	38
587	Tb927.10.8020	prolyl endopeptidase	1.19686	0.259259	0.106709	0.9718		0.9718	GO:0004175;GO:0004252;GO:0005634;GO:0005737;GO:0005829;GO:0006508;GO:0008236;GO:0019786;GO:0070012;GO:0097014;GO:0097014	endopeptidase activity;serine-type endopeptidase activity;nucleus;cytoplasm;cytosol;proteolysis;serine-type peptidase activity;Atg8-specific protease activity;oligopeptidase activity;ciliary plasm;ciliary plasm							GO:0097014	124750000	74780000	79381000	89906000	93610000	5	122680000	126380000	109680000	98057000	96665000	5	26.8945	26.1561	26.2423	26.4219	26.4802	26.8703	26.9132	26.7087	26.5471	26.5265	77.624	698	85.2	62	85.2	85.2	0	323.31	62	62
588	Tb927.11.8770	ATP-dependent RNA helicase FAL1, putative	0.841617	-0.248764	0.106709	0.971799		-0.971799	GO:0000462;GO:0000462;GO:0003676;GO:0003723;GO:0003724;GO:0003729;GO:0004386;GO:0005524;GO:0005634;GO:0005654;GO:0005730;GO:0031981;GO:0071013;GO:0071013	maturation of SSU-rRNA from tricistronic rRNA transcript (SSU-rRNA, 5.8S rRNA, LSU-rRNA);maturation of SSU-rRNA from tricistronic rRNA transcript (SSU-rRNA, 5.8S rRNA, LSU-rRNA);nucleic acid binding;RNA binding;RNA helicase activity;mRNA binding;helicase activity;ATP binding;nucleus;nucleoplasm;nucleolus;nuclear lumen;catalytic step 2 spliceosome;catalytic step 2 spliceosome	GO:0003729;GO:0005730;GO:0003723			GO:0003729	GO:0005730	GO:0003723		8633900	7886000	8815300	7193500	8332400	5	7480500	7495700	8018100	6712300	4682800	5	23.0416	22.9109	23.0716	22.7783	22.9903	22.8347	22.8376	22.9348	22.6784	22.1589	45.516	401	52.6	21	52.6	52.6	0	157.88	21	21
589	Tb927.3.4680	RAB GDP dissociation inhibitor alpha, putative	1.1497	0.201258	0.106872	0.971137		0.971137	GO:0005092;GO:0005093;GO:0005737;GO:0007264;GO:0015031;GO:0016192;GO:0017137;GO:0030133	GDP-dissociation inhibitor activity;Rab GDP-dissociation inhibitor activity;cytoplasm;small GTPase mediated signal transduction;protein transport;vesicle-mediated transport;GO_0017137;transport vesicle								35260000	36771000	38732000	26731000	33481000	5	41005000	39394000	40815000	32808000	42548000	5	25.0715	25.1321	25.207	24.672	24.9968	25.2893	25.2315	25.2826	24.9675	25.3426	49.396	445	75.1	26	75.1	75.1	0	323.31	26	26
590	Tb927.11.4570	Ras-related protein Rab5B	1.31664	0.396857	0.106892	0.971057		0.971057	GO:0003924;GO:0005525;GO:0005737;GO:0005768;GO:0006886;GO:0007264;GO:0012505;GO:0030133;GO:0030139	GTPase activity;GTP binding;cytoplasm;endosome;intracellular protein transport;small GTPase mediated signal transduction;endomembrane system;transport vesicle;endocytic vesicle								1554600	2413900	2420800	3731500	2869800	5	3158400	3714200	3999000	2503300	3729000	5	20.5681	21.2029	21.2071	21.8313	21.4525	21.5908	21.8246	21.9312	21.2554	21.8304	21.844	203	64.5	8	64.5	64.5	0	312.38	8	8
591	Tb927.3.4500;Tb11.v5.0629.1	Fumarate hydratase class I, cytosolic	1.35306	0.436223	0.106894	0.971048		0.971048	GO:0004333;GO:0005737;GO:0005829;GO:0006091;GO:0016829;GO:0016836;GO:0020015;GO:0046872;GO:0051539;GO:0097014;GO:0097014	fumarate hydratase activity;cytoplasm;cytosol;generation of precursor metabolites and energy;lyase activity;hydro-lyase activity;glycosome;metal ion binding;4 iron, 4 sulfur cluster binding;ciliary plasm;ciliary plasm							GO:0097014	1293800	1397000	2076900	2617000	1660300	5	1674200	2543000	3373200	2249000	2399000	5	20.3032	20.4139	20.986	21.3195	20.663	20.675	21.2781	21.6857	21.1009	21.194	62.262	565	36.8	11	36.8	36.8	0	190.97	NaN	NaN
592	Tb927.11.7100	cytoplasmic translation machinery associated protein, putative	1.26208	0.335804	0.107018	0.970545		0.970545	GO:0001731;GO:0001731;GO:0002188;GO:0003723;GO:0005737;GO:0005829;GO:0005840;GO:0042254;GO:0097014;GO:0097014	formation of translation preinitiation complex;formation of translation preinitiation complex;translation reinitiation;RNA binding;cytoplasm;cytosol;ribosome;ribosome biogenesis;ciliary plasm;ciliary plasm	GO:0003723					GO:0003723	GO:0097014	3827500	4486800	4193400	5275600	6953000	5	5936300	5374900	5003500	7386500	7518000	5	21.868	22.0973	21.9997	22.3309	22.7292	22.5011	22.3578	22.2545	22.8165	22.8419	22.711	203	69	14	69	69	0	132.34	14	14
593	Tb927.11.2690	Succinyl-CoA:3-ketoacid coenzyme A transferase, mitochondrial	0.876828	-0.189634	0.107809	0.967346		-0.967346	GO:0005737;GO:0005739;GO:0008152;GO:0008260;GO:0008410;GO:0046950;GO:0046952;GO:0046952;GO:0046952	cytoplasm;mitochondrion;metabolic process;3-oxoacid CoA-transferase activity;CoA-transferase activity;cellular ketone body metabolic process;ketone body catabolic process;ketone body catabolic process;ketone body catabolic process								12759000	15220000	15163000	11882000	13222000	5	12021000	14391000	10434000	12012000	10982000	5	23.605	23.8595	23.8541	23.5023	23.6564	23.5191	23.7787	23.3148	23.518	23.3886	53.096	493	34.5	16	34.5	34.5	0	191.39	16	16
594	Tb927.7.900	hypothetical protein, conserved	1.33839	0.4205	0.107819	0.967305		0.967305	GO:0005635;GO:0005783;GO:0005789;GO:0009966;GO:0016020;GO:0016021	nuclear envelope;endoplasmic reticulum;endoplasmic reticulum membrane;regulation of signal transduction;membrane;integral component of membrane								4731100	5407600	6289100	8090700	5215700	5	9039000	9075800	9918300	5106300	6656600	5	22.1737	22.3666	22.5844	22.9478	22.3144	23.1077	23.1136	23.2417	22.2838	22.6664	64.798	595	60.2	24	60.2	60.2	0	323.31	24	24
595	Tb927.3.5490	Putative intraflagellar transport protein B2	1.10627	0.145702	0.107906	0.966953		0.966953	GO:0005515;GO:0005737;GO:0005929;GO:0030990;GO:0030992;GO:0035720;GO:0035720;GO:0035735;GO:0035735;GO:0035735;GO:0036064;GO:0036064	protein binding;cytoplasm;cilium;intraciliary transport particle;intraciliary transport particle B;intraciliary anterograde transport;intraciliary anterograde transport;intraciliary transport involved in cilium assembly;intraciliary transport involved in cilium assembly;intraciliary transport involved in cilium assembly;ciliary basal body;ciliary basal body								25353000	27003000	29201000	28173000	28702000	5	33805000	34079000	30389000	27658000	27212000	5	24.5957	24.6866	24.7995	24.7478	24.7746	25.0107	25.0224	24.857	24.7212	24.6977	79.115	689	68.9	36	68.9	68.9	0	323.31	36	36
596	Tb927.8.4330	small GTP-binding protein Rab11	1.14855	0.199809	0.108078	0.966264		0.966264	GO:0000331;GO:0000331;GO:0003924;GO:0005525;GO:0005768;GO:0006886;GO:0006897;GO:0007264;GO:0012505;GO:0016191;GO:0016192;GO:0016197;GO:0030133	contractile vacuole;contractile vacuole;GTPase activity;GTP binding;endosome;intracellular protein transport;endocytosis;small GTPase mediated signal transduction;endomembrane system;synaptic vesicle uncoating;vesicle-mediated transport;endosomal transport;transport vesicle								34377000	34149000	32914000	44241000	39891000	5	42507000	41939000	51053000	36907000	40732000	5	25.0349	25.0253	24.9722	25.3989	25.2496	25.3412	25.3218	25.6055	25.1374	25.2797	23.527	216	69.9	14	69.9	69.9	0	323.31	14	14
597	Tb927.10.2810	hypothetical protein, conserved	1.2449	0.316026	0.108205	0.965752		0.965752										14520000	12291000	11301000	13656000	16673000	5	20477000	13169000	21011000	14082000	16463000	5	23.7915	23.5511	23.4299	23.703	23.991	24.2875	23.6506	24.3246	23.7473	23.9727	38.589	338	55.9	19	55.9	55.9	0	275.57	19	19
598	Tb927.9.7550	adenylosuccinate lyase, putative	1.13857	0.187221	0.108274	0.965475		0.965475	GO:0000166;GO:0003824;GO:0004018;GO:0005654;GO:0005737;GO:0006144;GO:0006144;GO:0006188;GO:0006188;GO:0006188;GO:0006189;GO:0006189;GO:0006189;GO:0009152;GO:0009152;GO:0009152;GO:0020015;GO:0044208;GO:0044208;GO:0044208;GO:0046872;GO:0070626;GO:0097740	nucleotide binding;catalytic activity;N6-(1,2-dicarboxyethyl)AMP AMP-lyase (fumarate-forming) activity;nucleoplasm;cytoplasm;purine nucleobase metabolic process;purine nucleobase metabolic process;IMP biosynthetic process;IMP biosynthetic process;IMP biosynthetic process;'de novo' IMP biosynthetic process;'de novo' IMP biosynthetic process;'de novo' IMP biosynthetic process;purine ribonucleotide …								16565000	17229000	17829000	15904000	15508000	5	18566000	22527000	20676000	16463000	16309000	5	23.9816	24.0383	24.0877	23.9229	23.8865	24.1462	24.4252	24.3015	23.9727	23.9592	53.119	471	66.2	26	66.2	66.2	0	323.31	26	26
599	Tb927.10.4610	dolicholphosphate-mannose synthase, putative	1.1753	0.233028	0.109059	0.962337		0.962337	GO:0004582;GO:0005635;GO:0005783;GO:0005789;GO:0006506;GO:0006506;GO:0006506;GO:0016021;GO:0019348;GO:0019348;GO:0020015;GO:0035269;GO:0035269	dolichyl-phosphate beta-D-mannosyltransferase activity;nuclear envelope;endoplasmic reticulum;endoplasmic reticulum membrane;GPI anchor biosynthetic process;GPI anchor biosynthetic process;GPI anchor biosynthetic process;integral component of membrane;dolichol metabolic process;dolichol metabolic process;glycosome;protein O-linked mannosylation;protein O-linked mannosylation								16426000	11813000	11592000	18755000	13451000	5	15073000	17445000	17280000	17888000	16979000	5	23.9695	23.4939	23.4666	24.1608	23.6812	23.8455	24.0563	24.0426	24.0925	24.0172	29.086	259	62.9	16	62.9	62.9	0	254.03	16	16
600	Tb927.10.9360	L-2-hydroxyglutarate dehydrogenase, mitochondrial, putative	0.711033	-0.492012	0.109334	0.961246		-0.961246	GO:0003973;GO:0005739;GO:0016491;GO:0020023;GO:0047545;GO:0055114	(S)-2-hydroxy-acid oxidase activity;mitochondrion;oxidoreductase activity;kinetoplast;2-hydroxyglutarate dehydrogenase activity;obsolete oxidation-reduction process								30962000	17920000	16694000	17551000	16737000	5	8652600	12202000	11102000	16930000	22120000	5	24.884	24.0951	23.9928	24.0651	23.9965	23.0447	23.5406	23.4043	24.0131	24.3988	57.475	520	56	24	56	56	0	252.05	24	24
601	Tb927.9.1770	Zn-finger in Ran binding protein and others/SPRY domain/HECT-domain (ubiquitin-transferase), putative	1.1726	0.229714	0.109618	0.960119		0.960119	GO:0003906;GO:0004842;GO:0005515;GO:0005634;GO:0005737;GO:0006284;GO:0006284;GO:0019104;GO:0046872;GO:0097014;GO:0097014	DNA-(apurinic or apyrimidinic site) endonuclease activity;ubiquitin-protein transferase activity;protein binding;nucleus;cytoplasm;base-excision repair;base-excision repair;DNA N-glycosylase activity;metal ion binding;ciliary plasm;ciliary plasm							GO:0097014	9302600	7714400	8121800	11966000	10957000	5	9871400	11498000	10553000	12507000	11928000	5	23.1492	22.8791	22.9534	23.5124	23.3853	23.2348	23.4549	23.3312	23.5762	23.5078	329.16	2977	30.4	68	30.4	30.4	0	306.33	68	68
[truncated: 1,544 more rows]
[truncated: 28 more columns]
