# Supplementary material for: The role of invariant surface glycoprotein 75 in xenobiotic acquisition by African trypanosomes
Source: Microb Cell. 2023 Jan 27;10(2):18–35. doi: 10.15698/mic2023.02.790 (PMC9896412; doi:10.15698/mic2023.02.790)
Supplement: Supplementary file 3 [file mic-10-018-s03.xlsx]

## Sheet: Suramin Proteomics
Protein Gene IDs	[Gene Product Description]	Ratio WT_Sur to WT	Log2(x) ratio WT_sur to WT	T-test p-value WT_WT_sur43	"-log10(x) T-test p-value WT to WT_sur43"	Ratio ISGISG75Crc4_Sur to ISG75Crc4	Log2(x) ratio ISGISG75Crc4_SUR to ISG75Crc4	T-test p-value ISGISG75Crc4_ISGISG75Crc4_sur96	"-log10(x) T-test p-value ISG75Crc4 to ISGISG75Crc4_SUR"	[go_id]	[GO Term Name]	glycosome	mitochondrion	tricarboxylic acid cycle	LFQ intensity WT_1s_1	LFQ intensity WT_1s_3	LFQ intensity WT2_1s_1	LFQ intensity WT2_1s_2	Replicas with positive identification WT	LFQ intensity WT_SUR43_1s_1	LFQ intensity WT_SUR43_1s_2	LFQ intensity WT_SUR43_1s_3	Up/down in WT on Suramin	Up/down in ISG75Crc4 on Suramin	Up in both	down in both	Replicas with positive identification WT_Sur	LFQ intensity ISG75Crc4_1s_1	LFQ intensity ISG75Crc4_1s_2	LFQ intensity ISG75Crc4_1s_3	Replicas with positive identification ISG75	LFQ intensity ISG75Crc4_SUR96_1s_1	LFQ intensity ISG75Crc4_SUR96_1s_2	LFQ intensity ISG75Crc4_SUR96_1s_3	Replicas with positive identification ISG75_Sur	Log2(x) LFQ intensity WT_1s_1	Log2(x) LFQ intensity WT_1s_3	Log2(x) LFQ intensity WT2_1s_1	Log2(x) LFQ intensity WT2_1s_2	Log2(x) LFQ intensity WT_SUR43_1s_1	Log2(x) LFQ intensity WT_SUR43_1s_2	Log2(x) LFQ intensity WT_SUR43_1s_3	Log2(x) LFQ intensity ISG75Crc4_1s_1	Log2(x) LFQ intensity ISG75Crc4_1s_2	Log2(x) LFQ intensity ISG75Crc4_1s_3	Log2(x) LFQ intensity ISG75Crc4_SUR96_1s_1	Log2(x) LFQ intensity ISG75Crc4_SUR96_1s_2	Log2(x) LFQ intensity ISG75Crc4_SUR96_1s_3	Peptides
												112	211	8
Tb927.7.5930;Tb927.7.5990;Tb927.7.5970	Protein Associated with Differentiation 1;protein associated with differentiation 5, putative;protein associated with differentiation 7, putative	12.7951	3.67752	0.00227543	2.64294	9.41924	3.23561	0.00267292	2.57301	GO:0005886;GO:0009266;GO:0009986;GO:0015746;GO:0016021;GO:0050793;GO:0055085	cell surface;citrate transport;integral component of membrane;plasma membrane;regulation of developmental process;response to temperature stimulus;transmembrane transport	-	-	-	87643000	64277000			2	647550000	1463700000	804500000	150+	150+	Both UP		3	92031000	45719000	81171000	3	388560000	880630000	792880000	3	26.3851	25.9378	27.368	27.4042	29.2704	30.447	29.5835	26.4556	25.4463	26.2745	28.5336	29.714	29.5625	14
Tb927.7.210	Proline dehydrogenase, mitochondrial	4.22215	2.07798	0.0314537	1.50233	3.39889	1.76507	0.00587716	2.23083	GO:0001306;GO:0004657;GO:0005737;GO:0005739	age-dependent response to oxidative stress;cytoplasm;mitochondrion;proline dehydrogenase activity	-	1	-	992330000	736300000			2	2166400000	5227800000	3553600000	150+	150+	Both UP		3	934150000	643090000	1202900000	3	2338900000	3741100000	3369400000	3	29.8862	29.4557	26.6763	25.6287	31.0127	32.2836	31.7266	29.7991	29.2604	30.1639	31.1232	31.8008	31.6498	21
Tb927.10.14000	aconitase	3.96112	1.98591	0.00917671	2.03731	2.13977	1.09745	0.0116524	1.93358	GO:0003994;GO:0005739;GO:0005829;GO:0006099;GO:0008152	aconitate hydratase activity;cytosol;metabolic process;mitochondrion;tricarboxylic acid cycle	-	1	1	1027000000	867250000	282910000	434730000	4	2178400000	2901300000	2679800000	150+	150+	Both UP		3	1012800000	859700000	1069500000	3	1549100000	2100400000	2645700000	3	29.9358	29.6919	28.0758	28.6955	31.0206	31.4341	31.3195	29.9157	29.6793	29.9943	30.5288	30.968	31.301	33
Tb927.10.2020	hexokinase	3.65206	1.86871	0.00582527	2.23468	1.46581	0.5517	0.00267589	2.57253	GO:0004396;GO:0005524;GO:0005929;GO:0005975;GO:0006096;GO:0016773;GO:0020015	ATP binding;carbohydrate metabolic process;cilium;glycolytic process;glycosome;hexokinase activity;phosphotransferase activity, alcohol group as acceptor	1	-	-	15276000000	15950000000	6959600000	6750100000	4	48535000000	41562000000	32984000000	150+				3	16183000000	14353000000	16629000000	3	23179000000	24398000000	21558000000	3	33.8305	33.8928	32.6964	32.6523	35.4983	35.2745	34.941	33.9138	33.7406	33.953	34.4321	34.506	34.3275	51
Tb927.11.2690	Succinyl-CoA:3-ketoacid coenzyme A transferase, mitochondrial	3.24458	1.69803	0.0017593	2.75466	2.08049	1.05692	0.00241996	2.61619	GO:0005737;GO:0005739;GO:0008152;GO:0008410;GO:0046952	CoA-transferase activity;cytoplasm;ketone body catabolic process;metabolic process;mitochondrion	-	1	-	822020000	852030000	522030000	695220000	4	1639800000	2813400000	2582600000	150+	150+	Both UP		3	997160000	1091200000	959140000	3	1719400000	2261300000	2359600000	3	29.6146	29.6663	28.9596	29.3729	30.6109	31.3897	31.2662	29.8932	30.0233	29.8372	30.6793	31.0745	31.1359	15
Tb927.7.6930	ATPase, putative	2.99127	1.58076	0.00814608	2.08905	1.65648	0.728117	0.0259633	1.58564	GO:0005524	ATP binding	-	-	-	306760000	311150000	125340000	184210000	4	600690000	828920000	651100000	150+	150+	Both UP		3	412100000	273070000	333390000	3	664980000	517840000	504400000	3	28.1925	28.213	26.9013	27.4568	29.162	29.6267	29.2783	28.6184	28.0247	28.3126	29.3087	28.9479	28.91	15
Tb927.10.2560	mitochondrial malate dehydrogenase	2.93071	1.55125	0.00431421	2.3651	1.90403	0.929053	0.00133678	2.87394	GO:0003824;GO:0005739;GO:0005743;GO:0005975;GO:0006099;GO:0006108;GO:0016491;GO:0016615;GO:0016616;GO:0020023;GO:0030060;GO:0044262;GO:0055114	carbohydrate metabolic process;catalytic activity;cellular carbohydrate metabolic process;kinetoplast;L-malate dehydrogenase activity;malate dehydrogenase activity;malate metabolic process;mitochondrial inner membrane;mitochondrion;oxidation-reduction process;oxidoreductase activity;oxidoreductase activity, acting on the CH-OH group of donors, NAD or NADP as acceptor;tricarboxylic acid cycle	-	1	1	2332800000	2076000000	1364000000	1077700000	4	4300000000	5825700000	4931900000	150+	150+	Both UP		3	2455700000	2148000000	2569100000	3	4104300000	4501400000	5051500000	3	31.1194	30.9512	30.3452	30.0053	32.0017	32.4398	32.1995	31.1935	31.0003	31.2586	31.9345	32.0677	32.2341	13
Tb927.6.990;Tb927.6.1060;Tb927.6.1050;Tb927.6.1000	cysteine peptidase, Clan CA, family C1, Cathepsin L-like;cysteine peptidase, Clan CA, family C1, Cathepsin L-like;cysteine peptidase, Clan CA, family C1, Cathepsin L-like;cysteine peptidase, Clan CA, family C1, Cathepsin L-like	2.88576	1.52895	0.00341097	2.46712	2.43034	1.28116	0.000294249	3.53128	GO:0004197;GO:0006508;GO:0008234;GO:0042493	cysteine-type endopeptidase activity;cysteine-type peptidase activity;proteolysis;response to drug	-	-	-	4602700000	4920500000	4794500000	4301900000	4	19373000000	12056000000	8869800000	150+	150+	Both UP		3	4025700000	4452600000	4078900000	3	9186000000	9794300000	11538000000	3	32.0998	32.1962	32.1587	32.0023	34.1733	33.489	33.0463	31.9066	32.052	31.9255	33.0968	33.1893	33.4257	10
Tb927.9.5900	glutamate dehydrogenase	2.83229	1.50197	0.00304876	2.51588	1.93507	0.952388	0.0116178	1.93488	GO:0004352;GO:0005737;GO:0005739;GO:0006520;GO:0016491;GO:0019551;GO:0020023;GO:0055114	cellular amino acid metabolic process;cytoplasm;glutamate catabolic process to 2-oxoglutarate;glutamate dehydrogenase (NAD+) activity;kinetoplast;mitochondrion;oxidation-reduction process;oxidoreductase activity	-	1	-	6085000000	5350700000	3442300000	3499100000	4	10221000000	14837000000	13979000000	150+	150+	Both UP		3	6446700000	4872200000	5791100000	3	8574100000	11565000000	12970000000	3	32.5026	32.3171	31.6807	31.7043	33.2508	33.7885	33.7025	32.5859	32.1819	32.4312	32.9973	33.429	33.5945	55
Tb927.10.7570;Tb11.v5.0774.1	dihydrolipoamide acetyltransferase E2 subunit, putative	2.7855	1.47793	0.004329	2.36361	1.96859	0.977162	0.000806691	3.09329	GO:0000002;GO:0000910;GO:0004738;GO:0004742;GO:0005739;GO:0005743;GO:0005759;GO:0005967;GO:0006086;GO:0008152;GO:0016746;GO:0020023	acetyl-CoA biosynthetic process from pyruvate;cytokinesis;dihydrolipoyllysine-residue acetyltransferase activity;kinetoplast;metabolic process;mitochondrial genome mainte-ce;mitochondrial inner membrane;mitochondrial matrix;mitochondrial pyruvate dehydrogenase complex;mitochondrion;pyruvate dehydrogenase activity;transferase activity, transferring acyl groups	-	1	-	2023500000	2246500000	1323400000	1048000000	4	4308200000	5108100000	4458400000	150+	150+	Both UP		3	1994700000	2004200000	2046700000	3	3410500000	4187400000	4303400000	3	30.9142	31.065	30.3016	29.965	32.0044	32.2501	32.0539	30.8935	30.9004	30.9307	31.6673	31.9634	32.0028	21
Tb927.3.1790	pyruvate dehydrogenase E1 beta subunit, putative	2.66753	1.41551	0.000259064	3.58659	1.8642	0.898554	0.00349083	2.45707	GO:0003824;GO:0005739;GO:0005743;GO:0008152	catalytic activity;metabolic process;mitochondrial inner membrane;mitochondrion	-	1	-	3588500000	3859000000	2857900000	2946500000	4	7599100000	9757100000	9156200000	150+	150+	Both UP		3	4464700000	3853600000	4034800000	3	6388400000	8046200000	8594000000	3	31.7407	31.8456	31.4123	31.4564	32.8232	33.1838	33.0921	32.0559	31.8436	31.9098	32.5728	32.9057	33.0007	24
Tb927.3.3460	succinate dehydrogenase flavoprotein subunit, putative	2.65867	1.41071	0.0231917	1.63467	3.01952	1.59432	0.000837667	3.07693			-	-	-	460880000	750310000		467130000	3	1209900000	1730000000	1522200000	150+	150+	Both UP		3	382200000	297100000	393430000	3	906130000	1164300000	1168700000	3	28.7798	29.4829	27.2064	28.7992	30.1722	30.6881	30.5035	28.5098	28.1464	28.5515	29.7551	30.1168	30.1223	15
Tb927.10.2010	hexokinase	2.5151	1.33062	0.00110552	2.95643	1.95895	0.970079	0.0034011	2.46838	GO:0004396;GO:0005524;GO:0005975;GO:0006096;GO:0016773;GO:0020015;GO:0034214	ATP binding;carbohydrate metabolic process;glycolytic process;glycosome;hexokinase activity;phosphotransferase activity, alcohol group as acceptor;protein hexamerization	1	-	-	163450000000	164550000000	112210000000	107420000000	4	322680000000	357120000000	353210000000	150+	150+	Both UP		3	174290000000	151050000000	145030000000	3	253620000000	332740000000	335070000000	3	37.2501	37.2597	36.7074	36.6445	38.2313	38.3776	38.3617	37.3427	37.1362	37.0776	37.8839	38.2756	38.2857	54
Tb927.3.2110;Tb927.10.8050;Tb927.4.820;Tb11.v5.0513.1;Tb927.10.14270	TFIIF-stimulated CTD phosphatase, putative;TFIIF-stimulated CTD phosphatase, putative;Mitochondrial import inner membrane translocase subunit TIM50;TFIIF-stimulated CTD phosphatase, putative	2.51313	1.32948	0.0198139	1.70303	1.66751	0.737694	0.0501762	1.2995	GO:0004721;GO:0005515;GO:0005730;GO:0005737;GO:0005739;GO:0010608;GO:0016791;GO:0030150;GO:0031966;GO:0036064	ciliary basal body;cytoplasm;mitochondrial membrane;mitochondrion;nucleolus;phosphatase activity;phosphoprotein phosphatase activity;posttranscriptional regulation of gene expression;protein binding;protein import into mitochondrial matrix	-	1	-	170330000	101130000			2	361610000	264040000	397670000	150+				3	267580000	173850000	211730000	3	319880000	465390000	303880000	3	27.3438	26.5916	24.8987	25.9596	28.4299	27.9762	28.567	27.9954	27.3733	27.6576	28.253	28.7939	28.1789	7
Tb927.6.3640	zinc finger of C3HC4-type, RING/B-box zinc finger, putative	2.40533	1.26624	0.0173303	1.76119	1.54999	0.632256	0.00604971	2.21827	GO:0005515;GO:0005622;GO:0005737;GO:0005929;GO:0008270;GO:0031981;GO:0097014	ciliary cytoplasm;cilium;cytoplasm;intracellular;nuclear lumen;protein binding;zinc ion binding	-	-	-	762650000	737020000	296720000	430830000	4	1371500000	1420900000	1225500000	150+	150+	Both UP		3	1056000000	868080000	998590000	3	1384100000	1462000000	1684000000	3	29.5064	29.4571	28.1445	28.6825	30.3531	30.4042	30.1907	29.976	29.6933	29.8953	30.3663	30.4453	30.6492	23
Tb927.10.7410	succinyl-CoA ligase [GDP-forming] beta-chain, putative	2.3926	1.25858	0.00084359	3.07387	1.91123	0.934505	0.00565427	2.24762	GO:0003824;GO:0005739;GO:0008152	catalytic activity;metabolic process;mitochondrion	-	1	-	5711200000	5875600000	4946100000	5561700000	4	9950700000	14968000000	14729000000	150+	150+	Both UP		3	6796100000	5498700000	5839500000	3	9356900000	12617000000	12685000000	3	32.4111	32.4521	32.2036	32.3729	33.2122	33.8012	33.7779	32.6621	32.3564	32.4432	33.1234	33.5546	33.5624	33
Tb927.11.5050	fumarate hydratase, class I	2.3389	1.22583	0.045101	1.34581	1.73626	0.795986	0.935132	0.029127	GO:0004333;GO:0005737;GO:0005739;GO:0006091;GO:0006106;GO:0016829;GO:0016836;GO:0020023	cytoplasm;fumarate hydratase activity;fumarate metabolic process;generation of precursor metabolites and energy;hydro-lyase activity;kinetoplast;lyase activity;mitochondrion	-	1	-	134990000	201100000			2	276140000	539100000	363880000	150+				3	163620000	136970000	193350000	3		334270000	237470000	2	27.0083	27.5833	26.8626	24.9669	28.0408	29.006	28.4389	27.2858	27.0293	27.5266	25.4709	28.3164	27.8232	10
Tb927.10.7700	ATP-binding cassette protein subfamily G	2.30127	1.20243	0.0452305	1.34457	2.25051	1.17025	0.00157718	2.80212	GO:0005524;GO:0005886;GO:0006810;GO:0009405;GO:0009898;GO:0016020;GO:0016021;GO:0016887;GO:0042626;GO:0090556	ATP binding;ATPase activity;ATPase activity, coupled to transmembrane movement of substances;cytoplasmic side of plasma membrane;integral component of membrane;membrane;pathogenesis;phosphatidylserine-translocating ATPase activity;plasma membrane;transport	-	-	-	178560000	161890000			2	289650000	468330000	417220000	150+	150+	Both UP		3	209030000	146900000	192640000	3	399940000	414840000	419780000	3	27.4118	27.2704	25.5054	27.5602	28.1097	28.8029	28.6362	27.6391	27.1303	27.5213	28.5752	28.628	28.6451	7
Tb927.11.10200;Tb927.10.12640	chaperone protein DnaJ, putative;hypothetical protein, conserved	2.27892	1.18835	0.00322732	2.49116	1.51475	0.599083	0.012443	1.90507	GO:0006457;GO:0051082	protein folding;unfolded protein binding	-	-	-	632440000	670330000	411550000	750940000	4	1307200000	1522700000	1383700000	150+	150+	Both UP		3	963000000	770210000	862460000	3	1317300000	1466800000	1147700000	3	29.2364	29.3203	28.6165	29.4841	30.2838	30.504	30.3659	29.843	29.5207	29.6839	30.2949	30.45	30.0961	15
Tb927.10.12700	pyruvate dehydrogenase E1 alpha subunit, putative	2.22558	1.15418	0.000161938	3.79065	1.9848	0.988991	0.00569851	2.24424	GO:0005737;GO:0005739;GO:0008152;GO:0016624	cytoplasm;metabolic process;mitochondrion;oxidoreductase activity, acting on the aldehyde or oxo group of donors, disulfide as acceptor	-	1	-	3697800000	3986800000	4305800000	4124000000	4	7613100000	10051000000	9233800000	150+	150+	Both UP		3	4360500000	3476300000	4213400000	3	6410000000	8913600000	8593600000	3	31.784	31.8926	32.0036	31.9414	32.8258	33.2266	33.1043	32.0218	31.6949	31.9723	32.5777	33.0534	33.0006	39
Tb927.11.9980	2-oxoglutarate dehydrogenase E1 component, putative	2.21772	1.14908	0.0189952	1.72136	1.50776	0.592409	0.0620575	1.20721	GO:0004591;GO:0005737;GO:0005739;GO:0006099;GO:0006554;GO:0006568;GO:0008152;GO:0016624;GO:0020023;GO:0030976;GO:0036064;GO:0045252;GO:0055114;GO:0097014	ciliary basal body;ciliary cytoplasm;cytoplasm;kinetoplast;lysine catabolic process;metabolic process;mitochondrion;oxidation-reduction process;oxidoreductase activity, acting on the aldehyde or oxo group of donors, disulfide as acceptor;oxoglutarate dehydrogenase (succinyl-transferring) activity;oxoglutarate dehydrogenase complex;thiamine pyrophosphate binding;tricarboxylic acid cycle;tryptophan…	-	1	1	2203100000	2157300000	1505200000	1464800000	4	2518100000	5101500000	4573000000	150+				3	2467500000	2196100000	2467300000	3	2614900000	4037300000	4099500000	3	31.0369	31.0066	30.4873	30.4481	31.2297	32.2483	32.0905	31.2004	31.0323	31.2003	31.2841	31.9107	31.9328	49
Tb927.8.3690	isocitrate dehydrogenase [NADP], mitochondrial precursor, putative	2.21599	1.14795	0.000403787	3.39385	1.93332	0.951081	0.000170257	3.7689	GO:0004450;GO:0005739;GO:0006099;GO:0006102;GO:0016616;GO:0055114	isocitrate dehydrogenase (NADP+) activity;isocitrate metabolic process;mitochondrion;oxidation-reduction process;oxidoreductase activity, acting on the CH-OH group of donors, NAD or NADP as acceptor;tricarboxylic acid cycle	-	1	1	1654700000	1660400000	1296700000	1441900000	4	2953500000	3840500000	3267200000	150+	150+	Both UP		3	1744900000	1511700000	1610000000	3	2986000000	3170400000	3252300000	3	30.6239	30.6289	30.2722	30.4253	31.4598	31.8386	31.6054	30.7005	30.4935	30.5844	31.4756	31.562	31.5988	25
Tb927.11.16480	enoyl-CoA hydratase/isomerase family protein, putative	2.21447	1.14696	0.00314796	2.50197	2.02295	1.01646	0.00349248	2.45687	GO:0003824;GO:0005737;GO:0005739;GO:0008152;GO:0020023;GO:0031981;GO:0097014	catalytic activity;ciliary cytoplasm;cytoplasm;kinetoplast;metabolic process;mitochondrion;nuclear lumen	-	1	-	259750000	248950000	308110000	402990000	4	670420000	787130000	568360000	150+	150+	Both UP		3	338870000	295750000	254340000	3	619330000	512160000	666830000	3	27.9525	27.8913	28.1989	28.5862	29.3205	29.552	29.0822	28.3362	28.1398	27.9222	29.2061	28.932	29.3127	15
Tb927.5.2750	Alpha/beta hydrolase family, putative	2.20826	1.14291	0.00905675	2.04303	1.75308	0.809895	0.000219168	3.65922			-	-	-	222750000	187540000	117530000	129410000	4	428280000	357180000	303040000	150+	150+	Both UP		3	196910000	209680000	202120000	3	345060000	384360000	337700000	3	27.7309	27.4826	26.8085	26.9474	28.674	28.4121	28.1749	27.553	27.6436	27.5906	28.3623	28.5179	28.3312	12
Tb927.11.16730	dihydrolipoyl dehydrogenase	2.2069	1.14202	0.0035243	2.45293	1.86183	0.896721	0.00513883	2.28914	GO:0004148;GO:0005737;GO:0005739;GO:0005743;GO:0015036;GO:0016491;GO:0045454;GO:0050660;GO:0055114	cell redox homeostasis;cytoplasm;dihydrolipoyl dehydrogenase activity;disulfide oxidoreductase activity;flavin adenine dinucleotide binding;mitochondrial inner membrane;mitochondrion;oxidation-reduction process;oxidoreductase activity	-	1	-	5347600000	5146500000	4304600000	4865400000	4	7618500000	12220000000	12709000000	150+	150+	Both UP		3	5744800000	4956500000	5026400000	3	7914300000	10646000000	10722000000	3	32.3162	32.2609	32.0032	32.1799	32.8269	33.5085	33.5651	32.4196	32.2067	32.2269	32.8818	33.3096	33.3199	34
Tb927.3.2050	Minicircle replication factor 172	2.20358	1.13985	0.0290052	1.53752	1.76733	0.821574	0.00780278	2.10775	GO:0010608;GO:0020023	kinetoplast;posttranscriptional regulation of gene expression	-	-	-	164920000	179310000			2	296960000	367880000	472970000	150+	150+	Both UP		3	295340000	224190000	201630000	3	404030000	448480000	422020000	3	27.2972	27.4179	25.1946	26.2992	28.1457	28.4547	28.8172	28.1378	27.7401	27.5871	28.5899	28.7405	28.6527	16
Tb927.8.6580	Succinate dehydrogenase [ubiquinone] flavoprotein subunit, mitochondrial	2.17602	1.12169	0.00570499	2.24375	1.81448	0.859556	0.00563839	2.24884	GO:0000104;GO:0000331;GO:0005737;GO:0005739;GO:0005749;GO:0006099;GO:0016491;GO:0016627;GO:0022900;GO:0050660;GO:0055114	contractile vacuole;cytoplasm;electron transport chain;flavin adenine dinucleotide binding;mitochondrial respiratory chain complex II, succinate dehydrogenase complex (ubiquinone);mitochondrion;oxidation-reduction process;oxidoreductase activity;oxidoreductase activity, acting on the CH-CH group of donors;succinate dehydrogenase activity;tricarboxylic acid cycle	-	1	1	1466300000	1387500000	1005200000	998990000	4	1969700000	2939800000	3018800000	150+	150+	Both UP		3	1482600000	1201300000	1370100000	3	2032700000	2613300000	2709900000	3	30.4495	30.3698	29.9048	29.8959	30.8753	31.4531	31.4913	30.4655	30.1619	30.3516	30.9207	31.2832	31.3356	25
Tb927.10.8170	Nucleoporin NUP144	2.17244	1.11932	0.0230785	1.63679	1.16949	0.225886	0.0814259	1.08924	GO:0005634;GO:0005643;GO:0005737;GO:0044611	cytoplasm;nuclear pore;nuclear pore inner ring;nucleus	-	-	-	1275700000	1197500000	625290000	556810000	4	1769800000	2183900000	2002000000	150+				3	1495200000	1352700000	1636600000	3	1760000000	1863000000	1621600000	3	30.2486	30.1574	29.2199	29.0526	30.7209	31.0243	30.8988	30.4777	30.3332	30.6081	30.7129	30.795	30.5948	31
Tb927.7.2700	NADH-cytochrome b5 reductase, putative	2.15631	1.10856	0.0248414	1.60482	2.07323	1.05188	0.000394711	3.40372	GO:0005739;GO:0016491;GO:0055114	mitochondrion;oxidation-reduction process;oxidoreductase activity	-	1	-	571320000	501980000	397380000	229020000	4	952790000	732620000	1063400000	150+	150+	Both UP		3	544200000	590310000	497630000	3	1044000000	1120900000	1218900000	3	29.0897	28.9031	28.5659	27.7709	29.8276	29.4485	29.986	29.0196	29.1369	28.8905	29.9595	30.062	30.1829	12
Tb927.4.2300	hypothetical protein, conserved	2.11089	1.07785	0.0034034	2.46809	1.20909	0.273919	0.266162	0.574854			-	-	-	124350000	137400000			2	226930000	375830000	226030000	150+				3		152680000	195770000	2	215760000	190160000	226040000	3	26.8898	27.0338	26.8006	26.7897	27.7577	28.4855	27.7519	24.5853	27.1859	27.5446	27.6849	27.5026	27.752	12
Tb927.9.5040	cAMP-specific phosphodiesterase	2.07922	1.05604	0.0428198	1.36835	1.31856	0.398958	0.0657968	1.1818	GO:0004114;GO:0005515;GO:0005737;GO:0005930;GO:0007165;GO:0008283	3',5'-cyclic-nucleotide phosphodiesterase activity;axoneme;cell proliferation;cytoplasm;protein binding;signal transduction	-	-	-	2322200000	2375600000	822640000	1486600000	4	3373800000	4171300000	3381800000	150+				3	2754200000	2520300000	2737300000	3	4179700000	3449900000	2934400000	3	31.1128	31.1456	29.6157	30.4694	31.6517	31.9578	31.6551	31.359	31.2309	31.3501	31.9608	31.6839	31.4504	43
Tb927.3.4260	Acetyl-CoA hydrolase	2.04745	1.03383	0.0402727	1.39499	2.04193	1.02994	0.136527	0.864782	GO:0005739	mitochondrion	-	1	-	251920000	230820000			2	394990000	576390000	511200000	150+				3		240040000	241530000	2	423160000	527280000	524560000	3	27.9084	27.7822	26.9629	25.5328	28.5572	29.1025	28.9293	24.3028	27.8387	27.8476	28.6566	28.974	28.9665	11
Tb927.11.15040	Chaperonin HSP60, mitochondrial	2.0428	1.03055	0.0166085	1.77967	1.4544	0.540419	0.00121116	2.9168	GO:0005524;GO:0005737;GO:0005739;GO:0006457;GO:0006461;GO:0020023;GO:0042026;GO:0044267;GO:0051082	ATP binding;cellular protein metabolic process;cytoplasm;kinetoplast;mitochondrion;protein complex assembly;protein folding;protein refolding;unfolded protein binding	-	1	-	528030000	463780000	275840000	468840000	4	666180000	1022800000	971500000	150+				3	532280000	478010000	472010000	3	729240000	743280000	683330000	3	28.976	28.7889	28.0393	28.8045	29.3113	29.9299	29.8556	28.9876	28.8325	28.8142	29.4418	29.4693	29.348	12
Tb927.9.12570;Tb927.9.12630;Tb927.9.12590;Tb927.9.12550;Tb927.9.12610	glycerol kinase, glycosomal;glycerol kinase, glycosomal;glycerol kinase, glycosomal;glycerol kinase, glycosomal;glycerol kinase, glycosomal	2.04067	1.02904	0.00695617	2.15763	1.82645	0.869046	0.00971428	2.01259	GO:0004370;GO:0005524;GO:0005737;GO:0005975;GO:0006072;GO:0016773;GO:0020015	ATP binding;carbohydrate metabolic process;cytoplasm;glycerol kinase activity;glycerol-3-phosphate metabolic process;glycosome;phosphotransferase activity, alcohol group as acceptor	1	-	-	119480000000	144020000000	83565000000	80723000000	4	230360000000	216920000000	207450000000	150+	150+	Both UP		3	97160000000	108760000000	97170000000	3	145900000000	186030000000	221650000000	3	36.798	37.0675	36.2822	36.2323	37.7451	37.6584	37.594	36.4996	36.6624	36.4998	37.0862	37.4367	37.6895	48
Tb927.11.4320	Uncharacterized ACR, COG1678, putative	2.03681	1.02631	0.011702	1.93174	1.54711	0.629574	0.0208953	1.67995	GO:0005737;GO:0005739	cytoplasm;mitochondrion	-	1	-	626110000	646040000	390130000	348920000	4	1105400000	1034200000	932730000	150+	150+	Both UP		3	528320000	480630000	546740000	3	687280000	738730000	980810000	3	29.2218	29.267	28.5394	28.3783	30.0419	29.9459	29.7969	28.9768	28.8404	29.0263	29.3563	29.4605	29.8694	20
Tb927.11.11680	2-oxoglutarate dehydrogenase E2 component, putative	2.0314	1.02248	0.00238697	2.62215	1.66082	0.731898	0.0149328	1.82586	GO:0005739;GO:0008152;GO:0016746;GO:0036064	ciliary basal body;metabolic process;mitochondrion;transferase activity, transferring acyl groups	-	1	-	4524900000	5222500000	5383600000	5295400000	4	7822700000	12183000000	11115000000	150+	150+	Both UP		3	5925100000	4968600000	5692300000	3	7349100000	10610000000	9587300000	3	32.0752	32.2821	32.3259	32.3021	32.865	33.5042	33.3718	32.4642	32.2102	32.4064	32.7749	33.3047	33.1585	17
Tb927.3.2230	succinyl-CoA synthetase alpha subunit, putative	2.0226	1.01621	0.00396297	2.40198	1.69735	0.763282	0.0118195	1.9274	GO:0003824;GO:0005739;GO:0008152;GO:0048037	catalytic activity;cofactor binding;metabolic process;mitochondrion	-	1	-	5104300000	4745200000	3992600000	3849900000	4	6737600000	10281000000	9819300000	150+	150+	Both UP		3	4398100000	5031500000	5168000000	3	6593000000	9264600000	8919600000	3	32.2491	32.1438	31.8947	31.8422	32.6496	33.2593	33.193	32.0342	32.2283	32.267	32.6183	33.1091	33.0543	18
Tb927.8.1860	pitrilysin-like metalloprotease	2.01398	1.01005	0.00806335	2.09348	1.42098	0.506884	0.00571135	2.24326	GO:0003824;GO:0004222;GO:0005739;GO:0006508;GO:0046872	catalytic activity;metal ion binding;metalloendopeptidase activity;mitochondrion;proteolysis	-	1	-	695860000	690990000	380940000	547160000	4	1073100000	1206400000	1217200000	150+				3	714430000	748250000	624010000	3	962260000	942680000	1060200000	3	29.3742	29.3641	28.505	29.0274	29.9991	30.1681	30.1809	29.4122	29.4789	29.217	29.8419	29.8122	29.9817	20
Tb927.7.5700	peripherally associated ATOM36	1.96255	0.972733	0.0137052	1.86311	1.55642	0.638232	0.00211074	2.67556	GO:0005515;GO:0005741;GO:0005742;GO:0030150;GO:0033955;GO:0070096	mitochondrial DNA inheritance;mitochondrial outer membrane;mitochondrial outer membrane translocase complex;mitochondrial outer membrane translocase complex assembly;protein binding;protein import into mitochondrial matrix	-	-	-	1235600000	1358400000	820410000	730800000	4	2294400000	2012000000	1795000000	150+	150+	Both UP		3	1203300000	1150400000	1009400000	3	1747700000	1846200000	1640500000	3	30.2026	30.3393	29.6118	29.4449	31.0955	30.906	30.7413	30.1643	30.0995	29.9109	30.7028	30.7819	30.6115	11
Tb927.11.190	elongation factor, putative	1.9136	0.936287	0.0358998	1.44491	1.86453	0.898812	0.00538185	2.26907	GO:0003924;GO:0005525	GTP binding;GTPase activity	-	-	-	343950000	310110000	285370000		3	529020000	675480000	593190000	150+	150+	Both UP		3	318920000	359150000	248190000	3	549700000	557090000	620250000	3	28.3576	28.2082	28.0883	26.7038	28.9787	29.3313	29.1439	28.2486	28.42	27.8869	29.0341	29.0533	29.2083	11
Tb927.6.2930	ATPase family associated with various cellular activities (AAA), putative	1.91036	0.933844	0.00121357	2.91593	1.49005	0.575363	0.00470737	2.32722	GO:0005524	ATP binding	-	-	-	239210000	260350000	211790000	249070000	4	380540000	533590000	461930000	150+				3	300430000	255740000	293780000	3	420720000	387260000	458490000	3	27.8337	27.9559	27.6581	27.892	28.5035	28.9912	28.7831	28.1625	27.9301	28.1302	28.6483	28.5287	28.7723	13
Tb927.8.2120	hypothetical protein, conserved	1.90818	0.932198	0.0340954	1.4673	1.49153	0.576797	0.00191943	2.71683			-	-	-	718340000	590390000	499410000	308990000	4	790600000	1145400000	1093900000	150+				3	746100000	644900000	669590000	3	1071400000	958040000	1044000000	3	29.4201	29.1371	28.8956	28.203	29.5584	30.0932	30.0268	29.4748	29.2645	29.3187	29.9969	29.8355	29.9595	11
Tb927.6.3610	SET domain containing protein, putative	1.90742	0.931622	0.00165406	2.78145	1.76808	0.822185	0.00427261	2.36931	GO:0005515;GO:0005739	mitochondrion;protein binding	-	1	-	231820000	222570000	193450000	165000000	4	347480000	433670000	381670000	150+	150+	Both UP		3	272670000	202310000	213020000	3	434630000	387680000	394130000	3	27.7884	27.7297	27.5274	27.2979	28.3724	28.692	28.5078	28.0226	27.592	27.6664	28.6952	28.5303	28.5541	5
Tb927.11.15870	hypothetical protein, conserved	1.90489	0.929709	0.00981146	2.00827	1.57908	0.659084	0.0191796	1.71716	GO:0005737	cytoplasm	-	-	-	665220000	691620000	429200000	542120000	4	874770000	1241700000	1209700000	150+	150+	Both UP		3	806050000	580520000	622600000	3	1075200000	1173400000	924040000	3	29.3093	29.3654	28.6771	29.014	29.7043	30.2097	30.172	29.5863	29.1128	29.2137	30.002	30.128	29.7834	14
Tb927.4.110	retrotransposon hot spot protein 1 (RHS1), interrupted	1.89393	0.921381	0.043162	1.3649	0.929918	-0.104825	0.508165	0.293995			-	-	-	668020000	797640000	359640000	334670000	4	1079400000	1074700000	914020000	150+				3	583750000	597830000	770700000	3	602000000	606620000	606840000	3	29.3153	29.5712	28.422	28.3182	30.0076	30.0013	29.7677	29.1208	29.1552	29.5216	29.1652	29.1762	29.1767	21
Tb927.6.2790;REV__Tb927.6.2790	L-threonine 3-dehydrogenase	1.85635	0.892472	0.000695097	3.15795	1.63693	0.710991	0.0104082	1.98262	GO:0003824;GO:0005515;GO:0005739;GO:0050662	catalytic activity;coenzyme binding;mitochondrion;protein binding	-	1	-	6086700000	6143100000	6828000000	6157000000	4	9819700000	13404000000	11882000000	150+	150+	Both UP		3	6737900000	6683900000	6308700000	3	8659400000	11634000000	12004000000	3	32.503	32.5163	32.6688	32.5196	33.193	33.6419	33.4681	32.6497	32.638	32.5547	33.0116	33.4376	33.4828	22
Tb927.7.3560	Component of motile flagella 7	1.82729	0.869706	0.0182074	1.73975	1.13811	0.186644	0.118772	0.925285	GO:0005515;GO:0016607;GO:0060285	cilium-dependent cell motility;nuclear speck;protein binding	-	-	-	525860000	517230000	342910000	367890000	4	598890000	902460000	902300000	150+				3	549670000	583740000	533120000	3	667700000	668110000	560890000	3	28.9701	28.9462	28.3533	28.4547	29.1577	29.7493	29.749	29.034	29.1208	28.9899	29.3146	29.3155	29.0631	31
Tb927.4.2060	Flagellum attachment zone protein 8	1.82706	0.869525	0.0156476	1.80555	1.52214	0.606106	0.0098739	2.00551	GO:0005515;GO:0005856	cytoskeleton;protein binding	-	-	-	1649200000	1397900000	892620000	1056500000	4	1962100000	2411800000	2472400000	150+	150+	Both UP		3	1915600000	1433300000	1677100000	3	2747900000	2461800000	2440600000	3	30.6191	30.3806	29.7335	29.9766	30.8698	31.1675	31.2033	30.8351	30.4167	30.6433	31.3557	31.1971	31.1846	26
Tb927.1.4280	hypothetical protein, conserved	1.80904	0.85522	8.35967e-05	4.07781	1.73752	0.797031	0.00104388	2.98135	GO:0005515;GO:0010608	posttranscriptional regulation of gene expression;protein binding	-	-	-	580730000	553420000	650120000	566250000	4	1090800000	1106800000	991530000	150+	150+	Both UP		3	673570000	580360000	705470000	3	1130800000	1081900000	1191800000	3	29.1133	29.0438	29.2761	29.0769	30.0227	30.0437	29.8851	29.3273	29.1124	29.394	30.0747	30.0109	30.1505	34
Tb927.5.1810;Tb927.5.1830	lysosomal/endosomal membrane protein p67;lysosomal/endosomal membrane protein p67	1.79445	0.84354	0.00678812	2.16825	1.57508	0.655425	0.000331692	3.47926	GO:0042493	response to drug	-	-	-	15394000000	17303000000	13245000000	13780000000	4	34074000000	23058000000	23244000000	150+	150+	Both UP		3	12753000000	13768000000	12531000000	3	19756000000	20147000000	21607000000	3	33.8416	34.0103	33.6247	33.6819	34.988	34.4245	34.4361	33.5701	33.6806	33.5448	34.2016	34.2298	34.3308	26
Tb927.8.6060	2-amino-3-ketobutyrate coenzyme A ligase	1.78899	0.839145	0.00306701	2.51329	1.32651	0.40763	0.00841315	2.07504	GO:0005737;GO:0005739;GO:0006567;GO:0008890;GO:0009058;GO:0020023;GO:0030170	biosynthetic process;cytoplasm;glycine C-acetyltransferase activity;kinetoplast;mitochondrion;pyridoxal phosphate binding;threonine catabolic process	-	1	-	7766100000	8087200000	6437600000	7035900000	4	10509000000	14713000000	14127000000	150+				3	8708900000	7752800000	9177100000	3	10654000000	11570000000	11786000000	3	32.8545	32.913	32.5839	32.7121	33.2909	33.7764	33.7177	33.0198	32.8521	33.0954	33.3107	33.4297	33.4564	26
Tb927.11.11210	paraflagellar rod component, putative	1.78893	0.839096	0.0100382	1.99834	1.47331	0.559058	0.000963695	3.01606			-	-	-	487000000	579340000	347470000	360220000	4	862480000	756500000	761230000	150+				3	522130000	461320000	453460000	3	704250000	699340000	713420000	3	28.8593	29.1098	28.3723	28.4243	29.6839	29.4948	29.5038	28.9598	28.7812	28.7564	29.3915	29.3814	29.4102	13
Tb927.8.8280	hypothetical protein, conserved	1.78622	0.83691	0.0180519	1.74348	1.54615	0.628676	0.0020105	2.6967			-	-	-	594520000	618390000	363550000	380910000	4	977860000	792530000	851830000	150+	150+	Both UP		3	604680000	570880000	573900000	3	992490000	813070000	899360000	3	29.1472	29.2039	28.4376	28.5049	29.8651	29.5619	29.666	29.1716	29.0886	29.0962	29.8865	29.5988	29.7443	13
Tb927.5.2080	GMP reductase	1.78401	0.835126	0.00110114	2.95816	1.44543	0.531499	0.00340451	2.46795	GO:0003824;GO:0003920;GO:0003938;GO:0005730;GO:0006164;GO:0020015;GO:0030554;GO:0055114	adenyl nucleotide binding;catalytic activity;glycosome;GMP reductase activity;IMP dehydrogenase activity;nucleolus;oxidation-reduction process;purine nucleotide biosynthetic process	1	-	-	2352300000	2154100000	1687500000	2060600000	4	3543000000	3907800000	3593800000	150+				3	2354000000	2358900000	2543000000	3	3135300000	3695800000	3656800000	3	31.1314	31.0044	30.6522	30.9404	31.7223	31.8637	31.7429	31.1325	31.1355	31.2439	31.546	31.7832	31.7679	27
Tb927.8.2540	3-ketoacyl-CoA thiolase	1.78195	0.833456	5.46314e-05	4.26256	1.45172	0.537761	0.00227927	2.64221	GO:0003824;GO:0003988;GO:0005739;GO:0008152;GO:0016747;GO:0020023	acetyl-CoA C-acyltransferase activity;catalytic activity;kinetoplast;metabolic process;mitochondrion;transferase activity, transferring acyl groups other than amino-acyl groups	-	1	-	7868400000	8014100000	7218800000	7584200000	4	13698000000	14684000000	12628000000	150+				3	8523700000	7799400000	8710000000	3	11446000000	11770000000	13125000000	3	32.8734	32.8999	32.7491	32.8204	33.6732	33.7735	33.5559	32.9888	32.8607	33.02	33.4141	33.4544	33.6116	29
Tb927.10.4040	3-keto-dihydrosphingosine reductase	1.77957	0.831527	0.00888245	2.05147	1.40549	0.491072	0.0511547	1.29111	GO:0005635;GO:0005783;GO:0005789;GO:0006633;GO:0008152;GO:0016491;GO:0047560	3-dehydrosphinganine reductase activity;endoplasmic reticulum;endoplasmic reticulum membrane;fatty acid biosynthetic process;metabolic process;nuclear envelope;oxidoreductase activity	-	-	-	510500000	590680000	369930000	626590000	4	912490000	1004100000	883160000	150+				3	689600000	514690000	578350000	3	789350000	984860000	731270000	3	28.9273	29.1378	28.4627	29.2229	29.7652	29.9033	29.7181	29.3612	28.9391	29.1074	29.5561	29.8753	29.4458	15
Tb927.10.3210	delta-1-pyrroline-5-carboxylate dehydrogenase, putative	1.77901	0.831072	0.0034494	2.46226	1.47866	0.56429	0.015568	1.80777	GO:0003842;GO:0004028;GO:0005654;GO:0005737;GO:0005739;GO:0006537;GO:0006561;GO:0006562;GO:0008152;GO:0016491;GO:0020023;GO:0055114	1-pyrroline-5-carboxylate dehydrogenase activity;3-chloroallyl aldehyde dehydrogenase activity;cytoplasm;glutamate biosynthetic process;kinetoplast;metabolic process;mitochondrion;nucleoplasm;oxidation-reduction process;oxidoreductase activity;proline biosynthetic process;proline catabolic process	-	1	-	9902400000	10742000000	8211400000	9190900000	4	13806000000	19640000000	17318000000	150+				3	10749000000	9630400000	10295000000	3	12640000000	15618000000	17099000000	3	33.2051	33.3225	32.935	33.0976	33.6846	34.1931	34.0116	33.3235	33.1649	33.2612	33.5573	33.8625	33.9932	36
Tb927.3.3270	ATP-dependent 6-phosphofructokinase, glycosomal	1.77819	0.83041	0.000746287	3.12709	1.5829	0.662567	0.00150386	2.82279	GO:0003872;GO:0005524;GO:0006096;GO:0020015	6-phosphofructokinase activity;ATP binding;glycolytic process;glycosome	1	-	-	130360000000	132320000000	105860000000	115420000000	4	192070000000	232650000000	220710000000	150+	150+	Both UP		3	137930000000	125340000000	122030000000	3	185320000000	215670000000	208900000000	3	36.9237	36.9452	36.6234	36.7481	37.4828	37.7594	37.6834	37.0051	36.8671	36.8284	37.4312	37.65	37.604	60
Tb927.10.7230;Tb11.v5.0615.1	Flagellar Member 1	1.77736	0.829734	0.0208613	1.68066	1.39822	0.483595	0.00102088	2.99102	GO:0004550;GO:0005524;GO:0005930;GO:0006165;GO:0006183;GO:0006228;GO:0006241;GO:0031514	ATP binding;axoneme;CTP biosynthetic process;GTP biosynthetic process;motile cilium;nucleoside diphosphate kinase activity;nucleoside diphosphate phosphorylation;UTP biosynthetic process	-	-	-	3101700000	3073600000	1662500000	2093500000	4	4491300000	4601600000	4145700000	150+				3	3314300000	3201800000	3190500000	3	4807300000	4535800000	4228900000	3	31.5304	31.5173	30.6307	30.9633	32.0645	32.0995	31.949	31.6261	31.5762	31.5711	32.1626	32.0787	31.9776	85
Tb927.8.3380	succinate dehydrogenase iron-sulfur subunit	1.77193	0.825325	0.00565697	2.24742	2.16322	1.11318	0.000966418	3.01484	GO:0006099;GO:0009055;GO:0016491;GO:0051536;GO:0055114	electron carrier activity;iron-sulfur cluster binding;oxidation-reduction process;oxidoreductase activity;tricarboxylic acid cycle	-	-	1	311590000	282130000	309910000	304120000	4	424730000	498650000	681660000	150+	150+	Both UP		3	284310000	259080000	244740000	3	498680000	649830000	556390000	3	28.2151	28.0718	28.2073	28.1801	28.662	28.8935	29.3445	28.0829	27.9488	27.8667	28.8935	29.2755	29.0515	10
Tb927.4.3620	serine threonine-protein phosphatase PP1, putative	1.76548	0.820062	0.0194301	1.71152	1.25445	0.327059	0.618872	0.208399	GO:0004722;GO:0005737;GO:0005930;GO:0006470;GO:0016787;GO:0044145;GO:0052106	axoneme;cytoplasm;hydrolase activity;modulation of development of symbiont involved in interaction with host;protein dephosphorylation;protein serine/threonine phosphatase activity;quorum sensing involved in interaction with host	-	-	-	69656000	76661000			2	132430000	126560000	128490000	150+				3	123250000	96347000	131410000	3	206460000	154640000	79222000	3	26.0537	26.192	25.1066	24.7523	26.9807	26.9152	26.9371	26.877	26.5217	26.9695	27.6213	27.2043	26.2394	13
Tb927.11.540.1;Tb927.11.540.2		1.76509	0.819743	0.045757	1.33954	1.59531	0.673834	0.00249302	2.60327			-	-	-	197220000	184660000			2	220650000	386980000	403450000	150+	150+	Both UP		3	216270000	221560000	191240000	3	311360000	369190000	323010000	3	27.5552	27.4603	26.1288	25.7999	27.7172	28.5277	28.5878	27.6883	27.7231	27.5108	28.214	28.4598	28.267	10
Tb927.8.2070;Tb927.8.2270	Present in the outer mitochondrial membrane proteome 39-1;Present in the outer mitochondrial membrane proteome 39-3	1.75717	0.813255	0.010877	1.96349	1.61573	0.692184	0.0206666	1.68473	GO:0005741	mitochondrial outer membrane	-	-	-	5861400000	5868000000	5161900000	5071200000	4	8963300000	7415600000	12565000000	150+	150+	Both UP		3	7993800000	5509600000	6135800000	3	11375000000	9134600000	11222000000	3	32.4486	32.4502	32.2653	32.2397	33.0614	32.7879	33.5487	32.8962	32.3593	32.5146	33.4051	33.0887	33.3856	13
Tb927.10.4770	phosphatidylinositol-4-phosphate 5-kinase, putative	1.75691	0.813041	0.0167235	1.77667	1.46487	0.550772	0.00737889	2.13201	GO:0016307;GO:0016308;GO:0046488	1-phosphatidylinositol-4-phosphate 5-kinase activity;phosphatidylinositol metabolic process;phosphatidylinositol phosphate kinase activity	-	-	-	122750000	127940000			2	166290000	286550000	207820000	150+				3	100480000	122680000	121840000	3	156200000	178980000	170200000	3	26.8711	26.9309	26.0856	26.1201	27.3091	28.0942	27.6308	26.5823	26.8703	26.8604	27.2188	27.4152	27.3427	8
Tb927.4.4910.2;Tb927.4.4910.1		1.74874	0.806314	0.025578	1.59213	1.19024	0.251253	0.168062	0.774529			-	-	-	521210000	488420000	302730000	303990000	4	816730000	671900000	631300000	150+				3	494240000	461600000	509200000	3	489260000	575880000	678610000	3	28.9573	28.8635	28.1735	28.1794	29.6053	29.3237	29.2338	28.8806	28.7821	28.9237	28.866	29.1012	29.338	8
Tb927.2.3030	ATP-dependent Clp protease subunit, heat shock protein 78 (HSP78), putative	1.74241	0.801086	0.00815331	2.08867	1.41035	0.496057	0.00512476	2.29033	GO:0004252;GO:0005524;GO:0005739;GO:0006457;GO:0006508;GO:0009841;GO:0051082	ATP binding;mitochondrial endopeptidase Clp complex;mitochondrion;protein folding;proteolysis;serine-type endopeptidase activity;unfolded protein binding	-	1	-	4758500000	4237000000	3091500000	3440900000	4	5786400000	7524500000	6981100000	150+				3	4637500000	4234000000	4267900000	3	5565300000	6696700000	6269200000	3	32.1479	31.9804	31.5257	31.6801	32.43	32.8089	32.7008	32.1107	31.9794	31.9909	32.3738	32.6408	32.5456	47
Tb927.9.8720	fructose-1,6-bisphosphatase	1.74025	0.799297	0.00617762	2.20918	1.53317	0.616514	0.0072457	2.13992	GO:0005975;GO:0020015;GO:0042132;GO:0042578	carbohydrate metabolic process;fructose 1,6-bisphosphate 1-phosphatase activity;glycosome;phosphoric ester hydrolase activity	1	-	-	2186700000	2914200000	1840100000	1957400000	4	3569100000	4085700000	3959300000	150+	150+	Both UP		3	2129200000	2317900000	2424300000	3	3010800000	3819700000	3704500000	3	31.0261	31.4405	30.7771	30.8663	31.7329	31.9279	31.8826	30.9877	31.1102	31.1749	31.4875	31.8308	31.7866	15
Tb927.11.5450	malic enzyme	1.73492	0.794872	9.74957e-05	4.01101	1.49601	0.581117	0.0010463	2.98034	GO:0004470;GO:0004471;GO:0005739;GO:0006108;GO:0051287;GO:0055114	malate dehydrogenase (decarboxylating) (NAD+) activity;malate metabolic process;malic enzyme activity;mitochondrion;NAD binding;oxidation-reduction process	-	1	-	4455300000	4829600000	4095600000	4079400000	4	7644100000	7734500000	7340100000	150+				3	5245200000	4581100000	4699300000	3	7005600000	7567700000	7157100000	3	32.0529	32.1693	31.9314	31.9257	32.8317	32.8487	32.7732	32.2883	32.093	32.1298	32.7059	32.8172	32.7367	38
Tb927.7.1920	paraflagellar rod component, putative	1.73313	0.793376	0.000199444	3.70018	1.36152	0.44522	0.000493348	3.30685			-	-	-	1860500000	2076200000	1653000000	1771800000	4	3138400000	3225600000	3204800000	150+				3	2157600000	2173600000	2352500000	3	3028100000	3095300000	2976600000	3	30.793	30.9513	30.6224	30.7226	31.5474	31.5869	31.5776	31.0068	31.0174	31.1315	31.4958	31.5274	31.471	26
Tb927.1.2550;Tb927.1.2530;Tb927.1.2510;Tb927.1.2490;Tb927.1.2470;Tb927.1.2450;Tb927.1.2430	histone H3, putative;histone H3, putative;histone H3, putative;histone H3, putative;histone H3, putative;histone H3, putative;histone H3, putative	1.73186	0.792319	0.00509221	2.29309	1.05891	0.0825811	0.296875	0.527426	GO:0000786;GO:0003677;GO:0005634;GO:0005654;GO:0046982	DNA binding;nucleoplasm;nucleosome;nucleus;protein heterodimerization activity	-	-	-	14708000000	13988000000	11509000000	10345000000	4	23408000000	18698000000	23553000000	150+				3	16845000000	15066000000	14583000000	3	17110000000	15874000000	16249000000	3	33.7759	33.7035	33.422	33.2682	34.4463	34.1222	34.4552	33.9716	33.8106	33.7636	33.9941	33.8859	33.9196	11
Tb927.7.3940	mitochondrial carrier protein	1.7089	0.773068	0.0179856	1.74508	1.29717	0.375373	0.0109578	1.96028	GO:0005737;GO:0005739;GO:0005743;GO:0006810;GO:0020022	acidocalcisome;cytoplasm;mitochondrial inner membrane;mitochondrion;transport	-	1	-	562630000	730740000	462640000	527150000	4	829810000	1229700000	866760000	150+				3	549380000	589900000	657610000	3	738710000	807390000	784780000	3	29.0676	29.4448	28.7853	28.9736	29.6282	30.1957	29.6911	29.0332	29.1359	29.2927	29.4604	29.5887	29.5477	10
Tb927.10.5980	leucine-rich repeat protein (LRRP), putative	1.70689	0.771374	0.0105702	1.97592	0.968391	-0.0463383	0.856658	0.0671923	GO:0005515;GO:0005737;GO:0005930	axoneme;cytoplasm;protein binding	-	-	-	149260000	105960000		88697000	3	174570000	200820000	211640000	150+				3	185230000	136780000	204740000	3	200960000	179080000	130060000	3	27.1533	26.6589	26.7971	26.4024	27.3792	27.5813	27.657	27.4647	27.0273	27.6092	27.5823	27.416	26.9546	5
Tb927.1.3830	glucose-6-phosphate isomerase, glycosomal	1.70182	0.767081	0.000105555	3.97652	1.4253	0.511267	0.000277379	3.55693	GO:0004347;GO:0005737;GO:0006094;GO:0006096;GO:0020015	cytoplasm;gluconeogenesis;glucose-6-phosphate isomerase activity;glycolytic process;glycosome	1	-	-	30555000000	29682000000	29393000000	27779000000	4	45895000000	54520000000	49442000000	150+				3	31905000000	29662000000	31320000000	3	42420000000	44711000000	45261000000	3	34.8307	34.7889	34.7748	34.6933	35.4176	35.6661	35.525	34.8931	34.7879	34.8664	35.304	35.3799	35.3975	40
Tb927.11.6600	conserved protein, unknown function	1.69978	0.765352	0.00480817	2.31802	1.80624	0.852991	0.019367	1.71294	GO:0005737;GO:0010494;GO:0010608;GO:0031981;GO:0044145;GO:0052106;GO:0097014	ciliary cytoplasm;cytoplasm;cytoplasmic stress granule;modulation of development of symbiont involved in interaction with host;nuclear lumen;posttranscriptional regulation of gene expression;quorum sensing involved in interaction with host	-	-	-	82233000	91440000			2	139870000	132490000	170450000	150+	150+	Both UP		3	122590000	96176000	72751000	3	194870000	160240000	171440000	3	26.2932	26.4463	25.7428	25.9214	27.0595	26.9813	27.3448	26.8693	26.5192	26.1165	27.5379	27.2557	27.3531	5
Tb927.2.6000	glycosylphosphatidylinositol-specific phospholipase C	1.6979	0.763754	0.0123457	1.90848	1.49047	0.575765	0.00249507	2.60292	GO:0004629;GO:0005886;GO:0006507;GO:0006629;GO:0006650;GO:0008081;GO:0009405;GO:0047396	glycerophospholipid metabolic process;glycosylphosphatidylinositol diacylglycerol-lyase activity;GPI anchor release;lipid metabolic process;pathogenesis;phospholipase C activity;phosphoric diester hydrolase activity;plasma membrane	-	-	-	3269400000	3507600000	2581100000	2130500000	4	4403600000	4888000000	5338300000	150+				3	3222300000	3144700000	3221400000	3	4289000000	4759500000	5242700000	3	31.6064	31.7078	31.2653	30.9885	32.036	32.1866	32.3137	31.5854	31.5503	31.585	31.998	32.1482	32.2877	19
Tb927.2.2520;Tb927.2.2510	Mitochondrial outer membrane protein porin 1;Mitochondrial outer membrane protein porin 2	1.69181	0.758565	0.000748895	3.12558	1.61589	0.692333	0.000517068	3.28645	GO:0005739;GO:0005741;GO:0006811;GO:0006839;GO:0008308;GO:0015288;GO:0016281;GO:0031307;GO:0046930	eukaryotic translation initiation factor 4F complex;integral component of mitochondrial outer membrane;ion transport;mitochondrial outer membrane;mitochondrial transport;mitochondrion;pore complex;porin activity;voltage-gated anion channel activity	-	1	-	5956300000	5329200000	5663800000	6002100000	4	8421100000	9757900000	10943000000	150+	150+	Both UP		3	6491200000	5783100000	6458300000	3	9530900000	10348000000	10391000000	3	32.4718	32.3113	32.3991	32.4828	32.9714	33.1839	33.3493	32.5958	32.4292	32.5885	33.15	33.2686	33.2746	22
Tb927.9.14240	Nucleoporin NUP82	1.69029	0.757268	0.0297695	1.52623	1.22645	0.294491	0.0649232	1.1876	GO:0005634;GO:0005643;GO:0031080	nuclear pore;nuclear pore outer ring;nucleus	-	-	-	618460000	636320000	355260000	597830000	4	778040000	971010000	1049900000	150+				3	693670000	680590000	555860000	3	800780000	838150000	728270000	3	29.2041	29.2452	28.4043	29.1552	29.5353	29.8549	29.9676	29.3697	29.3422	29.0501	29.5768	29.6426	29.4399	16
Tb927.11.8260	carbonic anhydrase-like protein	1.68932	0.756444	0.00252392	2.59792	1.57252	0.653079	0.00417671	2.37917			-	-	-	656560000	564580000	494650000	693800000	4	958430000	1082100000	1012400000	150+	150+	Both UP		3	592980000	503290000	629870000	3	839780000	958660000	915950000	3	29.2904	29.0726	28.8818	29.3699	29.8361	30.0112	29.9151	29.1434	28.9068	29.2305	29.6454	29.8364	29.7707	13
Tb927.6.3630	sphingosine 1-phosphate lyase, putative	1.684	0.751896	0.018436	1.73433	1.57777	0.657886	0.00186254	2.72989	GO:0005737;GO:0005741;GO:0008117;GO:0016831;GO:0019752;GO:0030170;GO:0046335	carboxylic acid metabolic process;carboxy-lyase activity;cytoplasm;ethanolamine biosynthetic process;mitochondrial outer membrane;pyridoxal phosphate binding;sphinganine-1-phosphate aldolase activity	-	-	-	527530000	512190000	318810000	360800000	4	677450000	681060000	813010000	150+	150+	Both UP		3	579170000	504280000	503310000	3	780430000	900270000	822840000	3	28.9747	28.9321	28.2481	28.4266	29.3355	29.3432	29.5987	29.1094	28.9096	28.9069	29.5397	29.7458	29.616	15
Tb927.10.520	Mitochondrial ATP synthase subunit, putative	1.68304	0.751067	0.000888823	3.05118	1.41897	0.504848	0.0737714	1.13211	GO:0005737;GO:0005739;GO:0005743	cytoplasm;mitochondrial inner membrane;mitochondrion	-	1	-	423720000	473880000	393180000	366050000	4	668950000	757270000	665160000	150+				3	450640000	415490000	483310000	3	527610000	575270000	811940000	3	28.6585	28.8199	28.5506	28.4475	29.3173	29.4962	29.3091	28.7474	28.6302	28.8484	28.9749	29.0997	29.5968	16
Tb927.6.4180	FUN14 family, putative	1.67724	0.74609	0.0464121	1.33337	1.4335	0.519546	0.000702783	3.15318	GO:0005739;GO:0005741	mitochondrial outer membrane;mitochondrion	-	1	-	604990000	723540000	377250000	401140000	4	717260000	907500000	1025600000	150+				3	720230000	646500000	729030000	3	1006400000	995780000	1002100000	3	29.1723	29.4305	28.4909	28.5795	29.4179	29.7573	29.9338	29.4239	29.2681	29.4414	29.9066	29.8913	29.9004	8
Tb927.9.5960	succinate dehydrogenase iron-sulfur subunit, putative	1.67395	0.74326	0.0489417	1.31032	1.8109	0.856706	0.00414476	2.3825	GO:0005737;GO:0005739;GO:0020023;GO:0051536	cytoplasm;iron-sulfur cluster binding;kinetoplast;mitochondrion	-	1	-	235110000	152750000			2	290800000	293340000	389750000	150+	150+	Both UP		3	224520000	186680000	178590000	3	309770000	397070000	361210000	3	27.8088	27.1866	26.8792	25.7496	28.1155	28.128	28.538	27.7423	27.476	27.4121	28.2066	28.5648	28.4283	5
Tb927.11.5550	DNA polymerase theta	1.66807	0.738179	0.0226209	1.64549	1.37141	0.455665	0.0722274	1.1413	GO:0003677;GO:0003887;GO:0005634;GO:0006260;GO:0019985	DNA binding;DNA replication;DNA-directed DNA polymerase activity;nucleus;translesion synthesis	-	-	-	102990000	120470000			2	138940000	243610000	176570000	150+				3	135950000	98061000	90610000	3	132810000	154970000	157410000	3	26.6179	26.8441	25.8972	26.3305	27.0499	27.86	27.3957	27.0185	26.5472	26.4332	26.9848	27.2074	27.23	5
Tb927.1.700	phosphoglycerate kinase	1.66629	0.736644	0.00805294	2.09405	1.50055	0.585489	0.00193888	2.71245	GO:0004618;GO:0006096;GO:0020015	glycolytic process;glycosome;phosphoglycerate kinase activity	1	-	-	55193000000	57417000000	41793000000	37435000000	4	80007000000	79848000000	79889000000	150+	150+	Both UP		3	48445000000	47051000000	49611000000	3	65413000000	73816000000	78511000000	3	35.6838	35.7408	35.2825	35.1237	36.2194	36.2165	36.2173	35.4956	35.4535	35.5299	35.9289	36.1032	36.1922	44
Tb927.3.3750	paraflagellar rod component, putative	1.66624	0.736595	0.0183255	1.73694	1.56835	0.649247	0.00843672	2.07383	GO:0005737	cytoplasm	-	-	-	1861500000	1785500000	1350400000	1160100000	4	2684800000	2157300000	2852800000	150+	150+	Both UP		3	1711300000	2169000000	1885700000	3	2664100000	3298600000	3080400000	3	30.7938	30.7337	30.3307	30.1116	31.3222	31.0066	31.4097	30.6724	31.0144	30.8125	31.311	31.6192	31.5205	15
Tb927.11.14880	Paraflagellar Rod Proteome Component 9, putative	1.66375	0.734441	0.0165223	1.78193	1.53021	0.613729	9.72306e-05	4.0122	GO:0005929;GO:0010608	cilium;posttranscriptional regulation of gene expression	-	-	-	1371800000	1700800000	1119400000	1002200000	4	2277900000	1889300000	2314200000	150+	150+	Both UP		3	1550900000	1655100000	1521000000	3	2375800000	2404200000	2453300000	3	30.3534	30.6636	30.0601	29.9005	31.0851	30.8152	31.1079	30.5305	30.6243	30.5024	31.1458	31.1629	31.1921	10
Tb927.3.4390	dihydrolipoamide dehydrogenase	1.66203	0.732943	0.0464824	1.33271	1.15954	0.213547	0.240818	0.618311	GO:0005739;GO:0016491;GO:0045454;GO:0050660;GO:0055114	cell redox homeostasis;flavin adenine dinucleotide binding;mitochondrion;oxidation-reduction process;oxidoreductase activity	-	1	-	94920000	104050000			2	104510000	210850000	180680000	150+				3	130980000	110680000		2	146570000	132560000	141190000	3	26.5002	26.6327	26.1674	25.4945	26.6391	27.6516	27.4289	26.9648	26.7218	25.1747	27.127	26.9821	27.0731	3
Tb927.6.1580	polynucleotide kinase 3'-phosphatase, putative	1.66187	0.732803	0.0135188	1.86906	1.18455	0.244334	0.175745	0.755117	GO:0005634	nucleus	-	-	-	126050000	94020000			2	138140000	182410000	228040000	150+				3	115170000	122180000	127980000	3	168680000	122050000	142020000	3	26.9094	26.4865	26.2835	26.2627	27.0416	27.4426	27.7647	26.7792	26.8644	26.9313	27.3297	26.8629	27.0815	7
Tb927.6.4300;Tb927.6.4280;REV__Tb927.7.3820	glyceraldehyde 3-phosphate dehydrogenase, glycosomal;glyceraldehyde 3-phosphate dehydrogenase, glycosomal	1.65726	0.728796	0.00169248	2.77148	1.43086	0.516884	0.00300666	2.52192	GO:0004365;GO:0005737;GO:0006006;GO:0006096;GO:0016620;GO:0020015;GO:0032403;GO:0050661;GO:0051287;GO:0055114	cytoplasm;glucose metabolic process;glyceraldehyde-3-phosphate dehydrogenase (NAD+) (phosphorylating) activity;glycolytic process;glycosome;NAD binding;NADP binding;oxidation-reduction process;oxidoreductase activity, acting on the aldehyde or oxo group of donors, NAD or NADP as acceptor;protein complex binding	1	-	-	278740000000	268170000000	218830000000	212520000000	4	389020000000	415920000000	410980000000	150+				3	287420000000	250880000000	265740000000	3	354510000000	392320000000	403640000000	3	38.0201	37.9644	37.671	37.6288	38.5011	38.5975	38.5803	38.0644	37.8682	37.9512	38.367	38.5132	38.5543	48
Tb927.8.3530	glycerol-3-phosphate dehydrogenase [NAD+], glycosomal	1.65474	0.726603	0.0362976	1.44012	1.34873	0.431599	0.00111003	2.95467	GO:0004367;GO:0005737;GO:0005975;GO:0006072;GO:0009331;GO:0016616;GO:0020015;GO:0042803;GO:0046168;GO:0051287;GO:0055114	carbohydrate metabolic process;cytoplasm;glycerol-3-phosphate catabolic process;glycerol-3-phosphate dehydrogenase [NAD+] activity;glycerol-3-phosphate dehydrogenase complex;glycerol-3-phosphate metabolic process;glycosome;NAD binding;oxidation-reduction process;oxidoreductase activity, acting on the CH-OH group of donors, NAD or NADP as acceptor;protein homodimerization activity	1	-	-	82529000000	97267000000	53405000000	50582000000	4	114290000000	120250000000	117650000000	150+				3	84515000000	77812000000	80450000000	3	103470000000	111650000000	112320000000	3	36.2642	36.5012	35.6363	35.5579	36.7339	36.8072	36.7757	36.2985	36.1793	36.2274	36.5904	36.7002	36.7088	33
Tb927.7.7430;Tb927.7.7420	ATP synthase F1, alpha subunit;ATP synthase F1, alpha subunit	1.65462	0.726502	6.71215e-07	6.17314	1.60186	0.679745	0.000531111	3.27482	GO:0000275;GO:0005524;GO:0005739;GO:0005743;GO:0015986;GO:0015991;GO:0016820;GO:0033178;GO:0045261;GO:0046933;GO:0046961	ATP binding;ATP hydrolysis coupled proton transport;ATP synthesis coupled proton transport;hydrolase activity, acting on acid anhydrides, catalyzing transmembrane movement of substances;mitochondrial inner membrane;mitochondrial proton-transporting ATP synthase complex, catalytic core F(1);mitochondrion;proton-transporting ATP synthase activity, rotational mechanism;proton-transporting ATP syntha…	-	1	-	5269900000	5468100000	5477600000	5358300000	4	8698200000	8925800000	9148500000	150+	150+	Both UP		3	5550200000	5374400000	5295700000	3	7914500000	9004800000	9063300000	3	32.2951	32.3484	32.3509	32.3191	33.0181	33.0553	33.0909	32.3699	32.3235	32.3022	32.8819	33.068	33.0774	30
Tb927.11.11520	glycosomal membrane protein	1.65148	0.723761	0.0238828	1.62191	1.40162	0.487096	0.000905562	3.04308	GO:0005779;GO:0005783;GO:0016559;GO:0020015;GO:0046860	endoplasmic reticulum;glycosome;glycosome membrane;integral component of peroxisomal membrane;peroxisome fission	1	-	-	7411500000	6696500000	4984900000	5239600000	4	8073200000	9540300000	12525000000	150+				3	8743500000	8186300000	7781600000	3	11664000000	11831000000	11141000000	3	32.7871	32.6408	32.2149	32.2868	32.9105	33.1514	33.5441	33.0256	32.9306	32.8574	33.4413	33.4619	33.3752	11
Tb927.3.1380	ATP synthase subunit beta, mitochondrial	1.64914	0.721711	0.000140162	3.85337	1.37569	0.460154	0.00750729	2.12452	GO:0000275;GO:0005524;GO:0005525;GO:0005739;GO:0005743;GO:0015986;GO:0015991;GO:0015992;GO:0016820;GO:0020023;GO:0033178;GO:0046034;GO:0046933	ATP binding;ATP hydrolysis coupled proton transport;ATP metabolic process;ATP synthesis coupled proton transport;GTP binding;hydrolase activity, acting on acid anhydrides, catalyzing transmembrane movement of substances;kinetoplast;mitochondrial inner membrane;mitochondrial proton-transporting ATP synthase complex, catalytic core F(1);mitochondrion;proton transport;proton-transporting ATP synthas…	-	1	-	6268000000	6177200000	6015700000	5977100000	4	9180700000	11093000000	9952500000	150+				3	7065400000	6458900000	6870000000	3	8312900000	9783100000	9960200000	3	32.5454	32.5243	32.4861	32.4768	33.096	33.3689	33.2124	32.7181	32.5886	32.6777	32.9527	33.1876	33.2135	25
Tb927.6.4710	calmodulin, putative	1.64187	0.715342	0.00933382	2.02994	1.48178	0.567336	0.0133885	1.87327	GO:0005509;GO:0005737;GO:0005930	axoneme;calcium ion binding;cytoplasm	-	-	-	333850000	343100000	372860000	235860000	4	493700000	565020000	524460000	150+				3	407210000	370050000	391810000	3	677380000	505590000	549340000	3	28.3146	28.3541	28.4741	27.8134	28.8791	29.0737	28.9663	28.6012	28.4631	28.5456	29.3354	28.9134	29.0331	14
Tb927.5.295b;Tb11.v5.0214.1	retrotransposon hotspot (RHS) protein 1	1.64067	0.714284	0.0167405	1.77623	1.23672	0.306521	0.0106663	1.97199	GO:0005737;GO:0005739;GO:0020023	cytoplasm;kinetoplast;mitochondrion	-	1	-	1762300000	2023400000	1367700000	1371500000	4	2187300000	3046100000	2795500000	150+				3	1777500000	1873700000	1916100000	3	2117100000	2337200000	2430900000	3	30.7148	30.9141	30.3491	30.3531	31.0265	31.5043	31.3805	30.7272	30.8032	30.8355	30.9794	31.1221	31.1788	29
Tb927.10.2350	pyruvate dehydrogenase complex E3 binding protein, putative	1.63945	0.713216	0.0366911	1.43544	1.35882	0.442356	0.13719	0.862676	GO:0004742;GO:0005739;GO:0006091;GO:0009374;GO:0020023;GO:0045254	biotin binding;dihydrolipoyllysine-residue acetyltransferase activity;generation of precursor metabolites and energy;kinetoplast;mitochondrion;pyruvate dehydrogenase complex	-	1	-	170270000	138050000		114650000	3	162710000	255930000	274800000	150+				3	170430000	156300000	156240000	3	160600000	227540000	268130000	3	27.3432	27.0406	27.0976	26.7727	27.2777	27.9312	28.0338	27.3446	27.2197	27.2192	27.2589	27.7615	27.9984	7
Tb927.11.12230	ATP-dependent protease ATPase subunit HslU2	1.63829	0.712187	0.0404186	1.39342	1.20811	0.272753	0.00210095	2.67758	GO:0004176;GO:0005524;GO:0005737;GO:0005739;GO:0006264;GO:0009376;GO:0016887;GO:0020023;GO:0042645;GO:0070011	ATP binding;ATPase activity;ATP-dependent peptidase activity;cytoplasm;HslUV protease complex;kinetoplast;mitochondrial DNA replication;mitochondrial nucleoid;mitochondrion;peptidase activity, acting on L-amino acid peptides	-	1	-	799790000	891660000	474190000	496410000	4	1047100000	1163200000	1060600000	150+				3	910360000	859270000	857530000	3	1024800000	1057800000	1091300000	3	29.575	29.7319	28.8209	28.887	29.9638	30.1155	29.9822	29.7619	29.6785	29.6756	29.9327	29.9784	30.0234	20
Tb927.11.8060	SNARE associated Golgi protein, putative	1.63728	0.711297	0.00214758	2.66805	1.53782	0.620882	2.38852e-05	4.62187	GO:0005509;GO:0005634;GO:0005635;GO:0016021	calcium ion binding;integral component of membrane;nuclear envelope;nucleus	-	-	-	1876400000	1984900000	2412800000	2257800000	4	3211000000	3921400000	3344400000	150+	150+	Both UP		3	2228800000	2178600000	2220900000	3	3460300000	3455800000	3277000000	3	30.8053	30.8864	31.1681	31.0723	31.5804	31.8687	31.6391	31.0536	31.0208	31.0485	31.6882	31.6864	31.6097	24
Tb927.10.14470	intraflagellar transport protein 140	1.63429	0.708667	0.0425897	1.3707	1.23383	0.303149	0.0207147	1.68372	GO:0005515;GO:0030990;GO:0035721;GO:0035735	intraciliary retrograde transport;intraciliary transport involved in cilium morphogenesis;intraciliary transport particle;protein binding	-	-	-	2100600000	1878400000	1285500000	1027800000	4	2576900000	2527400000	2608300000	150+				3	2328400000	2117000000	2260200000	3	3027600000	2581500000	2664500000	3	30.9682	30.8069	30.2597	29.9369	31.263	31.235	31.2805	31.1167	30.9794	31.0738	31.4955	31.2656	31.3112	57
Tb927.10.180	ATP synthase F1 subunit gamma protein, putative	1.63399	0.708402	0.000492738	3.30738	1.37859	0.463195	0.005198	2.28416	GO:0000275;GO:0005739;GO:0015986;GO:0016469;GO:0045261;GO:0046933;GO:0046961	ATP synthesis coupled proton transport;mitochondrial proton-transporting ATP synthase complex, catalytic core F(1);mitochondrion;proton-transporting ATP synthase activity, rotational mechanism;proton-transporting ATP synthase complex, catalytic core F(1);proton-transporting ATPase activity, rotational mechanism;proton-transporting two-sector ATPase complex	-	1	-	647010000	646190000	782820000	727010000	4	1139100000	1211100000	1084900000	150+				3	830320000	717160000	845180000	3	1042600000	1132800000	1123100000	3	29.2692	29.2674	29.5441	29.4374	30.0852	30.1737	30.0149	29.6291	29.4177	29.6547	29.9575	30.0772	30.0648	15
Tb927.6.4250	hypothetical protein, conserved	1.63265	0.707214	0.036222	1.44103	1.34354	0.426035	0.0591851	1.22779			-	-	-	198940000	199370000			2	333590000	319990000	321870000	150+				3	171360000	222590000	203630000	3	283140000	293970000	225760000	3	27.5678	27.5709	26.7526	25.9262	28.3135	28.2535	28.2619	27.3525	27.7298	27.6014	28.0769	28.1311	27.7502	5
Tb927.10.10140	paraflagellar rod component, putative	1.62508	0.700507	0.0469546	1.32832	1.32675	0.407894	0.00882548	2.05426			-	-	-	16761000000	16139000000	8351200000	10803000000	4	20466000000	20291000000	22687000000	150+				3	18363000000	15615000000	16431000000	3	22623000000	23445000000	20812000000	3	33.9644	33.9098	32.9593	33.3307	34.2525	34.2401	34.4011	34.0961	33.8622	33.9357	34.3971	34.4486	34.2767	22
Tb927.6.1500	alkyl-dihydroxyacetone phosphate synthase	1.62218	0.697938	0.0179396	1.74619	1.14453	0.19475	0.0101055	1.99544	GO:0003824;GO:0005737;GO:0008609;GO:0008611;GO:0008762;GO:0016491;GO:0016614;GO:0020015;GO:0050660;GO:0055114	alkylglycerone-phosphate synthase activity;catalytic activity;cytoplasm;ether lipid biosynthetic process;flavin adenine dinucleotide binding;glycosome;oxidation-reduction process;oxidoreductase activity;oxidoreductase activity, acting on CH-OH group of donors;UDP-N-acetylmuramate dehydrogenase activity	1	-	-	374110000	438050000	390440000	295240000	4	589250000	739420000	493660000	150+				3	519870000	470390000	492520000	3	567100000	558950000	571030000	3	28.4789	28.7065	28.5405	28.1373	29.1343	29.4618	28.8789	28.9536	28.8093	28.8756	29.079	29.0581	29.089	19
Tb927.5.2250;Tb927.5.2220;Tb927.5.2190	META domain/Domain of unknown function (DUF1935), putative;META domain/Domain of unknown function (DUF1935), putative;META domain/Domain of unknown function (DUF1935), putative	1.62005	0.696041	0.0011405	2.9429	1.30207	0.380808	0.0224814	1.64818			-	-	-	1139000000	1165200000	903690000	970740000	4	1706200000	1695500000	1675500000	150+				3	1354400000	1096500000	1267100000	3	1497900000	1629500000	1713700000	3	30.0851	30.1179	29.7513	29.8545	30.6681	30.6591	30.6419	30.335	30.0303	30.2389	30.4803	30.6018	30.6745	18
Tb927.10.12840	mitochondrial carrier protein	1.61869	0.69483	0.0232748	1.63311	1.34596	0.428634	0.107265	0.969542	GO:0005654;GO:0005737;GO:0005739;GO:0005743;GO:0006810;GO:0016020;GO:0020023;GO:0097014	ciliary cytoplasm;cytoplasm;kinetoplast;membrane;mitochondrial inner membrane;mitochondrion;nucleoplasm;transport	-	1	-	1960300000	1769500000	1453900000	1411000000	4	2018800000	2814200000	3173100000	150+				3	1886500000	1903400000	2007900000	3	1964800000	2793800000	3045000000	3	30.8684	30.7207	30.4373	30.3941	30.9109	31.3901	31.5632	30.8131	30.8259	30.903	30.8717	31.3796	31.5038	16
Tb927.6.1660	hypothetical protein, conserved	1.61664	0.693	0.0258995	1.58671	1.25848	0.331677	0.0103275	1.986	GO:0005930	axoneme	-	-	-	849310000	977640000	637210000	550650000	4	1101000000	1253100000	1301300000	150+				3	1038600000	930090000	995690000	3	1165000000	1234100000	1331500000	3	29.6617	29.8647	29.2472	29.0366	30.0362	30.2229	30.2773	29.952	29.7928	29.8911	30.1177	30.2008	30.3104	19
Tb927.10.11800	Axonemal inner arm dynein light chain, putative	1.61571	0.692172	0.00642441	2.19217	1.1096	0.150037	0.95753	0.0188475	GO:0003777;GO:0005737;GO:0005930;GO:0007018	axoneme;cytoplasm;microtubule motor activity;microtubule-based movement	-	-	-	82959000	73888000			2	140970000	112240000	126920000	150+				3		94187000	94479000	2	138010000	100500000	75505000	3	26.3059	26.1388	25.8206	25.5581	27.0708	26.742	26.9193	26.8579	26.489	26.4935	27.0402	26.5826	26.1701	6
Tb927.8.4780	Flagellar Member 3	1.61313	0.689861	0.0151654	1.81915	1.09299	0.128278	0.251063	0.600217	GO:0044458	motile cilium assembly	-	-	-	2367600000	2222500000	1618500000	1522300000	4	2853800000	3308900000	3190500000	150+				3	2600300000	2352000000	2637900000	3	2476500000	2872900000	2946600000	3	31.1408	31.0495	30.592	30.5036	31.4102	31.6237	31.5711	31.276	31.1312	31.2967	31.2057	31.4199	31.4564	73
Tb927.8.2460	hypothetical protein, conserved	1.61103	0.687981	0.0158735	1.79933	1.49511	0.580254	0.00372618	2.42874	GO:0005634	nucleus	-	-	-	1073900000	992850000	939210000	1447100000	4	1672800000	1595100000	2112600000	150+				3	1091100000	1216200000	1375500000	3	1835900000	1822800000	1847500000	3	30.0002	29.887	29.8069	30.4305	30.6396	30.571	30.9764	30.0231	30.1797	30.3573	30.7738	30.7635	30.7829	10
Tb927.9.10450	hypothetical protein, conserved	1.60476	0.682361	0.00957957	2.01865	2.20265	1.13924	0.030574	1.51465	GO:0005737;GO:0006505;GO:0006886;GO:0016788;GO:0031981;GO:0097014	ciliary cytoplasm;cytoplasm;GPI anchor metabolic process;hydrolase activity, acting on ester bonds;intracellular protein transport;nuclear lumen	-	-	-	133960000	142280000			2	197760000	245660000	221530000	150+	150+	Both UP		3		150310000	126100000	2	439710000	244070000	229470000	3	26.9972	27.0842	26.3184	26.3608	27.5592	27.8721	27.7229	26.2077	27.1634	26.91	28.712	27.8627	27.7737	8
Tb927.4.3740	flagellar attachment zone protein 1	1.59996	0.678034	0.000749167	3.12542	1.46401	0.549929	0.000285316	3.54467	GO:0000281;GO:0005856;GO:0005929;GO:0020016;GO:0043234;GO:0060271	ciliary pocket;cilium;cilium morphogenesis;cytoskeleton;mitotic cytokinesis;protein complex	-	-	-	5812100000	5504900000	5041400000	6317700000	4	8601500000	9757800000	8851300000	150+				3	6162000000	5913600000	6401000000	3	8621600000	9159100000	9269300000	3	32.4364	32.3581	32.2312	32.5568	33.0019	33.1839	33.0432	32.5208	32.4614	32.5756	33.0053	33.0926	33.1098	70
Tb927.11.11290	heat shock protein 70, putative	1.59885	0.677034	0.0102621	1.98876	1.53975	0.622695	0.00513538	2.28943	GO:0005634;GO:0005654;GO:0006457	nucleoplasm;nucleus;protein folding	-	-	-	443220000	359880000	528920000	533480000	4	680440000	825970000	730580000	150+	150+	Both UP		3	513910000	423380000	489780000	3	777630000	760230000	659470000	3	28.7234	28.4229	28.9785	28.9909	29.3419	29.6215	29.4445	28.9369	28.6574	28.8676	29.5345	29.5019	29.2967	24
Tb927.2.4130	enoyl-CoA hydratase/Enoyl-CoA isomerase/3-hydroxyacyl-CoA dehydrogenase, putative	1.59361	0.672297	0.0091232	2.03985	1.54854	0.630906	0.00330834	2.48039	GO:0003824;GO:0003857;GO:0005737;GO:0005739;GO:0006631;GO:0008152;GO:0016491;GO:0016853;GO:0020015;GO:0055114	3-hydroxyacyl-CoA dehydrogenase activity;catalytic activity;cytoplasm;fatty acid metabolic process;glycosome;isomerase activity;metabolic process;mitochondrion;oxidation-reduction process;oxidoreductase activity	1	1	-	397000000	453860000	333660000	396730000	4	652410000	722090000	515420000	150+	150+	Both UP		3	436660000	394260000	351170000	3	575200000	640160000	615150000	3	28.5646	28.7577	28.3138	28.5636	29.2812	29.4276	28.9412	28.7019	28.5546	28.3876	29.0995	29.2539	29.1964	21
Tb927.11.3220	metacaspase	1.58507	0.664547	0.0203276	1.69191	1.2789	0.354904	0.0504489	1.29715	GO:0004197;GO:0005739;GO:0006508;GO:0007005	cysteine-type endopeptidase activity;mitochondrion;mitochondrion organization;proteolysis	-	1	-	1450000000	1556300000	974320000	1047800000	4	1819400000	2038800000	2119600000	150+				3	1433200000	1255700000	1338700000	3	1459000000	1837900000	1854000000	3	30.4334	30.5355	29.8598	29.9647	30.7608	30.9251	30.9811	30.4166	30.2258	30.3182	30.4423	30.7754	30.788	13
Tb927.2.4110	Mitochondrial-processing peptidase subunit alpha	1.58425	0.663799	0.0385912	1.41351	1.26345	0.33737	0.179261	0.746514	GO:0003824;GO:0004222;GO:0005515;GO:0005737;GO:0005739;GO:0006508;GO:0017087;GO:0020023;GO:0030150;GO:0046872	catalytic activity;cytoplasm;kinetoplast;metal ion binding;metalloendopeptidase activity;mitochondrial processing peptidase complex;mitochondrion;protein binding;protein import into mitochondrial matrix;proteolysis	-	1	-	332030000	445460000	295770000	406070000	4	431840000	672800000	653080000	150+				3	502330000	438110000	496030000	3	464990000	713500000	636420000	3	28.3067	28.7307	28.1399	28.5972	28.6859	29.3256	29.2827	28.9041	28.7067	28.8859	28.7926	29.4103	29.2454	16
Tb927.11.5220	chaperone protein DnaJ, putative	1.57923	0.659217	0.00910537	2.0407	1.11719	0.159871	0.503048	0.29839	GO:0005635;GO:0005783;GO:0006457	endoplasmic reticulum;nuclear envelope;protein folding	-	-	-	203900000	142000000	182810000	167530000	4	295410000	295310000	233920000	150+				3	213690000	162190000	245350000	3	277720000	216130000	200180000	3	27.6033	27.0813	27.4458	27.3198	28.1381	28.1377	27.8014	27.6709	27.2731	27.8703	28.0491	27.6873	27.5767	9
Tb11.v5.0394.1;Tb927.10.15750	Tripartite attachment complex protein 197	1.57541	0.655728	0.00181669	2.74072	1.41342	0.499195	0.00274495	2.56147	GO:0005515;GO:0008270;GO:0032403;GO:0036064	ciliary basal body;protein binding;protein complex binding;zinc ion binding	-	-	-	783860000	822060000	806170000	1038100000	4	1350800000	1360000000	1365800000	150+				3	947110000	940180000	863900000	3	1187400000	1338100000	1363100000	3	29.546	29.6147	29.5865	29.9513	30.3312	30.341	30.3471	29.819	29.8084	29.6863	30.1452	30.3175	30.3442	16
Tb927.2.4370;Tb11.v5.0653.1	trypanothione synthetase	1.57337	0.653857	0.00346868	2.45984	1.22118	0.288271	0.00254067	2.59505	GO:0005737;GO:0005829;GO:0015042;GO:0019342;GO:0042493	cytoplasm;cytosol;response to drug;trypanothione biosynthetic process;trypanothione-disulfide reductase activity	-	-	-	3522900000	3426900000	3311900000	3487900000	4	4394400000	6076900000	5753600000	150+				3	3875500000	4014600000	4285300000	3	4988400000	4969200000	4910700000	3	31.7141	31.6743	31.625	31.6997	32.033	32.5007	32.4218	31.8517	31.9026	31.9967	32.2159	32.2104	32.1933	35
Tb927.7.2950	ATPase family associated with various cellular activities (AAA), putative	1.56708	0.648076	0.0192266	1.7161	1.50595	0.590671	0.0391628	1.40713	GO:0005524	ATP binding	-	-	-	392990000	282600000	243670000	262260000	4	441500000	523370000	423780000	150+	150+	Both UP		3	358350000	388570000	292260000	3	633020000	481390000	450540000	3	28.5499	28.0742	27.8604	27.9664	28.7178	28.9633	28.6587	28.4168	28.5336	28.1227	29.2377	28.8426	28.7471	18
Tb927.5.1520	ATP-dependent protease ATPase subunit HslU1	1.56537	0.646505	0.0466464	1.33118	1.23479	0.304262	0.0240211	1.61941	GO:0005524;GO:0005737;GO:0005739;GO:0006264;GO:0009376;GO:0016887;GO:0042645;GO:0070011;GO:0070581	ATP binding;ATPase activity;cytoplasm;HslUV protease complex;mitochondrial DNA replication;mitochondrial nucleoid;mitochondrion;peptidase activity, acting on L-amino acid peptides;rolling circle DNA replication	-	1	-	3030600000	3067600000	1883100000	1871100000	4	3261500000	4066600000	4238900000	150+				3	2978800000	2554700000	2507400000	3	3209000000	3240200000	3479600000	3	31.497	31.5145	30.8105	30.8012	31.6029	31.9212	31.981	31.4721	31.2505	31.2235	31.5795	31.5934	31.6963	26
Tb927.7.920;Tb11.v5.0698.1	Inner arm dynein 5-1	1.56314	0.644448	0.0471675	1.32636	1.22489	0.292652	0.0176491	1.75328	GO:0003777;GO:0005515;GO:0005929;GO:0005930;GO:0007018;GO:0030286;GO:0060285	axoneme;cilium;cilium-dependent cell motility;dynein complex;microtubule motor activity;microtubule-based movement;protein binding	-	-	-	2114200000	1958800000	1150100000	1356900000	4	2256700000	2810900000	2646500000	150+				3	2335000000	2151700000	2073400000	3	2654100000	2868600000	2512700000	3	30.9775	30.8673	30.0991	30.3377	31.0716	31.3884	31.3014	31.1208	31.0028	30.9494	31.3056	31.4177	31.2266	80
Tb927.7.5480	dihydrofolate reductase-thymidylate synthase	1.55762	0.639339	0.00175785	2.75502	1.40334	0.488866	0.0110699	1.95586	GO:0004146;GO:0004799;GO:0005737;GO:0005739;GO:0006231;GO:0006545;GO:0006730;GO:0009165;GO:0010608;GO:0020023;GO:0046105;GO:0055114	cytoplasm;dihydrofolate reductase activity;dTMP biosynthetic process;glycine biosynthetic process;kinetoplast;mitochondrion;nucleotide biosynthetic process;one-carbon metabolic process;oxidation-reduction process;posttranscriptional regulation of gene expression;thymidine biosynthetic process;thymidylate synthase activity	-	1	-	470630000	443480000	361740000	401920000	4	666350000	681940000	611700000	150+				3	447270000	445290000	543170000	3	641390000	648110000	725320000	3	28.81	28.7243	28.4304	28.5823	29.3117	29.3451	29.1882	28.7366	28.7302	29.0168	29.2566	29.2717	29.434	17
Tb927.10.3640	nuclear transmembrane protein, putative	1.55512	0.637023	0.0113964	1.94323	1.32698	0.408145	0.0147271	1.83188	GO:0005634;GO:0031965;GO:0031981	nuclear lumen;nuclear membrane;nucleus	-	-	-	1633800000	1420300000	1121800000	1243800000	4	1903600000	1997500000	2420100000	150+				3	1475400000	1672100000	1630800000	3	1882200000	2253100000	2205400000	3	30.6056	30.4035	30.0632	30.2121	30.8261	30.8955	31.1724	30.4585	30.639	30.6029	30.8098	31.0693	31.0384	8
Tb927.11.8950	leucine rich repeat	1.55289	0.634956	0.0120644	1.9185	1.33596	0.417881	0.00890911	2.05017	GO:0005515	protein binding	-	-	-	842860000	1031800000	1087100000	792960000	4	1224500000	1609100000	1539400000	150+				3	1135000000	962070000	1174200000	3	1466600000	1451300000	1452400000	3	29.6507	29.9425	30.0178	29.5627	30.1895	30.5836	30.5197	30.08	29.8416	30.129	30.4498	30.4347	30.4358	21
Tb927.11.2570	hypothetical protein, conserved	1.55064	0.632863	0.00391475	2.4073	1.35608	0.439446	0.0383399	1.41635			-	-	-	601510000	564040000	488080000	475900000	4	737720000	927220000	811660000	150+				3	663880000	501320000	675240000	3	873930000	776950000	844910000	3	29.164	29.0712	28.8625	28.8261	29.4585	29.7883	29.5963	29.3063	28.9012	29.3308	29.7029	29.5332	29.6542	23
Tb927.8.6660	paraflagellar rod component, putative	1.55024	0.63249	0.00373734	2.42744	1.23365	0.302929	0.0136481	1.86493			-	-	-	7307600000	7308500000	5945500000	6733300000	4	12205000000	9947800000	9582400000	150+				3	7402400000	7928600000	7294200000	3	9751300000	8533000000	9627200000	3	32.7668	32.7669	32.4692	32.6487	33.5068	33.2117	33.1577	32.7853	32.8844	32.7641	33.1829	32.9904	33.1645	37
Tb927.10.6510;Tb927.10.6400	chaperonin HSP60, mitochondrial precursor;chaperonin HSP60, mitochondrial precursor	1.54947	0.631778	0.000259926	3.58515	1.30011	0.378635	0.0139055	1.85681	GO:0005524;GO:0005737;GO:0005739;GO:0005929;GO:0006457;GO:0006461;GO:0030150;GO:0042026;GO:0044267;GO:0051082	ATP binding;cellular protein metabolic process;cilium;cytoplasm;mitochondrion;protein complex assembly;protein folding;protein import into mitochondrial matrix;protein refolding;unfolded protein binding	-	1	-	71783000000	75446000000	69337000000	77108000000	4	104630000000	122570000000	114080000000	150+				3	79602000000	71925000000	71710000000	3	87504000000	98169000000	104560000000	3	36.0629	36.1347	36.0129	36.1662	36.6065	36.8348	36.7313	36.2121	36.0658	36.0615	36.3486	36.5145	36.6055	48
Tb927.7.2390	Tripartite attachment complex protein 102	1.54947	0.631775	0.0116023	1.93546	1.13244	0.179431	0.343882	0.463591	GO:0005739;GO:0033955;GO:0098798	mitochondrial DNA inheritance;mitochondrial protein complex;mitochondrion	-	1	-	452420000	374670000	305860000	432790000	4	542010000	658170000	619370000	150+				3	502200000	494550000	339580000	3	486430000	526470000	500410000	3	28.7531	28.481	28.1883	28.6891	29.0137	29.2939	29.2062	28.9037	28.8815	28.3392	28.8577	28.9718	28.8985	19
Tb927.5.500;Tb11.v5.0218.1	hypothetical protein, conserved	1.54766	0.630087	0.039136	1.40742	1.27394	0.349296	0.221763	0.654111	GO:0005730;GO:0005737;GO:0005739;GO:0005929;GO:0005930	axoneme;cilium;cytoplasm;mitochondrion;nucleolus	-	1	-	329890000	220820000		227020000	3	316730000	517580000	369350000	150+				3	229010000	244650000	392520000	3	419270000	357070000	327120000	3	28.2974	27.7183	27.5756	27.7582	28.2387	28.9472	28.4604	27.7708	27.8661	28.5482	28.6433	28.4116	28.2852	15
Tb927.11.900	isocitrate dehydrogenase, putative	1.54702	0.629492	0.02272	1.64359	1.30321	0.382073	0.0262496	1.58088	GO:0004450;GO:0006102;GO:0016616;GO:0020015;GO:0055114	glycosome;isocitrate dehydrogenase (NADP+) activity;isocitrate metabolic process;oxidation-reduction process;oxidoreductase activity, acting on the CH-OH group of donors, NAD or NADP as acceptor	1	-	-	6940000000	7186000000	5140700000	5205900000	4	7715700000	10665000000	10014000000	150+				3	6800700000	6722500000	6850600000	3	7603300000	9754300000	9193800000	3	32.6923	32.7425	32.2593	32.2775	32.8451	33.3122	33.2213	32.663	32.6464	32.6736	32.824	33.1834	33.098	30
Tb927.7.990	chaperone protein DnaJ, putative	1.5441	0.626767	0.03786	1.42182	1.37974	0.464398	0.0317416	1.49837	GO:0005741;GO:0051082	mitochondrial outer membrane;unfolded protein binding	-	-	-	224970000	198720000			2	314410000	353800000	313120000	150+				3	194670000	236070000	187180000	3	248490000	289450000	314630000	3	27.7452	27.5662	26.1663	26.7308	28.2281	28.3984	28.2221	27.5365	27.8146	27.4799	27.8886	28.1087	28.2291	15
Tb927.4.2700	Hydroxymethylglutaryl-CoA lyase, mitochondrial, putative	1.54391	0.626588	0.00393938	2.40457	1.78607	0.83679	0.100439	0.998099	GO:0003824;GO:0004421;GO:0005509;GO:0005737;GO:0005739;GO:0020023	calcium ion binding;catalytic activity;cytoplasm;hydroxymethylglutaryl-CoA synthase activity;kinetoplast;mitochondrion	-	1	-	126620000	108740000	139960000		3	194500000	176850000	208110000	150+				3	91703000	128960000		2	177940000	193600000	219640000	3	26.9159	26.6963	27.0604	26.5759	27.5352	27.398	27.6328	26.4505	26.9423	24.5383	27.4068	27.5285	27.7106	11
Tb927.11.10510	ubiquinone biosynthesis methyltransferase, putative	1.5434	0.626115	0.0116631	1.93318	1.32299	0.403803	0.00273749	2.56265	GO:0005737;GO:0005739;GO:0006743;GO:0008168;GO:0008425;GO:0009108;GO:0020023;GO:0031981;GO:0097014	2-polyprenyl-6-methoxy-1,4-benzoquinone methyltransferase activity;ciliary cytoplasm;coenzyme biosynthetic process;cytoplasm;kinetoplast;methyltransferase activity;mitochondrion;nuclear lumen;ubiquinone metabolic process	-	1	-	450530000	463900000	365400000	478630000	4	551260000	763320000	720930000	150+				3	556530000	529610000	509480000	3	657340000	732470000	721180000	3	28.747	28.7892	28.4449	28.8343	29.0382	29.5077	29.4253	29.0519	28.9804	28.9244	29.2921	29.4482	29.4258	14
Tb927.3.2890	radial spoke protein RSP10, putative	1.53644	0.619589	0.0110923	1.95498	1.31109	0.390763	0.00808377	2.09239	GO:0005930	axoneme	-	-	-	844590000	847820000	679170000	623140000	4	1104600000	1315000000	1031300000	150+				3	880630000	785000000	755530000	3	996050000	1106700000	1071600000	3	29.6537	29.6592	29.3392	29.215	30.0409	30.2924	29.9418	29.714	29.5481	29.4929	29.8916	30.0436	29.9971	14
Tb927.10.450	Component of motile flagella 62	1.52907	0.612652	0.0348416	1.4579	1.07403	0.103029	0.516905	0.286589	GO:0010608;GO:0030992;GO:0060285	cilium-dependent cell motility;intraciliary transport particle B;posttranscriptional regulation of gene expression	-	-	-	2473500000	2314500000	1434100000	1675000000	4	3210700000	2900600000	2945100000	150+				3	2924500000	2801300000	2397000000	3	3206800000	3027500000	2489800000	3	31.2039	31.1081	30.4175	30.6415	31.5802	31.4337	31.4557	31.4455	31.3834	31.1586	31.5785	31.4955	31.2134	22
Tb927.10.9570;Tb11.v5.0579.1	paraflagellar rod component, putative	1.52628	0.610015	0.000272781	3.56419	1.37712	0.461652	0.000690523	3.16082	GO:0005515	protein binding	-	-	-	15504000000	15857000000	14119000000	13619000000	4	21750000000	23428000000	22473000000	150+				3	17688000000	16472000000	16429000000	3	24066000000	22207000000	23394000000	3	33.8519	33.8844	33.7169	33.6649	34.3403	34.4475	34.3875	34.0421	33.9393	33.9355	34.4863	34.3703	34.4454	59
Tb927.10.1970	CHAT domain containing protein, putative	1.52551	0.609289	0.00608784	2.21554	1.19939	0.262307	0.00804195	2.09464	GO:0005737	cytoplasm	-	-	-	374310000	414850000	325760000	384070000	4	642090000	589140000	483810000	150+				3	445020000	431290000	399400000	3	506240000	495530000	528310000	3	28.4797	28.628	28.2792	28.5168	29.2582	29.134	28.8499	28.7293	28.6841	28.5733	28.9152	28.8844	28.9768	24
Tb927.11.980	Nucleoporin NUP158	1.52355	0.607438	0.0139705	1.85479	1.20297	0.266597	0.014053	1.85223	GO:0005515;GO:0005634;GO:0005643;GO:0006810;GO:0031080	nuclear pore;nuclear pore outer ring;nucleus;protein binding;transport	-	-	-	1533100000	1348700000	986100000	1293900000	4	1811700000	2128500000	1958000000	150+				3	1601100000	1564200000	1506400000	3	1742400000	1874300000	2003200000	3	30.5138	30.3289	29.8772	30.2691	30.7547	30.9872	30.8667	30.5764	30.5428	30.4885	30.6984	30.8037	30.8997	35
Tb927.6.4210	aldehyde dehydrogenase, putative	1.52353	0.607415	0.0210816	1.6761	1.5073	0.591964	0.00422039	2.37465	GO:0005743;GO:0008152;GO:0016491;GO:0055114	metabolic process;mitochondrial inner membrane;oxidation-reduction process;oxidoreductase activity	-	-	-	473730000	366150000	356390000	322740000	4	472420000	653640000	609630000	150+	150+	Both UP		3	453720000	375580000	442440000	3	602240000	629500000	685150000	3	28.8195	28.4479	28.4089	28.2658	28.8155	29.2839	29.1834	28.7572	28.4845	28.7209	29.1658	29.2296	29.3518	15
Tb927.1.2670	paralyzed flagella 16	1.52175	0.605736	0.0135931	1.86668	1.2142	0.28	0.0102879	1.98767	GO:0000281;GO:0005488;GO:0005515;GO:0005737;GO:0005930;GO:0035082;GO:0060285;GO:0060294	axoneme;axoneme assembly;binding;cilium movement involved in cell motility;cilium-dependent cell motility;cytoplasm;mitotic cytokinesis;protein binding	-	-	-	6043900000	5975500000	4111100000	4613800000	4	7536500000	8321300000	7818000000	150+				3	6402200000	6163600000	6759100000	3	7920700000	8204700000	7338800000	3	32.4928	32.4764	31.9369	32.1033	32.8112	32.9542	32.8642	32.5759	32.5211	32.6542	32.883	32.9338	32.7729	30
Tb927.10.830	adenylate kinase, putative	1.51758	0.601777	0.0206695	1.68467	1.39713	0.482465	0.0210967	1.67579	GO:0004017;GO:0005524;GO:0005829;GO:0005929;GO:0016776;GO:0020015	adenylate kinase activity;ATP binding;cilium;cytosol;glycosome;phosphotransferase activity, phosphate group as acceptor	1	-	-	1674300000	1792500000	1185700000	1342200000	4	2566900000	2017400000	2238800000	150+				3	1820000000	1771800000	1639500000	3	2855400000	2193600000	2259800000	3	30.6409	30.7393	30.1431	30.322	31.2574	30.9098	31.0601	30.7613	30.7226	30.6106	31.411	31.0307	31.0735	17
Tb927.6.1140	dolichyl-P-Man:GDP-Man5GlcNAc2-PP-dolichyl alpha-1,2-mannosyltransferase, putative	1.51438	0.598728	0.00791283	2.10167	1.26665	0.341016	0.16516	0.782095	GO:0000026;GO:0006488;GO:0016757	alpha-1,2-mannosyltransferase activity;dolichol-linked oligosaccharide biosynthetic process;transferase activity, transferring glycosyl groups	-	-	-	189360000	167770000	182530000	134270000	4	238060000	277270000	250110000	150+				3	182170000	175320000	213600000	3	269460000	266440000	187470000	3	27.4966	27.3219	27.4436	27.0006	27.8267	28.0467	27.898	27.4407	27.3854	27.6703	28.0055	27.9892	27.4821	8
Tb927.8.6930	serine/threonine-protein kinase NRKB, putative	1.51257	0.597004	0.0341234	1.46695	1.51642	0.600667	0.0934199	1.02956	GO:0004672;GO:0004674;GO:0005524;GO:0005634;GO:0006468;GO:0016772	ATP binding;nucleus;protein kinase activity;protein phosphorylation;protein serine/threonine kinase activity;transferase activity, transferring phosphorus-containing groups	-	-	-	113870000	114950000			2	132050000	224890000	162220000	150+				3		100960000	108670000	2	155910000	169920000	151000000	3	26.7628	26.7764	25.9362	26.3767	26.9765	27.7446	27.2734	25.1529	26.5892	26.6954	27.2161	27.3403	27.17	11
Tb927.5.1260	Sulfate transporter N-terminal domain with GLY motif/Sulfate transporter family, putative	1.50998	0.594534	0.00401417	2.3964	1.43949	0.525557	0.00364727	2.43803	GO:0005783;GO:0008272;GO:0015116;GO:0016021;GO:0020022	acidocalcisome;endoplasmic reticulum;integral component of membrane;sulfate transmembrane transporter activity;sulfate transport	-	-	-	2758900000	2646200000	2473100000	3273700000	4	3822200000	4553200000	4254000000	150+				3	3209300000	2814100000	2881700000	3	4372700000	3916100000	4530000000	3	31.3614	31.3013	31.2037	31.6083	31.8318	32.0842	31.9862	31.5796	31.39	31.4243	32.0259	31.8668	32.0769	19
Tb927.10.9650	Nucleoporin NUP152	1.50684	0.591523	0.0381996	1.41794	1.31455	0.394574	0.0210561	1.67662	GO:0005634;GO:0005643;GO:0031080	nuclear pore;nuclear pore outer ring;nucleus	-	-	-	782130000	787970000	533540000	656650000	4	820780000	1219000000	1079700000	150+				3	787930000	669580000	826480000	3	933470000	1069300000	999660000	3	29.5428	29.5536	28.991	29.2906	29.6124	30.1831	30.008	29.5535	29.3187	29.6224	29.798	29.994	29.8969	27
Tb927.10.14980	intraflagellar transport protein 52	1.50155	0.586449	0.0256015	1.59174	1.29482	0.372752	0.00838579	2.07646	GO:0030990;GO:0030992;GO:0031514;GO:0035735;GO:0036064;GO:0042073;GO:0044782	ciliary basal body;cilium organization;intraciliary transport;intraciliary transport involved in cilium morphogenesis;intraciliary transport particle;intraciliary transport particle B;motile cilium	-	-	-	2763200000	2497800000	1810600000	1886900000	4	3067400000	3249800000	3771500000	150+				3	2875800000	2423900000	2604100000	3	3428700000	3524500000	3280800000	3	31.3637	31.218	30.7538	30.8134	31.5144	31.5977	31.8125	31.4213	31.1747	31.2781	31.675	31.7148	31.6114	26
Tb927.8.1550	paraflagellar rod component, putative	1.49927	0.584264	0.00044973	3.34705	1.50009	0.585051	0.0017997	2.7448	GO:0005516;GO:0031514	calmodulin binding;motile cilium	-	-	-	6602700000	5783800000	5765800000	6668600000	4	9631900000	9216100000	9062000000		150+			3	6901900000	5863400000	6177000000	3	9273200000	9155500000	9986500000	3	32.6204	32.4294	32.4249	32.6347	33.1652	33.1015	33.0772	32.6843	32.4491	32.5243	33.1104	33.092	33.2173	55
Tb927.10.12820	hypothetical protein, conserved	1.49837	0.583394	0.000541782	3.26618	1.35325	0.436433	0.00163569	2.7863			-	-	-	7317900000	6793100000	6094400000	6213800000	4	9664200000	9814100000	10211000000					3	7489600000	6871700000	7277800000	3	10367000000	9528300000	9387900000	3	32.7688	32.6614	32.5048	32.5328	33.17	33.1922	33.2494	32.8022	32.678	32.7609	33.2713	33.1496	33.1282	44
Tb927.11.7380	glycerol-3-phosphate dehydrogenase (FAD-dependent), mitochondrial	1.49703	0.5821	0.0151621	1.81924	1.25502	0.327706	0.00283032	2.54816	GO:0004368;GO:0005739;GO:0016491;GO:0019563;GO:0050660;GO:0055114	flavin adenine dinucleotide binding;glycerol catabolic process;glycerol-3-phosphate dehydrogenase activity;mitochondrion;oxidation-reduction process;oxidoreductase activity	-	1	-	20573000000	19805000000	15301000000	14835000000	4	23379000000	28896000000	26896000000					3	19594000000	20057000000	19608000000	3	23154000000	25470000000	25747000000	3	34.26	34.2051	33.8329	33.7883	34.4445	34.7502	34.6467	34.1897	34.2234	34.1907	34.4305	34.5681	34.5837	48
Tb927.3.3000	Putative intraflagellar transport protein C3	1.49669	0.581772	0.0128609	1.89073	1.16051	0.214761	0.00110307	2.9574	GO:0005515;GO:0030990;GO:0030992;GO:0035720;GO:0035735;GO:0036064;GO:0097546	ciliary basal body;ciliary base;intraciliary anterograde transport;intraciliary transport involved in cilium morphogenesis;intraciliary transport particle;intraciliary transport particle B;protein binding	-	-	-	3018000000	3163600000	2134000000	2423500000	4	4023300000	3954500000	4077000000					3	3175100000	3221100000	3062300000	3	3726100000	3610700000	3639900000	3	31.4909	31.5589	30.9909	31.1744	31.9057	31.8808	31.9249	31.5642	31.5849	31.512	31.795	31.7496	31.7613	33
Tb927.10.8930	paraflagellar rod component, putative	1.49521	0.58035	0.00258111	2.58819	1.32011	0.400662	0.00200753	2.69734			-	-	-	2937100000	3095500000	2402700000	2544100000	4	3929800000	4269500000	4113100000					3	3312600000	3136700000	2930800000	3	4125500000	4013800000	4243500000	3	31.4517	31.5275	31.162	31.2445	31.8718	31.9914	31.9376	31.6253	31.5466	31.4486	31.9419	31.9023	31.9826	30
Tb927.8.2740	mitochondrial RNA binding protein	1.49361	0.578807	0.00562084	2.2502	1.32678	0.407932	0.00889282	2.05096	GO:0003723;GO:0005654;GO:0005737;GO:0005739;GO:0020023;GO:0048255	cytoplasm;kinetoplast;mitochondrion;mRNA stabilization;nucleoplasm;RNA binding	-	1	-	850870000	885790000	666860000	691970000	4	1093500000	1195100000	1179000000					3	929430000	798520000	779770000	3	1141400000	1057500000	1128300000	3	29.6644	29.7224	29.3128	29.3661	30.0263	30.1545	30.1349	29.7918	29.5728	29.5385	30.0882	29.978	30.0715	11
Tb927.2.4210	Phosphoenolpyruvate carboxykinase [ATP], glycosomal	1.49278	0.578	0.00174808	2.75744	1.42111	0.507023	0.00605243	2.21807	GO:0000331;GO:0004611;GO:0004612;GO:0005524;GO:0005737;GO:0006094;GO:0008017;GO:0012506;GO:0017076;GO:0020015	ATP binding;contractile vacuole;cytoplasm;gluconeogenesis;glycosome;microtubule binding;phosphoenolpyruvate carboxykinase (ATP) activity;phosphoenolpyruvate carboxykinase activity;purine nucleotide binding;vesicle membrane	1	-	-	13145000000	12498000000	10674000000	11800000000	4	16647000000	19576000000	17648000000					3	12938000000	12308000000	12822000000	3	15842000000	18777000000	19480000000	3	33.6138	33.541	33.3134	33.4581	33.9545	34.1884	34.0388	33.5909	33.5189	33.5779	33.883	34.1282	34.1813	46
Tb927.11.10240	ATP-dependent protease subunit HslV	1.49209	0.577336	0.00757254	2.12076	1.42397	0.509922	0.00273702	2.56272	GO:0004175;GO:0004176;GO:0004298;GO:0005737;GO:0005739;GO:0005839;GO:0006264;GO:0006508;GO:0009376;GO:0030163;GO:0031981;GO:0033955;GO:0042645;GO:0051603;GO:0070581;GO:0097014	ATP-dependent peptidase activity;ciliary cytoplasm;cytoplasm;endopeptidase activity;HslUV protease complex;mitochondrial DNA inheritance;mitochondrial DNA replication;mitochondrial nucleoid;mitochondrion;nuclear lumen;proteasome core complex;protein catabolic process;proteolysis;proteolysis involved in cellular protein catabolic process;rolling circle DNA replication;threonine-type endopeptidase …	-	1	-	838830000	943660000	882310000	990560000	4	1424400000	1122400000	1543800000					3	985810000	997040000	946560000	3	1257700000	1421700000	1492000000	3	29.6438	29.8137	29.7167	29.8837	30.4077	30.0639	30.5238	29.8767	29.8931	29.8181	30.2281	30.405	30.4746	8
Tb927.10.9700;Tb11.v5.0773.1	Flagellum attachment zone protein 22	1.48869	0.574046	0.0489712	1.31006	1.43074	0.516759	0.0277915	1.55609	GO:0005515	protein binding	-	-	-	302700000	282780000			2	444490000	424820000	438090000					3	278400000	288320000	294780000	3	335130000	472960000	424490000	3	28.1733	28.0751	26.6282	27.5884	28.7276	28.6623	28.7067	28.0526	28.1031	28.1351	28.3201	28.8171	28.6612	16
Tb927.11.15990	Nucleoporin NUP109	1.48738	0.572772	0.00741242	2.13004	1.10675	0.146332	0.109972	0.958717	GO:0005634;GO:0005643;GO:0031080	nuclear pore;nuclear pore outer ring;nucleus	-	-	-	580000000	542270000	720910000	583290000	4	879350000	1016900000	810560000					3	704330000	723560000	732920000	3	732560000	862310000	796610000	3	29.1115	29.0144	29.4252	29.1196	29.7119	29.9215	29.5943	29.3917	29.4305	29.4491	29.4484	29.6836	29.5693	28
Tb927.10.14040	vacuolar ATP synthase subunit c, putative	1.4823	0.567841	0.0154017	1.81243	1.23101	0.299842	0.0736199	1.13301	GO:0005737;GO:0015078;GO:0015986;GO:0015991;GO:0016469;GO:0016820;GO:0033180	ATP hydrolysis coupled proton transport;ATP synthesis coupled proton transport;cytoplasm;hydrogen ion transmembrane transporter activity;hydrolase activity, acting on acid anhydrides, catalyzing transmembrane movement of substances;proton-transporting two-sector ATPase complex;proton-transporting V-type ATPase, V1 domain	-	-	-	1066500000	1187300000	816400000	1091700000	4	1608700000	1669100000	1349100000					3	1263200000	1083800000	1104800000	3	1620700000	1329700000	1298800000	3	29.9902	30.145	29.6047	30.0239	30.5832	30.6364	30.3293	30.2344	30.0135	30.0411	30.594	30.3085	30.2745	21
Tb11.v5.0996.1;Tb11.1220;Tb927.10.15250;REV__Tb927.9.13020	hypothetical protein;paraflagellar rod component, putative	1.48043	0.566013	0.00084636	3.07244	1.63657	0.710671	0.000438711	3.35782	GO:0005515;GO:0005739	mitochondrion;protein binding	-	1	-	3840000000	3966200000	3520400000	4328800000	4	5519400000	6060900000	5802200000		150+			3	4080100000	3607500000	3577700000	3	6084700000	5984400000	6367300000	3	31.8385	31.8851	31.7131	32.0113	32.3619	32.4969	32.434	31.926	31.7484	31.7364	32.5025	32.4786	32.568	38
Tb927.9.3760	Nucleoporin GLE2	1.47838	0.56402	0.0370915	1.43073	1.36343	0.447241	0.0986213	1.00603	GO:0005515;GO:0005634;GO:0005643	nuclear pore;nucleus;protein binding	-	-	-	269280000	246300000	168950000	273490000	4	324900000	338160000	399180000					3	345200000	203870000	240160000	3	358090000	351440000	366530000	3	28.0045	27.8758	27.332	28.0269	28.2754	28.3331	28.5725	28.3629	27.6031	27.8394	28.4157	28.3887	28.4494	10
Tb927.9.10310	mitochondrial carrier protein 11	1.47563	0.561328	0.00278342	2.55542	1.4476	0.533661	0.0039363	2.40491	GO:0005737;GO:0005739;GO:0005743;GO:0020023;GO:0032403	cytoplasm;kinetoplast;mitochondrial inner membrane;mitochondrion;protein complex binding	-	1	-	3323500000	3529900000	3645300000	3580200000	4	4433000000	5374800000	5773600000					3	4004600000	3648700000	3922500000	3	5130100000	5450400000	6176600000	3	31.6301	31.717	31.7634	31.7374	32.0456	32.3236	32.4268	31.899	31.7647	31.8691	32.2563	32.3437	32.5242	17
Tb927.8.7980;Tb927.4.4380	Pyrophosphate-energized vacuolar membrane proton pump 1;Pyrophosphate-energized vacuolar membrane proton pump 2, putative	1.47509	0.560801	0.0148299	1.82886	1.2519	0.324122	0.000554852	3.25582	GO:0000139;GO:0000331;GO:0004427;GO:0006874;GO:0009678;GO:0015992;GO:0016020;GO:0016021;GO:0020022;GO:0051452	acidocalcisome;cellular calcium ion homeostasis;contractile vacuole;Golgi membrane;hydrogen-translocating pyrophosphatase activity;inorganic diphosphatase activity;integral component of membrane;intracellular pH reduction;membrane;proton transport	-	-	-	4844100000	4629700000	4893400000	3902900000	4	5519800000	7801200000	6891500000					3	4735500000	4586300000	4756300000	3	5670900000	6059100000	5894400000	3	32.1736	32.1083	32.1882	31.8619	32.362	32.861	32.6822	32.1409	32.0947	32.1472	32.4009	32.4965	32.4567	21
Tb927.10.2810	hypothetical protein, conserved	1.47347	0.559222	0.00820472	2.08594	1.33363	0.415363	0.0098242	2.0077			-	-	-	930750000	1077400000	841470000	828580000	4	1545700000	1274400000	1244700000					3	1084800000	972150000	888910000	3	1344900000	1244900000	1338900000	3	29.7938	30.0049	29.6483	29.6261	30.5256	30.2472	30.2132	30.0148	29.8566	29.7275	30.3249	30.2134	30.3184	14
Tb11.1790.1;Tb927.5.160	retrotransposon hot spot protein (RHS, pseudogene), putative	1.47344	0.559188	0.00086097	3.06501	1.19444	0.256329	0.253331	0.596312			-	-	-	276200000	252750000	299540000	284950000	4	406490000	382560000	441390000					3	349030000		428330000	2	490010000	475770000	426980000	3	28.0411	27.9131	28.1582	28.0861	28.5986	28.5111	28.7175	28.3788	26.2593	28.6741	28.8682	28.8257	28.6696	24
Tb927.11.7780	Mitochondrial import receptor subunit ATOM46	1.47198	0.557756	0.0356518	1.44792	1.19577	0.257939	0.121672	0.914809	GO:0005488;GO:0005739;GO:0005741;GO:0005742;GO:0006626;GO:0030150	binding;mitochondrial outer membrane;mitochondrial outer membrane translocase complex;mitochondrion;protein import into mitochondrial matrix;protein targeting to mitochondrion	-	1	-	1123200000	1092400000	901820000	994870000	4	1175500000	1898600000	1465800000					3	1465200000	1058100000	1196900000	3	1514300000	1446700000	1487500000	3	30.065	30.0249	29.7483	29.8899	30.1306	30.8223	30.449	30.4485	29.9788	30.1567	30.496	30.4301	30.4702	15
Tb927.10.13360	Elongation factor Tu, mitochondrial	1.46628	0.552164	0.00336157	2.47346	1.35468	0.437947	0.0145734	1.83644	GO:0003924;GO:0005525;GO:0005737;GO:0005739;GO:0006119;GO:0020023;GO:0032543;GO:0040007	cytoplasm;growth;GTP binding;GTPase activity;kinetoplast;mitochondrial translation;mitochondrion;oxidative phosphorylation	-	1	-	2416400000	2633000000	2167100000	2636800000	4	3295100000	4011200000	3529500000					3	2405400000	2423100000	2284200000	3	2836700000	3182800000	3615900000	3	31.1702	31.2941	31.0131	31.2961	31.6177	31.9014	31.7168	31.1636	31.1742	31.089	31.4016	31.5676	31.7517	27
Tb927.10.14160	Aquaglyceroporin 3	1.46353	0.549453	0.02397	1.62033	1.3356	0.417491	0.00308586	2.51062	GO:0005215;GO:0005737;GO:0005886;GO:0006810;GO:0015250;GO:0015254;GO:0015793;GO:0016020;GO:0031981;GO:0042493;GO:0097014	ciliary cytoplasm;cytoplasm;glycerol channel activity;glycerol transport;membrane;nuclear lumen;plasma membrane;response to drug;transport;transporter activity;water channel activity	-	-	-	4156500000	4015000000	3045700000	2752400000	4	4783900000	5254500000	5295300000					3	3778500000	3274100000	3567700000	3	4557600000	4789100000	4837800000	3	31.9527	31.9028	31.5041	31.358	32.1555	32.2909	32.3021	31.8152	31.6085	31.7323	32.0856	32.1571	32.1717	7
Tb927.9.3820	syntaxin, putative	1.45633	0.54234	0.00225776	2.64632	1.34698	0.429734	0.000377631	3.42293	GO:0005215;GO:0005515;GO:0005737;GO:0010608;GO:0016020;GO:0016192	cytoplasm;membrane;posttranscriptional regulation of gene expression;protein binding;transporter activity;vesicle-mediated transport	-	-	-	698420000	633700000	570100000	546360000	4	901180000	906730000	866550000					3	675510000	712130000	676830000	3	923310000	895770000	961730000	3	29.3795	29.2392	29.0866	29.0253	29.7472	29.7561	29.6907	29.3314	29.4076	29.3342	29.7822	29.7386	29.8411	13
Tb927.2.100;Tb927.2.1344	retrotransposon hot spot protein 1 (RHS1), putative;retrotransposon hot spot protein 1 (RHS1), interrupted	1.45506	0.541079	0.00172083	2.76426	1.21865	0.285289	0.00273335	2.5633	GO:0005634	nucleus	-	-	-	6000700000	6264700000	5638800000	5323700000	4	7586600000	9028800000	8733100000					3	6548300000	6099300000	6480800000	3	8086700000	7595300000	7628900000	3	32.4825	32.5446	32.3927	32.3098	32.8208	33.0719	33.0238	32.6085	32.506	32.5935	32.9129	32.8225	32.8288	47
Tb927.8.3060	metallo-peptidase, Clan MF, Family M17	1.45305	0.539084	0.00815178	2.08875	1.50501	0.58977	0.00131134	2.88228	GO:0004177;GO:0005622;GO:0006508;GO:0030863	aminopeptidase activity;cortical cytoskeleton;intracellular;proteolysis	-	-	-	1801500000	1567600000	1693300000	1997600000	4	2191900000	2738600000	2763400000		150+			3	1781100000	1678100000	1614000000	3	2339500000	2610800000	2684900000	3	30.7466	30.5459	30.6572	30.8956	31.0295	31.3508	31.3638	30.7301	30.6442	30.588	31.1236	31.2818	31.3222	19
Tb927.3.3900	carnitine O-palmitoyltransferase II, putative	1.45059	0.536638	0.0128234	1.892	1.52972	0.613272	0.00523297	2.28125	GO:0005737;GO:0005739;GO:0016746	cytoplasm;mitochondrion;transferase activity, transferring acyl groups	-	1	-	972730000	1060800000	977770000	1059600000	4	1173900000	1631300000	1623700000		150+			3	1164700000	907710000	981670000	3	1480800000	1606000000	1585100000	3	29.8575	29.9825	29.8649	29.9809	30.1287	30.6034	30.5966	30.1173	29.7577	29.8707	30.4637	30.5808	30.5619	23
Tb927.11.2650	heat shock protein 84, putative	1.44288	0.528954	0.000612412	3.21296	1.41568	0.501495	0.00263808	2.57871	GO:0005524;GO:0005739;GO:0006457;GO:0006950;GO:0020023;GO:0042623;GO:0051082	ATP binding;ATPase activity, coupled;kinetoplast;mitochondrion;protein folding;response to stress;unfolded protein binding	-	1	-	10501000000	11557000000	11367000000	12594000000	4	16226000000	17382000000	16192000000					3	10259000000	9683400000	10111000000	3	12924000000	14337000000	15285000000	3	33.2898	33.428	33.4041	33.552	33.9176	34.0169	33.9146	33.2562	33.1729	33.2352	33.5893	33.739	33.8314	60
Tb927.11.15100	Tb5.20	1.44265	0.528722	0.000211445	3.6748	1.3552	0.438503	0.00230124	2.63804	GO:0010608	posttranscriptional regulation of gene expression	-	-	-	3618200000	3783700000	3741000000	3419000000	4	4994900000	5579400000	5181500000					3	3480400000	3497300000	3517600000	3	4610200000	4460700000	5152300000	3	31.7526	31.8172	31.8008	31.6709	32.2178	32.3775	32.2707	31.6966	31.7036	31.7119	32.1022	32.0546	32.2626	33
Tb927.10.5400	hypothetical protein, conserved	1.44197	0.52804	0.0384647	1.41494	1.34178	0.42415	0.0279631	1.55341	GO:0005634;GO:0005739;GO:0005783	endoplasmic reticulum;mitochondrion;nucleus	-	1	-	617090000	613900000	431380000	445110000	4	780660000	849980000	648550000					3	699620000	670390000	700520000	3	1081500000	817330000	879370000	3	29.2009	29.1934	28.6844	28.7296	29.5401	29.6629	29.2726	29.382	29.3204	29.3839	30.0104	29.6063	29.7119	14
Tb927.6.2720	calcium-binding protein, putative	1.43794	0.524008	0.00941755	2.02606	1.63665	0.710747	0.0108412	1.96492	GO:0005509;GO:0010608	calcium ion binding;posttranscriptional regulation of gene expression	-	-	-	543580000	486160000	698950000	573040000	4	819720000	809300000	853300000		150+			3	557280000	542000000	532430000	3	1025300000	927710000	717530000	3	29.0179	28.8569	29.3806	29.0941	29.6106	29.5921	29.6685	29.0538	29.0137	28.988	29.9334	29.7891	29.4185	12
Tb927.8.2160	p-glycoprotein	1.43748	0.523539	0.0380456	1.4197	1.16287	0.21769	0.141813	0.848284	GO:0005524;GO:0006810;GO:0016021;GO:0016887;GO:0042493;GO:0042626;GO:0043190;GO:0055085	ATP binding;ATPase activity;ATPase activity, coupled to transmembrane movement of substances;ATP-binding cassette (ABC) transporter complex;integral component of membrane;response to drug;transmembrane transport;transport	-	-	-	244710000	201980000			2	258840000	340890000	363430000					3	211810000	227630000	196220000	3	279140000	220870000	239180000	3	27.8665	27.5896	26.7258	26.8628	27.9475	28.3447	28.4371	27.6582	27.7621	27.5479	28.0564	27.7186	27.8335	15
Tb927.9.2590	hypothetical protein, conserved	1.43423	0.520273	0.0137651	1.86122	1.17945	0.238118	0.0178721	1.74783	GO:0005488;GO:0005634	binding;nucleus	-	-	-	1085300000	992740000	926620000	823280000	4	1161400000	1504700000	1451500000					3	1118600000	1250400000	1086500000	3	1359900000	1347700000	1368000000	3	30.0154	29.8868	29.7874	29.6168	30.1132	30.4868	30.4349	30.059	30.2197	30.017	30.3409	30.3279	30.3494	31
Tb927.10.8030	Mitochondrial ATP synthase subunit 5	1.43342	0.519463	0.0342035	1.46593	1.38037	0.465059	0.0193559	1.71319	GO:0005654;GO:0005737;GO:0005739;GO:0005753;GO:0015986;GO:0020023;GO:0046933	ATP synthesis coupled proton transport;cytoplasm;kinetoplast;mitochondrial proton-transporting ATP synthase complex;mitochondrion;nucleoplasm;proton-transporting ATP synthase activity, rotational mechanism	-	1	-	586500000	602530000	520740000	415830000	4	666770000	718120000	900270000					3	590900000	517870000	626340000	3	700590000	856540000	837970000	3	29.1276	29.1665	28.956	28.6314	29.3126	29.4196	29.7458	29.1383	28.948	29.2224	29.384	29.6739	29.6423	14
Tb927.8.7040	hypothetical protein, conserved	1.43148	0.517509	0.0163715	1.78591	1.1822	0.24148	0.00739087	2.1313	GO:0005739	mitochondrion	-	1	-	854610000	832170000	814650000	928770000	4	1098400000	1075000000	1509300000					3	1086000000	1076200000	1034200000	3	1310500000	1280400000	1187900000	3	29.6707	29.6323	29.6016	29.7907	30.0328	30.0017	30.4912	30.0164	30.0033	29.9459	30.2875	30.2539	30.1458	6
Tb927.9.5100	cAMP-specific phosphodiesterase	1.42824	0.514243	0.00496569	2.30402	1.459	0.544982	0.00421825	2.37487	GO:0004114;GO:0005515;GO:0005737;GO:0005930;GO:0007165;GO:0008283	3',5'-cyclic-nucleotide phosphodiesterase activity;axoneme;cell proliferation;cytoplasm;protein binding;signal transduction	-	-	-	4653000000	4174400000	3789000000	3495500000	4	5622100000	5613100000	6023600000					3	4322800000	4470000000	4617800000	3	7333500000	6043700000	6188900000	3	32.1155	31.9589	31.8192	31.7029	32.3885	32.3862	32.488	32.0093	32.0576	32.1046	32.7719	32.4928	32.527	45
Tb927.3.4330;Tb927.3.4320;Tb927.3.4310;Tb927.3.4300;Tb927.3.4290;Tb11.v5.1055.1	Paraflagellar rod protein 1-1;Paraflagellar rod protein 1-2;Paraflagellar rod protein 1-3;Paraflagellar rod protein 1-4;Paraflagellar rod protein 1-5	1.42725	0.513234	0.00031087	3.50742	1.34966	0.432597	0.00120891	2.91761	GO:0005516;GO:0005737;GO:0005929;GO:0010608;GO:0031514;GO:0031981;GO:0043056;GO:0044458;GO:0060285;GO:0097014	calmodulin binding;ciliary cytoplasm;cilium;cilium-dependent cell motility;cytoplasm;forward locomotion;motile cilium;motile cilium assembly;nuclear lumen;posttranscriptional regulation of gene expression	-	-	-	81845000000	78911000000	70105000000	78135000000	4	112100000000	107970000000	110690000000					3	86904000000	82176000000	81946000000	3	119870000000	108120000000	110810000000	3	36.2522	36.1995	36.0288	36.1852	36.706	36.6518	36.6877	36.3387	36.258	36.254	36.8027	36.6538	36.6893	88
Tb927.11.5520	triosephosphate isomerase	1.42623	0.512202	0.020155	1.69562	1.36994	0.454114	0.000104076	3.98265	GO:0004807;GO:0005737;GO:0006096;GO:0008152;GO:0020015	cytoplasm;glycolytic process;glycosome;metabolic process;triose-phosphate isomerase activity	1	-	-	30151000000	25606000000	24071000000	25642000000	4	32217000000	35150000000	45451000000					3	31025000000	29887000000	30562000000	3	42559000000	42416000000	40339000000	3	34.8115	34.5758	34.4866	34.5778	34.9071	35.0328	35.4036	34.8527	34.7988	34.831	35.3087	35.3039	35.2315	22
Tb927.8.6110	3-hydroxy-3-methylglutaryl-CoA synthase, putative	1.42558	0.511546	0.00273027	2.5638	1.14624	0.196913	0.0600163	1.22173	GO:0003824;GO:0004421;GO:0005737;GO:0005739;GO:0006696;GO:0008152;GO:0008299;GO:0020023	catalytic activity;cytoplasm;ergosterol biosynthetic process;hydroxymethylglutaryl-CoA synthase activity;isoprenoid biosynthetic process;kinetoplast;metabolic process;mitochondrion	-	1	-	5263500000	5398200000	4636700000	4641600000	4	6704600000	7858800000	6756100000					3	6385200000	5393500000	5611500000	3	6666300000	6451400000	6815700000	3	32.2934	32.3298	32.1105	32.112	32.6425	32.8717	32.6535	32.5721	32.3286	32.3857	32.6342	32.587	32.6662	28
Tb927.11.10760	kinesin-D	1.42495	0.510913	0.000599583	3.22215	1.35504	0.438334	0.00539122	2.26831	GO:0000902;GO:0003774;GO:0003777;GO:0005515;GO:0005524;GO:0005737;GO:0005875;GO:0007018;GO:0008017;GO:0015630;GO:0016887;GO:0043622;GO:0051286;GO:0097014	ATP binding;ATPase activity;cell morphogenesis;cell tip;ciliary cytoplasm;cortical microtubule organization;cytoplasm;microtubule associated complex;microtubule binding;microtubule cytoskeleton;microtubule motor activity;microtubule-based movement;motor activity;protein binding	-	-	-	1631000000	1553700000	1432700000	1608400000	4	2184700000	2374200000	2094700000					3	1472300000	1394900000	1650900000	3	1996800000	2144900000	1980500000	3	30.6031	30.5331	30.4161	30.583	31.0248	31.1448	30.9641	30.4554	30.3775	30.6206	30.895	30.9983	30.8832	32
Tb927.8.1200	vacuolar-type Ca2+-ATPase 2	1.42354	0.509481	0.00816702	2.08794	1.37735	0.461892	0.00373487	2.42772	GO:0000166;GO:0005388;GO:0005524;GO:0005886;GO:0006812;GO:0006874;GO:0016020;GO:0016021;GO:0016049;GO:0019829;GO:0046872;GO:0070588	ATP binding;calcium ion transmembrane transport;calcium-transporting ATPase activity;cation transport;cation-transporting ATPase activity;cell growth;cellular calcium ion homeostasis;integral component of membrane;membrane;metal ion binding;nucleotide binding;plasma membrane	-	-	-	1305800000	1309800000	1381800000	1353400000	4	1563000000	2121100000	2028700000					3	1577800000	1541900000	1418300000	3	2019700000	1973100000	2257600000	3	30.2823	30.2867	30.3639	30.3339	30.5417	30.9822	30.9179	30.5553	30.5221	30.4015	30.9115	30.8778	31.0721	37
Tb927.11.11690	Vacuolar proton pump subunit B, putative	1.42325	0.509188	0.000764814	3.11644	1.21253	0.278019	0.0067938	2.16789	GO:0000331;GO:0005524;GO:0008553;GO:0015991;GO:0015992;GO:0016820;GO:0020022;GO:0033178;GO:0033180;GO:0042493;GO:0046034;GO:0046611	acidocalcisome;ATP binding;ATP hydrolysis coupled proton transport;ATP metabolic process;contractile vacuole;hydrogen-exporting ATPase activity, phosphorylative mechanism;hydrolase activity, acting on acid anhydrides, catalyzing transmembrane movement of substances;lysosomal proton-transporting V-type ATPase complex;proton transport;proton-transporting two-sector ATPase complex, catalytic domain;…	-	-	-	5484000000	5850000000	4939700000	5352600000	4	7962100000	7888300000	7234300000					3	6366600000	6343700000	5677800000	3	7485600000	7393500000	7417000000	3	32.3526	32.4458	32.2018	32.3176	32.8905	32.8771	32.7522	32.5679	32.5627	32.4027	32.8015	32.7836	32.7882	38
Tb927.11.16400	kinetoplast-associated protein 3, putative	1.41958	0.505463	0.00143251	2.8439	1.52775	0.61141	0.00418858	2.37793	GO:0003677;GO:0005737;GO:0005739;GO:0005759;GO:0006323;GO:0020023	cytoplasm;DNA binding;DNA packaging;kinetoplast;mitochondrial matrix;mitochondrion	-	1	-	583420000	582550000	652730000	677730000	4	821980000	922090000	913840000		150+			3	628830000	567520000	563340000	3	1008000000	859710000	820660000	3	29.12	29.1178	29.2819	29.3361	29.6145	29.7803	29.7674	29.2281	29.0801	29.0694	29.9088	29.6793	29.6122	10
Tb927.6.1200	Polyadenylation mediator complex protein PAMC2, putative	1.41931	0.505186	0.0208263	1.68139	1.13196	0.178818	0.673188	0.171863	GO:0003729;GO:0005739;GO:0006397;GO:0031019;GO:0090615	mitochondrial mRNA editing complex;mitochondrial mRNA processing;mitochondrion;mRNA binding;mRNA processing	-	1	-	61158000	73784000			2	78511000	90235000	118540000					3	89302000	71032000		2	95056000	86435000		2	25.866	26.1368	25.8713	25.8918	26.2264	26.4272	26.8208	26.4122	26.082	24.8042	26.5023	26.3651	25.2815	4
Tb927.5.1690;Tb11.v5.0740.1	hypothetical protein, conserved	1.40779	0.493437	0.0247736	1.60601	1.04669	0.0658306	0.679757	0.167646	GO:0005929;GO:0005930	axoneme;cilium	-	-	-	216770000	221510000	277210000	201680000	4	278860000	373650000	315880000					3	305070000	251210000	289130000	3	306580000	326190000	252110000	3	27.6916	27.7228	28.0464	27.5875	28.055	28.4771	28.2348	28.1846	27.9043	28.1071	28.1917	28.2811	27.9095	12
Tb927.11.4610;Tb11.v5.0587.1	protein kinase A regulatory subunit	1.40636	0.491968	0.0148202	1.82915	1.23256	0.30166	0.00496401	2.30417	GO:0005929;GO:0005952;GO:0006468;GO:0008603;GO:0035556;GO:0044145;GO:0052106;GO:0060294	cAMP-dependent protein kinase complex;cAMP-dependent protein kinase regulator activity;cilium;cilium movement involved in cell motility;intracellular signal transduction;modulation of development of symbiont involved in interaction with host;protein phosphorylation;quorum sensing involved in interaction with host	-	-	-	10113000000	11553000000	8025900000	8725900000	4	13128000000	13844000000	13550000000					3	11142000000	10835000000	11068000000	3	14544000000	13286000000	12900000000	3	33.2355	33.4275	32.902	33.0227	33.6119	33.6885	33.6576	33.3753	33.335	33.3657	33.7597	33.6292	33.5867	46
Tb927.10.730;Tb11.v5.0822.1	ATP synthase, putative	1.40045	0.485889	0.0334685	1.47536	1.2046	0.268559	0.0710451	1.14847	GO:0000221;GO:0005488;GO:0005737;GO:0015986;GO:0015991;GO:0016469;GO:0016820;GO:0020022;GO:0042493;GO:0046961	acidocalcisome;ATP hydrolysis coupled proton transport;ATP synthesis coupled proton transport;binding;cytoplasm;hydrolase activity, acting on acid anhydrides, catalyzing transmembrane movement of substances;proton-transporting ATPase activity, rotational mechanism;proton-transporting two-sector ATPase complex;response to drug;vacuolar proton-transporting V-type ATPase, V1 domain	-	-	-	1417300000	1561200000	1052600000	1062600000	4	1705700000	1864900000	1779500000					3	1489400000	1246000000	1326100000	3	1804700000	1495200000	1592600000	3	30.4005	30.54	29.9713	29.985	30.6677	30.7965	30.7288	30.4721	30.2147	30.3045	30.7491	30.4777	30.5687	16
Tb927.10.2380	Tetratricopeptide repeat, putative	1.39889	0.484277	0.0214337	1.6689	1.38256	0.467346	0.0036423	2.43862	GO:0005515	protein binding	-	-	-	918740000	776460000	702220000	1047800000	4	1187400000	1204200000	1223000000					3	1037100000	864130000	962290000	3	1300200000	1324800000	1334000000	3	29.7751	29.5323	29.3873	29.9647	30.1452	30.1654	30.1878	29.9499	29.6867	29.8419	30.2761	30.3031	30.3131	28
Tb927.8.5010;Tb927.8.5000;Tb927.8.4990;Tb927.8.4980;Tb927.8.4970;Tb11.v5.0538.1	Paraflagellar rod protein 2-1;Paraflagellar rod protein 2-2;Paraflagellar rod protein 2-3;Paraflagellar rod protein 2-4;Paraflagellar rod protein 2-5	1.39556	0.480846	7.16289e-05	4.14491	1.43161	0.517635	0.00135802	2.86709	GO:0005516;GO:0005737;GO:0005929;GO:0031514;GO:0031981;GO:0043056;GO:0044458;GO:0060285;GO:0097014	calmodulin binding;ciliary cytoplasm;cilium;cilium-dependent cell motility;cytoplasm;forward locomotion;motile cilium;motile cilium assembly;nuclear lumen	-	-	-	71227000000	71440000000	66466000000	67331000000	4	96171000000	93236000000	99960000000					3	72250000000	66561000000	67750000000	3	101300000000	91374000000	103040000000	3	36.0517	36.056	35.9519	35.9706	36.4849	36.4402	36.5406	36.0723	35.954	35.9795	36.5598	36.4111	36.5844	88
Tb927.3.1060	cAMP Response Protein 4	1.39484	0.480101	0.0169216	1.77156	1.27705	0.352815	0.00712166	2.14742	GO:0042493	response to drug	-	-	-	975430000	826240000	809480000	897780000	4	1037600000	1432200000	1201000000					3	975490000	991780000	1032300000	3	1269300000	1379800000	1181500000	3	29.8615	29.622	29.5924	29.7418	29.9506	30.4156	30.1616	29.8616	29.8854	29.9432	30.2414	30.3618	30.138	30
Tb927.9.9820	glyceraldehyde-3-phosphate dehydrogenase, putative	1.38894	0.473989	0.000380748	3.41936	1.57727	0.657431	0.00282826	2.54848	GO:0004365;GO:0005929;GO:0006096;GO:0016620;GO:0020015;GO:0036064;GO:0055114	ciliary basal body;cilium;glyceraldehyde-3-phosphate dehydrogenase (NAD+) (phosphorylating) activity;glycolytic process;glycosome;oxidation-reduction process;oxidoreductase activity, acting on the aldehyde or oxo group of donors, NAD or NADP as acceptor	1	-	-	1270400000	1285300000	1176100000	1327100000	4	1678200000	1738000000	1853700000		150+			3	1389200000	1181500000	1241200000	3	2204600000	1862400000	1945400000	3	30.2426	30.2595	30.1314	30.3056	30.6443	30.6948	30.7878	30.3716	30.138	30.2091	31.0379	30.7945	30.8574	18
Tb927.9.12730	chaperone protein DnaJ, putative	1.3879	0.472905	0.0252651	1.59748	1.11728	0.159995	0.0938214	1.0277	GO:0005739;GO:0006457;GO:0020023;GO:0031072;GO:0051082;GO:0051087	chaperone binding;heat shock protein binding;kinetoplast;mitochondrion;protein folding;unfolded protein binding	-	1	-	439800000	390510000	390760000	497880000	4	493940000	666900000	628460000					3	489130000	437410000	490540000	3	496300000	528750000	558230000	3	28.7123	28.5408	28.5417	28.8912	28.8798	29.3129	29.2272	28.8656	28.7044	28.8698	28.8866	28.978	29.0563	11
Tb927.11.7560	Component of motile flagella 15	1.38657	0.471525	0.00941113	2.02636	1.30196	0.380681	0.00166384	2.77889	GO:0005515;GO:0005930;GO:0036064	axoneme;ciliary basal body;protein binding	-	-	-	6565300000	7617300000	6225800000	6818700000	4	8139800000	10349000000	9825500000					3	7301400000	7887200000	7988300000	3	10264000000	10271000000	9640300000	3	32.6122	32.8266	32.5356	32.6669	32.9223	33.2688	33.1939	32.7655	32.8769	32.8952	33.2569	33.2579	33.1664	48
Tb927.4.4490	multidrug resistance protein E	1.38635	0.471294	0.0406649	1.39078	1.46453	0.550434	0.00263758	2.57879	GO:0005524;GO:0006810;GO:0016021;GO:0016887;GO:0042493;GO:0042626;GO:0043190;GO:0055085	ATP binding;ATPase activity;ATPase activity, coupled to transmembrane movement of substances;ATP-binding cassette (ABC) transporter complex;integral component of membrane;response to drug;transmembrane transport;transport	-	-	-	963340000	1208800000	1371900000	1366400000	4	1490000000	1976700000	1639000000					3	1276600000	1085000000	1121300000	3	1735700000	1761200000	1603900000	3	29.8435	30.1709	30.3535	30.3477	30.4727	30.8804	30.6102	30.2497	30.015	30.0625	30.6929	30.7139	30.5789	38
Tb927.2.560	retrotransposon hot spot protein 4 (RHS4), putative	1.3849	0.46978	0.00100769	2.99667	1.30573	0.384854	0.000419174	3.37761	GO:0005634;GO:0005737	cytoplasm;nucleus	-	-	-	2504400000	2422400000	2633600000	2611900000	4	3245600000	3845600000	3474500000					3	2445800000	2622500000	2585900000	3	3304600000	3275400000	3414300000	3	31.2218	31.1738	31.2944	31.2825	31.5958	31.8406	31.6942	31.1877	31.2883	31.268	31.6218	31.609	31.6689	42
Tb927.10.5620;Tb11.v5.0531.1	fructose-bisphosphate aldolase, glycosomal	1.38354	0.468368	1.07083e-05	4.97028	1.40522	0.490796	0.00283537	2.54739	GO:0004332;GO:0006096;GO:0020015	fructose-bisphosphate aldolase activity;glycolytic process;glycosome	1	-	-	230630000000	239870000000	239760000000	244400000000	4	330140000000	338040000000	322430000000					3	245550000000	228140000000	229040000000	3	300160000000	338180000000	349150000000	3	37.7468	37.8035	37.8028	37.8305	38.2643	38.2984	38.2302	37.8372	37.7311	37.7368	38.1269	38.299	38.3451	53
Tb927.5.2950	Component of motile flagella 3	1.38258	0.467359	0.0197429	1.70459	1.39652	0.481837	0.000944304	3.02489	GO:0005509	calcium ion binding	-	-	-	842510000	906280000	990100000	917570000	4	1035900000	1466200000	1289400000					3	981520000	932110000	1018800000	3	1405900000	1400000000	1289300000	3	29.6501	29.7554	29.883	29.7732	29.9482	30.4494	30.2641	29.8704	29.7959	29.9242	30.3888	30.3828	30.2639	29
Tb927.11.1380	Right handed beta helix region/Periplasmic copper-binding protein (NosD), putative	1.38012	0.464793	0.0278869	1.5546	1.34215	0.424542	0.0282245	1.54937			-	-	-	174450000	149720000			2	219280000	235270000	216540000					3	218260000	167860000	183520000	3	274500000	235760000	254280000	3	27.3782	27.1577	26.5423	26.3882	27.7082	27.8097	27.6901	27.7015	27.3227	27.4514	28.0322	27.8127	27.9218	18
Tb927.11.15130	DnaJ homolog, putative	1.37553	0.459988	0.0153726	1.81325	1.30595	0.385097	0.0129598	1.8874	GO:0006457;GO:0010608;GO:0051082	posttranscriptional regulation of gene expression;protein folding;unfolded protein binding	-	-	-	1541900000	1612600000	1375600000	1287100000	4	2267500000	1746400000	1987400000					3	1640100000	1478000000	1554600000	3	2231500000	1849100000	2021700000	3	30.5221	30.5867	30.3574	30.2615	31.0785	30.7017	30.8882	30.6111	30.461	30.5339	31.0554	30.7842	30.9129	18
Tb927.10.14990	intraflagellar transport protein 80	1.37531	0.459762	0.00558647	2.25286	1.19246	0.253935	0.0161203	1.79263	GO:0005515;GO:0030990;GO:0035735	intraciliary transport involved in cilium morphogenesis;intraciliary transport particle;protein binding	-	-	-	2788800000	2992600000	2670800000	2663800000	4	3298100000	4080500000	4087400000					3	3082200000	2952800000	3158300000	3	3868500000	3388300000	3705800000	3	31.377	31.4788	31.3146	31.3108	31.619	31.9261	31.9285	31.5213	31.4594	31.5565	31.8491	31.6579	31.7871	42
Tb927.11.1070	glycosomal transporter (GAT3), putative	1.37284	0.457169	0.0247829	1.60585	1.33659	0.41856	0.0700073	1.15486	GO:0005524;GO:0006810;GO:0016020;GO:0016021;GO:0016887;GO:0020015;GO:0020022;GO:0042626;GO:0043190;GO:0055085	acidocalcisome;ATP binding;ATPase activity;ATPase activity, coupled to transmembrane movement of substances;ATP-binding cassette (ABC) transporter complex;glycosome;integral component of membrane;membrane;transmembrane transport;transport	1	-	-	529380000	535770000	400400000	451530000	4	594210000	630840000	748840000					3	672830000	563240000	464860000	3	728060000	699640000	845750000	3	28.9797	28.997	28.5769	28.7502	29.1464	29.2327	29.4801	29.3257	29.0692	28.7922	29.4395	29.382	29.6557	16
Tb927.1.120	retrotransposon hot spot protein 4 (RHS4), putative	1.37241	0.456714	0.0240437	1.619	1.28123	0.357528	0.00694063	2.1586	GO:0003729;GO:0005634;GO:0005730;GO:0005737	cytoplasm;mRNA binding;nucleolus;nucleus	-	-	-	12672000000	13720000000	13914000000	16809000000	4	17047000000	22609000000	19133000000					3	14098000000	13730000000	13576000000	3	16152000000	18940000000	17956000000	3	33.5609	33.6756	33.6958	33.9685	33.9888	34.3962	34.1553	33.7148	33.6766	33.6603	33.911	34.1407	34.0637	62
Tb927.9.2470;REV__Tb927.7.4870;REV__Tb11.v5.0169.1;REV__Tb927.7.940;REV__Tb927.11.9220	nucleolar protein	1.36545	0.44938	0.00644952	2.19047	1.25927	0.332588	0.0045146	2.34538	GO:0000086;GO:0005730;GO:0005737	cytoplasm;G2/M transition of mitotic cell cycle;nucleolus	-	-	-	20581000000	20304000000	17100000000	17981000000	4	23556000000	28231000000	26009000000					3	22256000000	20186000000	22579000000	3	26452000000	27150000000	28277000000	3	34.2606	34.241	33.9933	34.0658	34.4554	34.7166	34.5983	34.3735	34.2326	34.3943	34.6227	34.6602	34.7189	67
Tb927.8.5460;Tb11.v5.0797.1;Tb927.8.5465;Tb11.v5.0798.1;Tb927.8.5440;Tb927.8.5470	flagellar calcium-binding 24 kDa protein;Flagellar calcium-binding 44 kDa protein;flagellar calcium-binding 24 kDa protein;flagellar calcium-binding 24 kDa protein	1.36545	0.449374	0.00158029	2.80126	1.26219	0.33593	0.00426021	2.37057	GO:0005509;GO:0005737;GO:0005886;GO:0005929;GO:0006816;GO:0031514;GO:0031981;GO:0060170;GO:0060285;GO:0097014	calcium ion binding;calcium ion transport;ciliary cytoplasm;ciliary membrane;cilium;cilium-dependent cell motility;cytoplasm;motile cilium;nuclear lumen;plasma membrane	-	-	-	10542000000	10258000000	8957100000	9361700000	4	12654000000	13680000000	13727000000					3	10795000000	11197000000	10431000000	3	14583000000	13135000000	13206000000	3	33.2954	33.256	33.0604	33.1241	33.5589	33.6713	33.6763	33.3296	33.3824	33.2802	33.7636	33.6127	33.6205	15
Tb927.6.4670	MORN repeat-containing protein 1	1.36421	0.448064	0.00521302	2.28291	1.39934	0.484745	0.00351481	2.4541	GO:0006897;GO:0036064	ciliary basal body;endocytosis	-	-	-	2750500000	2693400000	2894100000	3226800000	4	3544400000	4243200000	4045000000					3	3460000000	3017400000	3051600000	3	4502700000	4659000000	4172600000	3	31.357	31.3268	31.4305	31.5875	31.7229	31.9825	31.9135	31.6881	31.4907	31.5069	32.0681	32.1174	31.9583	32
Tb927.6.1570	2-hydroxy-3-oxopropionate reductase, putative	1.3612	0.444874	0.0167941	1.77484	1.45007	0.536121	0.0128595	1.89077	GO:0004616;GO:0005737;GO:0006098;GO:0016491;GO:0036064;GO:0051287;GO:0055114;GO:0097014	ciliary basal body;ciliary cytoplasm;cytoplasm;NAD binding;oxidation-reduction process;oxidoreductase activity;pentose-phosphate shunt;phosphogluconate dehydrogenase (decarboxylating) activity	-	-	-	2771600000	2842800000	3703900000	3128600000	4	4369900000	3823200000	4513900000					3	3181100000	2382100000	2991500000	3	4114100000	4073300000	4217500000	3	31.3681	31.4047	31.7864	31.5429	32.025	31.8321	32.0717	31.5669	31.1496	31.4782	31.9379	31.9236	31.9737	15
Tb927.2.4520	hypothetical protein, conserved	1.35937	0.44294	0.0270289	1.56817	1.03919	0.0554622	0.69323	0.159123			-	-	-	316010000	303030000	246690000	372950000	4	407870000	414250000	440750000					3	359170000	426430000	381220000	3	395690000	456630000	360230000	3	28.2354	28.1749	27.8781	28.4744	28.6035	28.6259	28.7154	28.4201	28.6677	28.506	28.5598	28.7665	28.4243	18
Tb927.10.1390	Hypoxanthine-guanine-xanthine phosphoribosyltransferase	1.35827	0.441771	0.0360306	1.44333	1.6574	0.728922	1.13175e-06	5.94625	GO:0004422;GO:0005737;GO:0006166;GO:0009116;GO:0020015;GO:0020022	acidocalcisome;cytoplasm;glycosome;hypoxanthine phosphoribosyltransferase activity;nucleoside metabolic process;purine ribonucleoside salvage	1	-	-	1719700000	2055400000	2302500000	2108200000	4	3028800000	2286200000	3023900000		150+			3	2020700000	2012600000	1995600000	3	3392000000	3279100000	3321200000	3	30.6795	30.9368	31.1006	30.9734	31.4961	31.0903	31.4938	30.9122	30.9064	30.8942	31.6595	31.6107	31.6291	15
Tb927.11.4920	hypothetical protein, conserved	1.35769	0.441155	0.0356167	1.44835	1.48017	0.565759	0.00602937	2.21973			-	-	-	1160800000	1049900000	765050000	1044900000	4	1297600000	1340100000	1456400000					3	1255900000	1002400000	1036600000	3	1545300000	1674700000	1657000000	3	30.1125	29.9676	29.511	29.9607	30.2732	30.3197	30.4398	30.2261	29.9008	29.9492	30.5252	30.6413	30.6259	20
Tb927.1.2400;Tb927.1.2380;Tb927.1.2360;Tb927.1.2340	alpha tubulin;alpha tubulin;alpha tubulin;alpha tubulin	1.35102	0.434047	0.032876	1.48312	1.10883	0.149038	0.0751685	1.12396	GO:0000226;GO:0003924;GO:0005200;GO:0005525;GO:0005737;GO:0005874;GO:0006184;GO:0030863;GO:0036064;GO:0043234;GO:0051258	ciliary basal body;cortical cytoskeleton;cytoplasm;GTP binding;GTPase activity;microtubule;microtubule cytoskeleton organization;obsolete GTP catabolic process;protein complex;protein polymerization;structural constituent of cytoskeleton	-	-	-	444880000000	499320000000	350150000000	352240000000	4	585930000000	545260000000	537240000000					3	493780000000	451470000000	436540000000	3	495550000000	502090000000	534530000000	3	38.6946	38.8612	38.3492	38.3578	39.0919	38.9882	38.9668	38.8451	38.7158	38.6673	38.8502	38.8692	38.9595	51
Tb927.9.1700	btb/poz domain containing protein, putative	1.34989	0.432845	0.0292845	1.53336	1.30675	0.385987	0.20423	0.68988	GO:0005515	protein binding	-	-	-	111690000	112950000			2	139150000	184280000	131430000					3		107360000	115870000	2	137670000	148360000	151530000	3	26.7349	26.7511	26.1198	26.2829	27.0521	27.4573	26.9697	24.5039	26.6779	26.7879	27.0366	27.1445	27.175	10
Tb927.6.3800;Tb927.6.3750;Tb927.6.3740	heat shock 70 kDa protein, mitochondrial precursor, putative;heat shock 70 kDa protein, mitochondrial precursor, putative;heat shock 70 kDa protein, mitochondrial precursor, putative	1.3498	0.432749	0.00755313	2.12187	1.22187	0.289093	0.0291551	1.53528	GO:0005524;GO:0005739;GO:0006457;GO:0010608;GO:0051082	ATP binding;mitochondrion;posttranscriptional regulation of gene expression;protein folding;unfolded protein binding	-	1	-	28575000000	28871000000	28698000000	30515000000	4	33755000000	44094000000	40251000000					3	30029000000	28870000000	30788000000	3	32843000000	36870000000	39873000000	3	34.734	34.7489	34.7402	34.8288	34.9744	35.3599	35.2283	34.8056	34.7489	34.8416	34.9349	35.1017	35.2147	62
Tb927.11.13500	par1	1.34809	0.430913	0.0091554	2.03832	1.49468	0.579833	0.000111246	3.95371	GO:0005516;GO:0031514;GO:0044782	calmodulin binding;cilium organization;motile cilium	-	-	-	33109000000	36304000000	38751000000	43849000000	4	52861000000	52366000000	48468000000					3	35739000000	33174000000	33926000000	3	50614000000	50338000000	52759000000	3	34.9465	35.0794	35.1735	35.3518	35.6215	35.6079	35.4963	35.0568	34.9493	34.9817	35.5588	35.5509	35.6187	49
Tb927.6.2230	RGG protein	1.34776	0.430562	0.0319074	1.49611	1.3703	0.454496	0.177504	0.750791	GO:0003723;GO:0003729;GO:0005654;GO:0005737;GO:0005739;GO:0020023;GO:0031019;GO:0032774	cytoplasm;kinetoplast;mitochondrial mRNA editing complex;mitochondrion;mRNA binding;nucleoplasm;RNA binding;RNA biosynthetic process	-	1	-	238810000	226570000			2	289020000	337660000	314150000					3	250030000	191550000	286390000	3	245010000	352920000	399610000	3	27.8313	27.7554	26.9785	26.9889	28.1066	28.331	28.2269	27.8975	27.5131	28.0934	27.8683	28.3948	28.574	16
Tb927.6.4990	mitochondrial ATP synthase delta chain	1.341	0.423311	0.0374128	1.42698	1.58159	0.661375	0.00610958	2.21399	GO:0000275;GO:0005739;GO:0015986;GO:0045261;GO:0046933;GO:0046961	ATP synthesis coupled proton transport;mitochondrial proton-transporting ATP synthase complex, catalytic core F(1);mitochondrion;proton-transporting ATP synthase activity, rotational mechanism;proton-transporting ATP synthase complex, catalytic core F(1);proton-transporting ATPase activity, rotational mechanism	-	1	-	364540000	306400000	305990000	405320000	4	408450000	448520000	533230000		150+			3	315770000	319160000	385670000	3	489610000	596520000	528040000	3	28.4415	28.1908	28.1889	28.5945	28.6056	28.7406	28.9902	28.2343	28.2497	28.5228	28.8671	29.152	28.9761	8
Tb927.9.3440	cyclophilin type peptidyl-prolyl cis-trans isomerase, putative	1.33928	0.421462	0.0437608	1.35892	1.26531	0.339486	0.0117651	1.9294	GO:0000413;GO:0003755;GO:0005930;GO:0006457	axoneme;peptidyl-prolyl cis-trans isomerase activity;protein folding;protein peptidyl-prolyl isomerization	-	-	-	470370000	432370000	463090000	323640000	4	605110000	509230000	582670000					3	458210000	446380000	457840000	3	615890000	517690000	590310000	3	28.8092	28.6877	28.7867	28.2698	29.1726	28.9237	29.1181	28.7714	28.7337	28.7703	29.1981	28.9475	29.1369	11
Tb927.11.11550;Tb927.11.11560	DNA topoisomerase II alpha, putative;DNA topoisomerase II beta, putative	1.33513	0.416981	0.0246182	1.60874	1.16715	0.222984	0.0512109	1.29064	GO:0003677;GO:0003918;GO:0005524;GO:0005634;GO:0005654;GO:0006265;GO:0032403	ATP binding;DNA binding;DNA topoisomerase type II (ATP-hydrolyzing) activity;DNA topological change;nucleoplasm;nucleus;protein complex binding	-	-	-	761120000	752860000	792100000	727860000	4	827230000	1038900000	1171900000					3	912940000	875510000	767770000	3	1002600000	952080000	1028800000	3	29.5035	29.4878	29.5611	29.4391	29.6237	29.9524	30.1262	29.7659	29.7055	29.5161	29.9011	29.8265	29.9383	30
Tb927.10.7690	Component of motile flagella 4	1.33412	0.415892	0.000665263	3.17701	1.40109	0.48655	0.0012014	2.92031	GO:0005509;GO:0005930;GO:0060285	axoneme;calcium ion binding;cilium-dependent cell motility	-	-	-	996430000	1105200000	1050100000	1019400000	4	1361100000	1483000000	1329500000					3	1069700000	1011000000	1057000000	3	1412200000	1407700000	1576300000	3	29.8922	30.0417	29.9679	29.9251	30.3421	30.4659	30.3082	29.9946	29.9131	29.9773	30.3953	30.3907	30.5539	33
Tb927.9.5890	solanesyl-diphosphate synthase, putative	1.33132	0.41286	0.00327249	2.48512	1.51913	0.603244	0.0156425	1.80569	GO:0000010;GO:0005737;GO:0005739;GO:0006743;GO:0008299;GO:0050347	cytoplasm;isoprenoid biosynthetic process;mitochondrion;trans-hexaprenyltranstransferase activity;trans-octaprenyltranstransferase activity;ubiquinone metabolic process	-	1	-	432490000	421060000	442630000	361710000	4	564100000	540680000	550610000		150+			3	413320000	371390000	324110000	3	512310000	523000000	649130000	3	28.6881	28.6495	28.7215	28.4303	29.0714	29.0102	29.0365	28.6227	28.4684	28.2719	28.9324	28.9622	29.2739	14
Tb927.10.2440	Metacaspase-4	1.33106	0.412571	0.0242472	1.61534	1.3068	0.386038	0.0329848	1.48169	GO:0004197;GO:0005634;GO:0005737;GO:0006508;GO:0008233;GO:0009405;GO:0060170;GO:1903561	ciliary membrane;cysteine-type endopeptidase activity;cytoplasm;extracellular vesicle;nucleus;pathogenesis;peptidase activity;proteolysis	-	-	-	5297100000	4771800000	4725200000	5110300000	4	6955100000	5435100000	7480200000					3	6030600000	5182900000	4717400000	3	6741300000	6512700000	7564500000	3	32.3026	32.1519	32.1377	32.2508	32.6954	32.3397	32.8004	32.4897	32.2711	32.1353	32.6504	32.6006	32.8166	11
Tb927.8.8330;Tb927.4.3950	cytoskeleton-associated protein CAP5.5, putative;cysteine peptidase, putative	1.33039	0.41185	0.000926577	3.03312	1.23016	0.298846	0.0015566	2.80782	GO:0004198;GO:0005622;GO:0005737;GO:0006508;GO:0020016;GO:0020038;GO:0030863;GO:0036064	calcium-dependent cysteine-type endopeptidase activity;ciliary basal body;ciliary pocket;cortical cytoskeleton;cytoplasm;intracellular;proteolysis;subpellicular network	-	-	-	15220000000	14242000000	13518000000	14563000000	4	18053000000	20317000000	19046000000					3	15380000000	14822000000	14506000000	3	17834000000	18070000000	19094000000	3	33.8252	33.7294	33.6542	33.7616	34.0715	34.242	34.1488	33.8403	33.787	33.7559	34.0539	34.0729	34.1524	37
Tb927.9.12830	hypothetical protein, conserved	1.32905	0.410395	0.00987395	2.00551	1.21968	0.286508	0.145996	0.835659			-	-	-	364010000	326830000	389480000	307940000	4	484450000	474080000	425270000					3	456290000	392610000	397480000	3	606940000	458060000	455190000	3	28.4394	28.284	28.537	28.1981	28.8518	28.8206	28.6638	28.7654	28.5485	28.5663	29.177	28.771	28.7619	13
Tb927.10.3260;Tb11.v5.0825.1	Long-chain-fatty-acid--CoA ligase 5 (EC 6.2.1.3) (Long-chain acyl-CoA synthetase 5) (LACS 5), putative	1.32609	0.407174	0.013128	1.8818	1.27804	0.353938	0.0197454	1.70453	GO:0003824;GO:0004467;GO:0005654;GO:0005737;GO:0005886;GO:0008152;GO:0020016;GO:0030497;GO:0097014	catalytic activity;ciliary cytoplasm;ciliary pocket;cytoplasm;fatty acid elongation;long-chain fatty acid-CoA ligase activity;metabolic process;nucleoplasm;plasma membrane	-	-	-	9978600000	10050000000	9445600000	10485000000	4	11200000000	13854000000	14688000000					3	10935000000	8936700000	10531000000	3	12372000000	13152000000	13332000000	3	33.2162	33.2265	33.137	33.2876	33.3828	33.6896	33.7739	33.3482	33.0571	33.2939	33.5264	33.6146	33.6342	55
Tb927.3.2310	parkin coregulated gene protein	1.32294	0.403749	0.0108867	1.9631	1.29812	0.376424	0.0283588	1.54731	GO:0005488;GO:0005654;GO:0005737;GO:0005930;GO:0097014	axoneme;binding;ciliary cytoplasm;cytoplasm;nucleoplasm	-	-	-	1440100000	1423100000	1266400000	1130900000	4	1848000000	1676300000	1695200000					3	1388100000	1170900000	1456500000	3	1875600000	1623700000	1713300000	3	30.4235	30.4064	30.2381	30.0748	30.7833	30.6426	30.6588	30.3705	30.125	30.4399	30.8047	30.5966	30.6741	16
Tb927.3.3790;Tb927.3.3770;Tb11.v5.0741.1;REV__Tb927.8.7880	paraflagellar rod component, putative;hypothetical protein, conserved	1.32078	0.401392	0.0107734	1.96765	1.47759	0.563249	0.0119986	1.92087	GO:0005509	calcium ion binding	-	-	-	2874700000	2743600000	3372200000	3374400000	4	4382300000	3857100000	4009100000					3	3646400000	2770600000	3044400000	3	5044500000	4408000000	4527600000	3	31.4208	31.3534	31.651	31.652	32.029	31.8449	31.9006	31.7638	31.3676	31.5035	32.2321	32.0375	32.0761	23
Tb927.11.2470	metallo-peptidase, Clan MF, Family M17	1.31863	0.399045	0.0145179	1.8381	1.19835	0.261053	0.038484	1.41472	GO:0004177;GO:0005622;GO:0005634;GO:0005654;GO:0006508	aminopeptidase activity;intracellular;nucleoplasm;nucleus;proteolysis	-	-	-	1835400000	1767800000	2239000000	1986300000	4	2424400000	2857700000	2460100000					3	2291800000	1912100000	2281500000	3	2648300000	2566400000	2557100000	3	30.7734	30.7193	31.0602	30.8874	31.175	31.4122	31.1961	31.0938	30.8325	31.0873	31.3024	31.2571	31.2519	21
Tb927.10.15760	hypothetical protein, conserved	1.3183	0.398683	0.028523	1.54481	1.2283	0.296661	0.00469998	2.3279	GO:0010608	posttranscriptional regulation of gene expression	-	-	-	15717000000	16939000000	13071000000	12471000000	4	19649000000	17695000000	20198000000					3	17976000000	16403000000	16436000000	3	20029000000	20947000000	21440000000	3	33.8716	33.9796	33.6057	33.5379	34.1937	34.0426	34.2335	34.0654	33.9332	33.9361	34.2214	34.286	34.3196	29
Tb927.9.8990	Ankyrin repeats (3 copies), putative	1.31449	0.3945	0.0138259	1.85931	1.36655	0.450542	0.00452429	2.34445	GO:0005515;GO:0005737;GO:0031981;GO:0097014	ciliary cytoplasm;cytoplasm;nuclear lumen;protein binding	-	-	-	1696500000	1544200000	1827200000	1922100000	4	2563600000	2143200000	2184400000					3	1795000000	1601800000	1723600000	3	2531000000	2199300000	2267000000	3	30.6599	30.5242	30.767	30.84	31.2555	30.9971	31.0246	30.7413	30.577	30.6828	31.2371	31.0344	31.0781	16
Tb927.10.14840;Tb927.10.14830;Tb927.10.14820	Mitochondrial ADP/ATP carrier protein 5c;Mitochondrial ADP/ATP carrier protein 5b;Mitochondrial ADP/ATP carrier protein 5a	1.31338	0.393288	0.0179986	1.74476	1.39104	0.476165	0.0242392	1.61548	GO:0005739;GO:0005743;GO:0006810	mitochondrial inner membrane;mitochondrion;transport	-	1	-	5992600000	6204500000	6073900000	6323400000	4	7034000000	7676100000	9516300000					3	6032000000	6759500000	5773300000	3	7413800000	8652800000	9757800000	3	32.4805	32.5307	32.5	32.5581	32.7117	32.8377	33.1478	32.49	32.6543	32.4268	32.7876	33.0105	33.1839	18
Tb927.3.4980	hypothetical protein, conserved, frameshift	1.31229	0.392086	0.0424128	1.3725	1.36975	0.453913	0.0506051	1.29581			-	-	-	207140000	224640000	216100000	293010000	4	329800000	319370000	276870000					3	252120000	219220000	195110000	3	325050000	254740000	333080000	3	27.626	27.743	27.6871	28.1264	28.297	28.2507	28.0446	27.9095	27.7078	27.5397	28.2761	27.9244	28.3113	9
Tb927.11.10540	hypothetical protein, conserved	1.31222	0.39201	0.000575014	3.24032	1.34941	0.432331	0.000886813	3.05217			-	-	-	2604000000	2777000000	2641000000	2720100000	4	3285400000	3719300000	3567300000					3	2492300000	2710300000	2666900000	3	3497300000	3430800000	3691100000	3	31.2781	31.3709	31.2984	31.341	31.6134	31.7924	31.7322	31.2148	31.3358	31.3125	31.7036	31.6759	31.7814	47
Tb927.2.1210	retrotransposon hot spot protein 4 (RHS4), putative	1.31197	0.391735	0.0498332	1.30248	1.24295	0.313771	0.268479	0.57109	GO:0005634;GO:0005654	nucleoplasm;nucleus	-	-	-	274880000	290970000	223800000	348770000	4	382890000	355020000	382270000					3	300190000	252940000	261310000	3	255940000	332070000	424300000	3	28.0342	28.1163	27.7376	28.3777	28.5124	28.4033	28.51	28.1613	27.9142	27.9612	27.9312	28.3069	28.6605	40
Tb927.2.340;Tb927.7.2000;Tb11.0050;Tb927.7.2020;Tb927.7.2010;Tb11.v5.0353.1	retrotransposon hot spot protein 1 (RHS1, pseudogene), putative;retrotransposon hot spot protein 4 (RHS4), putative;retrotransposon hot spot protein 7 (RHS7), putative;retrotransposon hot spot protein 7 (RHS7), putative;retrotransposon hot spot protein 7 (RHS7), putative	1.3104	0.39001	0.0115511	1.93738	1.15892	0.212784	0.0150003	1.8239	GO:0005634;GO:0005737	cytoplasm;nucleus	-	-	-	5424000000	6630400000	6815400000	6900300000	4	8108000000	8884700000	8334200000					3	5922000000	5895700000	6171600000	3	6668000000	6772600000	7407600000	3	32.3367	32.6264	32.6662	32.684	32.9167	33.0487	32.9564	32.4634	32.457	32.523	32.6346	32.6571	32.7864	50
Tb11.v5.0713.1		1.30712	0.386389	0.0055245	2.25771	1.27134	0.346351	0.00113119	2.94646			-	-	-	8440400000	8746600000	7505900000	8187800000	4	9715200000	11486000000	11033000000					3	8640600000	8579700000	9137700000	3	11615000000	10825000000	11070000000	3	32.9747	33.0261	32.8054	32.9308	33.1776	33.4192	33.3611	33.0085	32.9983	33.0892	33.4353	33.3336	33.3659	41
Tb927.2.2160	paraflagellar rod component, putative	1.30567	0.384787	0.00811478	2.09072	1.46568	0.551574	0.000240629	3.61865			-	-	-	2781700000	2759300000	3469300000	3095800000	4	3925300000	3934300000	3995300000					3	2882000000	2753800000	2880700000	3	4380500000	4092500000	4009500000	3	31.3733	31.3617	31.692	31.5277	31.8702	31.8735	31.8957	31.4244	31.3588	31.4238	32.0285	31.9303	31.9008	25
Tb927.11.9130	Replication factor A protein 1	1.30448	0.383474	0.039014	1.40878	1.06165	0.0863041	0.415591	0.381334	GO:0000784;GO:0003676;GO:0003677;GO:0003684;GO:0005634;GO:0005654;GO:0006260;GO:0006281;GO:0006310;GO:0006974;GO:0034399	cellular response to DNA damage stimulus;damaged DNA binding;DNA binding;DNA recombination;DNA repair;DNA replication;nuclear chromosome, telomeric region;nuclear periphery;nucleic acid binding;nucleoplasm;nucleus	-	-	-	948220000	955840000	704480000	773550000	4	1113600000	1009400000	1185900000					3	1172100000	995100000	1078700000	3	1250300000	1068500000	1127200000	3	29.8206	29.8322	29.392	29.5269	30.0526	29.9109	30.1433	30.1264	29.8903	30.0066	30.2196	29.9929	30.0701	14
Tb927.11.12150	flagellar pocket cytoskeletal protein bilbo1	1.30228	0.381045	0.0181098	1.74209	1.25284	0.325198	0.000810396	3.0913	GO:0005509;GO:0005515;GO:0044782	calcium ion binding;cilium organization;protein binding	-	-	-	1656200000	1474400000	1513600000	1784400000	4	1894800000	2368800000	2015300000					3	1476100000	1524100000	1600800000	3	1917100000	1897900000	1949300000	3	30.6252	30.4575	30.4953	30.7328	30.8194	31.1415	30.9083	30.4591	30.5053	30.5761	30.8363	30.8218	30.8603	28
Tb927.11.13280	mitochondrial RNA binding protein 2	1.29875	0.377122	0.0314683	1.50213	1.36397	0.447811	0.0149352	1.82579	GO:0003677;GO:0003723;GO:0003729;GO:0005639;GO:0005739;GO:0006355;GO:0009451;GO:0020023;GO:0031019	DNA binding;integral component of nuclear inner membrane;kinetoplast;mitochondrial mRNA editing complex;mitochondrion;mRNA binding;regulation of transcription, DNA-templated;RNA binding;RNA modification	-	1	-	2558600000	2142600000	2446600000	1927400000	4	2733900000	2829500000	3276400000					3	1988600000	2346700000	2441100000	3	2916100000	2975800000	3350900000	3	31.2527	30.9967	31.1881	30.844	31.3483	31.3979	31.6095	30.8891	31.128	31.1849	31.4414	31.4706	31.6419	12
Tb927.11.3710	hypothetical protein, conserved	1.29862	0.376977	0.0416906	1.37996	1.22352	0.291042	0.139433	0.855635	GO:0005739;GO:0005929;GO:0005930	axoneme;cilium;mitochondrion	-	1	-	485020000	376360000	361710000	487570000	4	562720000	583880000	519520000					3	497400000	508060000	370280000	3	544490000	522120000	616640000	3	28.8535	28.4875	28.4303	28.861	29.0678	29.1211	28.9526	28.8898	28.9204	28.464	29.0203	28.9598	29.1999	17
Tb927.5.2090;Tb927.7.5650;Tb11.v5.0849.1;Tb927.10.15400	kinesin, putative;kinesin, putative;kinesin, putative	1.29553	0.37354	0.0100385	1.99833	1.17184	0.22878	0.157544	0.802597	GO:0003774;GO:0003777;GO:0005524;GO:0005737;GO:0005871;GO:0005875;GO:0005929;GO:0007018;GO:0008017;GO:0010608;GO:0035869;GO:0036064	ATP binding;ciliary basal body;ciliary transition zone;cilium;cytoplasm;kinesin complex;microtubule associated complex;microtubule binding;microtubule motor activity;microtubule-based movement;motor activity;posttranscriptional regulation of gene expression	-	-	-	2040300000	1811200000	2176700000	1875400000	4	2667500000	2699200000	2312800000					3	2409400000	2193700000	2570300000	3	3241500000	2542900000	2621700000	3	30.9261	30.7543	31.0195	30.8046	31.3128	31.3299	31.107	31.166	31.0307	31.2593	31.594	31.2438	31.2879	54
Tb927.4.1300	amidinotransferase, putative	1.29397	0.371805	0.0055452	2.25608	1.23571	0.305342	0.0752815	1.12331	GO:0005737;GO:0005856;GO:0016813;GO:0030863	cortical cytoskeleton;cytoplasm;cytoskeleton;hydrolase activity, acting on carbon-nitrogen (but not peptide) bonds, in linear amidines	-	-	-	34776000000	34078000000	32646000000	28471000000	4	40729000000	41764000000	43641000000					3	41515000000	35526000000	33187000000	3	50351000000	41011000000	44848000000	3	35.0174	34.9881	34.9262	34.7288	35.2453	35.2815	35.345	35.2729	35.0482	34.9499	35.5513	35.2553	35.3843	34
Tb927.9.14070	short-chain dehydrogenase, putative	1.29283	0.370536	0.0449418	1.34735	1.70693	0.771404	0.123637	0.907851	GO:0005737;GO:0005741;GO:0008152;GO:0016491;GO:0020015	cytoplasm;glycosome;metabolic process;mitochondrial outer membrane;oxidoreductase activity	1	-	-	125980000	122250000			2	127900000	178030000	175450000					3		98718000	83289000	2	170630000	128370000	167010000	3	26.9086	26.8653	26.4114	26.791	26.9304	27.4075	27.3865	24.0944	26.5568	26.3116	27.3463	26.9357	27.3154	5
Tb927.5.3260	WD domain, G-beta repeat, putative	1.29086	0.368337	0.0295594	1.5293	1.21017	0.275209	0.175647	0.755359	GO:0005515	protein binding	-	-	-	463420000	427750000	338580000	372650000	4	514930000	545830000	490600000					3	536620000	437270000	471280000	3	634000000	477150000	637750000	3	28.7877	28.6722	28.3349	28.4732	28.9398	29.0239	28.87	28.9993	28.7039	28.812	29.2399	28.8299	29.2484	12
Tb927.1.4310	Flagellum attachment zone protein 2	1.28719	0.364229	0.000681257	3.16669	1.21214	0.277552	0.0054708	2.26195	GO:0005515;GO:0005856;GO:0043234	cytoskeleton;protein binding;protein complex	-	-	-	7667700000	7173000000	7461400000	7939400000	4	9390600000	10248000000	9556400000					3	8406300000	7525900000	8008100000	3	9608000000	9952600000	9458300000	3	32.8361	32.7399	32.7968	32.8864	33.1286	33.2546	33.1538	32.9688	32.8092	32.8988	33.1616	33.2124	33.1389	77
Tb927.9.4190	fatty acyl CoA syntetase 1	1.28704	0.36406	0.00748201	2.12598	1.19055	0.251624	0.0107515	1.96853	GO:0003824;GO:0004321;GO:0005737;GO:0005741;GO:0006631;GO:0008152;GO:0016020;GO:0020015	catalytic activity;cytoplasm;fatty acid metabolic process;fatty-acyl-CoA synthase activity;glycosome;membrane;metabolic process;mitochondrial outer membrane	1	-	-	1708400000	1841900000	1572200000	1767300000	4	2011600000	2391100000	2247900000					3	1803400000	1912300000	1860900000	3	2352900000	2198000000	2088300000	3	30.67	30.7785	30.5501	30.7189	30.9057	31.155	31.0659	30.7481	30.8327	30.7934	31.1318	31.0335	30.9597	33
Tb927.5.3400	calcium-translocating P-type ATPase	1.28423	0.360902	0.00551091	2.25878	1.22788	0.296166	0.0101277	1.99449	GO:0000166;GO:0005388;GO:0005634;GO:0005635;GO:0005743;GO:0005783;GO:0006812;GO:0006816;GO:0016021;GO:0019829;GO:0046872	calcium ion transport;calcium-transporting ATPase activity;cation transport;cation-transporting ATPase activity;endoplasmic reticulum;integral component of membrane;metal ion binding;mitochondrial inner membrane;nuclear envelope;nucleotide binding;nucleus	-	-	-	7295800000	7897800000	6958500000	7721300000	4	8991900000	10548000000	9233300000					3	7581400000	7507500000	7669400000	3	8595400000	10005000000	9344000000	3	32.7644	32.8788	32.6961	32.8462	33.066	33.2962	33.1042	32.8198	32.8057	32.8365	33.0009	33.22	33.1214	59
Tb927.5.1300	V-type proton ATPase subunit a, putative	1.28391	0.360541	0.0215388	1.66678	1.14226	0.191892	0.00400106	2.39783	GO:0000220;GO:0005764;GO:0005794;GO:0015078;GO:0015991;GO:0033179;GO:0042493	ATP hydrolysis coupled proton transport;Golgi apparatus;hydrogen ion transmembrane transporter activity;lysosome;proton-transporting V-type ATPase, V0 domain;response to drug;vacuolar proton-transporting V-type ATPase, V0 domain	-	-	-	2028700000	1945500000	1901000000	2282400000	4	2304200000	2924900000	2626100000					3	2267100000	2288200000	2341900000	3	2665100000	2690700000	2522600000	3	30.9179	30.8575	30.8241	31.0879	31.1016	31.4457	31.2903	31.0782	31.0916	31.125	31.3115	31.3253	31.2323	28
Tb11.v5.0624.1		1.27983	0.35595	0.0167384	1.77629	1.09754	0.134269	0.260876	0.583566			-	-	-	852840000	824650000	848270000	789530000	4	914250000	1073200000	1194800000					3	916900000	974800000	851480000	3	986930000	1112100000	911710000	3	29.6677	29.6192	29.6599	29.5564	29.768	29.9993	30.1541	29.7722	29.8605	29.6654	29.8784	30.0506	29.764	22
Tb927.7.5660	Outer dynein arm docking complex protein 2, putative	1.27866	0.354631	0.0196354	1.70696	1.24357	0.314485	0.0196489	1.70666	GO:0005929	cilium	-	-	-	1190900000	1035700000	980410000	1126700000	4	1270300000	1555100000	1330600000					3	1189400000	1072500000	1220500000	3	1324400000	1506200000	1500000000	3	30.1494	29.948	29.8688	30.0695	30.2425	30.5344	30.3094	30.1476	29.9983	30.1848	30.3027	30.4883	30.4823	23
Tb927.11.1430	Component of motile flagella 2	1.27798	0.353867	0.000376601	3.42412	1.24323	0.314094	0.000377575	3.423	GO:0005509;GO:0005930	axoneme;calcium ion binding	-	-	-	4948800000	5447200000	5327400000	5481500000	4	6839500000	6638100000	6847000000					3	5274100000	5385100000	5269300000	3	6371200000	6776200000	6655400000	3	32.2044	32.3429	32.3108	32.3519	32.6712	32.6281	32.6728	32.2963	32.3263	32.295	32.5689	32.6578	32.6319	52
Tb927.9.7720	predicted tetratricopeptide repeat protein	1.27597	0.35159	0.0115618	1.93697	1.13887	0.187608	0.0224849	1.64811	GO:0005515;GO:0030990	intraciliary transport particle;protein binding	-	-	-	3191900000	3026200000	2766000000	2564900000	4	3517700000	3918700000	3615700000					3	3620900000	3240100000	3454100000	3	4044600000	3869600000	3833400000	3	31.5718	31.4949	31.3652	31.2563	31.712	31.8677	31.7516	31.7537	31.5934	31.6857	31.9133	31.8495	31.836	66
Tb927.5.1130	hypothetical protein, conserved	1.26506	0.339205	0.0499551	1.30142	1.47828	0.56392	0.165254	0.781848	GO:0005739;GO:0020023	kinetoplast;mitochondrion	-	1	-	99001000	97580000			2	110600000	135750000	126680000					3	92974000	107660000		2	120720000	128970000	195200000	3	26.5609	26.5401	25.7565	26.2833	26.7208	27.0164	26.9166	26.4703	26.6819	24.5393	26.8471	26.9425	27.5404	5
Tb927.10.14770	Associated kinase of Tb14-3-3	1.26499	0.33913	0.0073256	2.13516	1.03586	0.0508284	0.224048	0.649658	GO:0004672;GO:0004674;GO:0005524;GO:0006468;GO:0008017;GO:0010608;GO:0016772;GO:0042803;GO:0046777	ATP binding;microtubule binding;posttranscriptional regulation of gene expression;protein autophosphorylation;protein homodimerization activity;protein kinase activity;protein phosphorylation;protein serine/threonine kinase activity;transferase activity, transferring phosphorus-containing groups	-	-	-	1545900000	1327300000	1290500000	1439700000	4	1791800000	1850600000	1673800000					3	1612600000	1648600000	1730500000	3	1740600000	1678600000	1751500000	3	30.5258	30.3058	30.2653	30.4231	30.7388	30.7853	30.6405	30.5867	30.6186	30.6885	30.6969	30.6446	30.7059	22
Tb927.2.470;Tb927.2.480	retrotransposon hot spot protein 4 (RHS4), putative;retrotransposon hot spot protein 2 (RHS2), degenerate	1.26491	0.339029	0.0359061	1.44483	1.12586	0.171021	0.177092	0.7518	GO:0005634	nucleus	-	-	-	3390000000	3029900000	2772400000	3510100000	4	3611700000	4485100000	3953700000					3	3488200000	3197400000	3588900000	3	3638800000	4344000000	3584800000	3	31.6586	31.4966	31.3685	31.7089	31.75	32.0625	31.8806	31.6998	31.5743	31.7409	31.7608	32.0164	31.7392	48
Tb927.8.5830	SMP-30/Gluconolaconase/LRE-like region, putative	1.26182	0.335504	0.0454631	1.34234	1.28414	0.360798	0.0783933	1.10572	GO:0005737;GO:0005930	axoneme;cytoplasm	-	-	-	426010000	514240000	378950000	448260000	4	617160000	506930000	548570000					3	383060000	462050000	337000000	3	499310000	458430000	560250000	3	28.6663	28.9379	28.4974	28.7398	29.2011	28.9172	29.0311	28.513	28.7835	28.3282	28.8954	28.7721	29.0615	9
Tb927.5.4480;Tb05.5K5.130	paraflagellar rod component par4, putative;paraflagellar rod component par4, putative	1.25959	0.332956	0.0079623	2.09896	1.29963	0.378099	0.000276575	3.55819			-	-	-	2100300000	2209900000	2255400000	1838500000	4	2682700000	2647100000	2609500000					3	2243500000	2163000000	2262100000	3	2795800000	2910700000	2960200000	3	30.9679	31.0413	31.0707	30.7759	31.321	31.3018	31.2811	31.0631	31.0104	31.075	31.3806	31.4387	31.463	31
Tb927.3.980	hypothetical protein, conserved	1.25902	0.332301	0.0339955	1.46858	1.07917	0.10992	0.373878	0.42727	GO:0005737;GO:0020016	ciliary pocket;cytoplasm	-	-	-	483060000	404340000	352210000	398680000	4	545810000	488890000	512280000					3	450810000	395990000	527490000	3	490130000	494250000	498710000	3	28.8476	28.591	28.3919	28.5707	29.0238	28.8649	28.9324	28.7479	28.5609	28.9746	28.8686	28.8807	28.8936	16
Tb927.11.3250;REV__Tb927.11.9550	dynein heavy chain, putative	1.25898	0.332256	0.0213396	1.67081	1.11139	0.15237	0.0226079	1.64574	GO:0003777;GO:0005524;GO:0005929;GO:0005930;GO:0007018;GO:0016887;GO:0030286	ATP binding;ATPase activity;axoneme;cilium;dynein complex;microtubule motor activity;microtubule-based movement	-	-	-	17691000000	17789000000	14652000000	15967000000	4	19134000000	22847000000	20432000000					3	19018000000	19137000000	18536000000	3	20126000000	22097000000	20783000000	3	34.0423	34.0503	33.7704	33.8944	34.1554	34.4113	34.2501	34.1466	34.1556	34.1096	34.2283	34.3631	34.2747	238
Tb927.7.6910	Phosphatidylinositol 4-phosphate 5-kinase, putative	1.25817	0.331325	0.002371	2.62507	1.26107	0.334644	0.0316258	1.49996			-	-	-	3051700000	2640700000	2820300000	2648500000	4	3475100000	3490700000	3566200000					3	3511600000	2966300000	2931200000	3	4282100000	3713700000	3869700000	3	31.507	31.2983	31.3932	31.3025	31.6944	31.7009	31.7317	31.7095	31.466	31.4488	31.9957	31.7902	31.8496	32
Tb927.10.16120	inosine-5'-monophosphate dehydrogenase	1.257	0.329981	0.033189	1.47901	1.21489	0.280824	0.0289084	1.53898	GO:0003824;GO:0003938;GO:0006164;GO:0009152;GO:0020015;GO:0030554;GO:0055114	adenyl nucleotide binding;catalytic activity;glycosome;IMP dehydrogenase activity;oxidation-reduction process;purine nucleotide biosynthetic process;purine ribonucleotide biosynthetic process	1	-	-	11686000000	12353000000	10505000000	10205000000	4	12235000000	15268000000	14684000000					3	12613000000	11359000000	11465000000	3	13041000000	14805000000	15206000000	3	33.4441	33.5241	33.2904	33.2486	33.5103	33.8298	33.7735	33.5542	33.4031	33.4165	33.6023	33.7854	33.8239	39
Tb927.10.14180	protein transport protein SEC13	1.25643	0.329333	0.0234546	1.62977	1.24076	0.311225	0.0277661	1.55649	GO:0005515;GO:0005634;GO:0005643;GO:0006886;GO:0006900;GO:0031080	intracellular protein transport;membrane budding;nuclear pore;nuclear pore outer ring;nucleus;protein binding	-	-	-	1661100000	1803500000	1635200000	1722800000	4	1832300000	2238800000	2358000000					3	1996600000	1879700000	1659900000	3	2404200000	2141200000	2323700000	3	30.6295	30.7482	30.6068	30.6821	30.771	31.0601	31.1349	30.8949	30.8079	30.6284	31.1629	30.9958	31.1138	16
Tb927.5.3250.1;Tb927.5.3250.2		1.25502	0.327708	0.0386074	1.41333	1.2533	0.32573	0.0356552	1.44788			-	-	-	331860000	318500000	305810000	300290000	4	327580000	422080000	433000000					3	309470000	341170000	384620000	3	461160000	431530000	404800000	3	28.306	28.2467	28.1881	28.1618	28.2873	28.6529	28.6898	28.2052	28.3459	28.5189	28.7807	28.6849	28.5926	20
Tb927.10.6880;Tb11.v5.0516.1	glyceraldehyde 3-phosphate dehydrogenase, cytosolic	1.2501	0.322042	0.000520783	3.28334	1.16704	0.222853	0.217022	0.663496	GO:0004365;GO:0005737;GO:0005829;GO:0006006;GO:0006096;GO:0016620;GO:0050661;GO:0051287;GO:0055114	cytoplasm;cytosol;glucose metabolic process;glyceraldehyde-3-phosphate dehydrogenase (NAD+) (phosphorylating) activity;glycolytic process;NAD binding;NADP binding;oxidation-reduction process;oxidoreductase activity, acting on the aldehyde or oxo group of donors, NAD or NADP as acceptor	-	-	-	16036000000	15675000000	14620000000	14717000000	4	19219000000	18719000000	19299000000					3	19808000000	16289000000	17579000000	3	24508000000	18524000000	19610000000	3	33.9006	33.8677	33.7672	33.7768	34.1618	34.1238	34.1678	34.2054	33.9232	34.0331	34.5125	34.1087	34.1909	29
Tb927.11.12530	Flagellum attachment zone protein 3	1.24279	0.313588	0.0484513	1.31469	1.3217	0.402392	0.00169158	2.77171	GO:0005515;GO:0005856;GO:0043234;GO:0071889	14-3-3 protein binding;cytoskeleton;protein binding;protein complex	-	-	-	2545700000	2234200000	2890700000	3025400000	4	3249000000	3554600000	3166100000					3	2793300000	2619600000	2911700000	3	3613000000	3821100000	3568500000	3	31.2454	31.0571	31.4288	31.4945	31.5973	31.727	31.5601	31.3793	31.2867	31.4392	31.7505	31.8313	31.7327	47
Tb927.11.1740	intraflagellar transport protein 88	1.2417	0.312314	0.0124807	1.90376	1.162	0.216607	0.0112475	1.94895	GO:0005515;GO:0008361;GO:0030010;GO:0030990;GO:0030992;GO:0031514;GO:0035735;GO:0060271	cilium morphogenesis;establishment of cell polarity;intraciliary transport involved in cilium morphogenesis;intraciliary transport particle;intraciliary transport particle B;motile cilium;protein binding;regulation of cell size	-	-	-	2284400000	2235200000	2153700000	2515300000	4	2588200000	2923700000	3045200000					3	2572400000	2344900000	2468000000	3	2848400000	2764700000	2968600000	3	31.0892	31.0578	31.0042	31.2281	31.2693	31.4451	31.5039	31.2605	31.1269	31.2007	31.4075	31.3645	31.4671	45
Tb927.2.820;Tb11.v5.0670.1	retrotransposon hot spot protein 1 (RHS1), interrupted	1.24122	0.31176	0.0441903	1.35467	1.11	0.150563	0.00654995	2.18376	GO:0005634	nucleus	-	-	-	1414300000	1430600000	1422100000	1342100000	4	1439800000	1889200000	1892600000					3	1437500000	1394000000	1449300000	3	1560100000	1635600000	1556000000	3	30.3974	30.414	30.4054	30.3218	30.4232	30.8151	30.8177	30.4209	30.3766	30.4327	30.539	30.6072	30.5352	27
Tb927.10.13790	hypothetical protein, conserved	1.23883	0.308983	0.0303686	1.51757	1.07196	0.100248	0.493382	0.306817			-	-	-	5775600000	5880800000	4514400000	5089300000	4	6481100000	6558900000	6713300000					3	6322900000	5954600000	6037400000	3	7648600000	5922100000	6062100000	3	32.4273	32.4534	32.0719	32.2448	32.5936	32.6108	32.6444	32.5579	32.4714	32.4913	32.8326	32.4635	32.4972	42
Tb927.1.180	retrotransposon hot spot protein 1 (RHS1), putative	1.23737	0.307273	0.0364277	1.43857	1.31595	0.396105	0.0220904	1.6558	GO:0005634;GO:0005654	nucleoplasm;nucleus	-	-	-	2439700000	3076100000	3140800000	2759900000	4	3432800000	3812800000	3349200000					3	2797000000	2344400000	2442700000	3	2995600000	3590900000	3393800000	3	31.1841	31.5185	31.5485	31.362	31.6767	31.8282	31.6412	31.3812	31.1266	31.1858	31.4802	31.7417	31.6603	41
Tb927.9.4080	Stumpy formation signalling pathway protein, putative	1.23631	0.306046	0.0384995	1.41454	0.779702	-0.359005	0.211842	0.673988	GO:0003729;GO:0005515;GO:0005737;GO:0008270;GO:0010608;GO:0044145;GO:0052106	cytoplasm;modulation of development of symbiont involved in interaction with host;mRNA binding;posttranscriptional regulation of gene expression;protein binding;quorum sensing involved in interaction with host;zinc ion binding	-	-	-	145340000	103890000			2	168510000	154820000	138860000					3	140620000	201380000	160320000	3	165760000	122330000	103570000	3	27.1149	26.6305	26.6227	26.5871	27.3283	27.206	27.0491	27.0672	27.5853	27.2564	27.3045	26.8662	26.626	11
Tb927.11.1420	hypothetical protein, conserved	1.23387	0.303187	0.0417339	1.37951	1.25901	0.332285	0.0777935	1.10906	GO:0005515	protein binding	-	-	-	575620000	610600000	712500000	727170000	4	878470000	803120000	748410000					3	551160000	646730000	627360000	3	887030000	741570000	669400000	3	29.1005	29.1857	29.4083	29.4377	29.7104	29.581	29.4793	29.0379	29.2686	29.2247	29.7244	29.466	29.3183	17
Tb927.4.2080	Coiled-coil and C2 domain-containing protein	1.232	0.301008	0.0457644	1.33947	1.32026	0.40082	0.00216663	2.66422	GO:0005515;GO:0036064;GO:0043234;GO:0044297;GO:0060271	cell body;ciliary basal body;cilium morphogenesis;protein binding;protein complex	-	-	-	7923100000	7229400000	8655400000	8980400000	4	8969500000	11208000000	10119000000					3	8043700000	7742900000	8575300000	3	11118000000	10858000000	10188000000	3	32.8834	32.7512	33.011	33.0641	33.0624	33.3838	33.2363	32.9052	32.8502	32.9975	33.3722	33.338	33.2462	72
Tb927.3.1200.2;Tb927.3.1200.1		1.23113	0.299988	0.0112618	1.94839	1.32763	0.408853	0.015459	1.81082			-	-	-	653920000	606090000	632040000	702760000	4	728570000	824810000	842540000					3	692150000	551280000	668330000	3	833690000	849470000	854950000	3	29.2845	29.175	29.2354	29.3885	29.4405	29.6195	29.6502	29.3665	29.0382	29.316	29.6349	29.662	29.6713	26
Tb927.6.2740	pyridoxal kinase	1.22906	0.297558	0.0239162	1.62131	1.2302	0.298891	0.0654266	1.18425	GO:0005737;GO:0008478;GO:0009443;GO:0031981;GO:0097014	ciliary cytoplasm;cytoplasm;nuclear lumen;pyridoxal 5'-phosphate salvage;pyridoxal kinase activity	-	-	-	2542200000	2255600000	2442000000	2381300000	4	2593800000	3018500000	3256400000					3	2565000000	2321800000	2231400000	3	3337300000	2728800000	2690700000	3	31.2434	31.0709	31.1854	31.1491	31.2724	31.4912	31.6006	31.2563	31.1126	31.0553	31.636	31.3456	31.3253	16
Tb927.5.1140	choline/ethanolamine kinase	1.22601	0.293971	0.0113095	1.94656	1.17614	0.234059	0.0800304	1.09675	GO:0004103;GO:0004305;GO:0005737;GO:0006646;GO:0006656;GO:0016772	choline kinase activity;cytoplasm;ethanolamine kinase activity;phosphatidylcholine biosynthetic process;phosphatidylethanolamine biosynthetic process;transferase activity, transferring phosphorus-containing groups	-	-	-	1424300000	1317500000	1173500000	1226800000	4	1574500000	1629700000	1524000000					3	1306700000	1091600000	1291400000	3	1545800000	1446100000	1347700000	3	30.4076	30.2952	30.1282	30.1923	30.5522	30.602	30.5052	30.2833	30.0238	30.2663	30.5257	30.4295	30.3279	23
Tb927.3.5490	Putative intraflagellar transport protein B2	1.21286	0.278411	0.0145828	1.83616	1.32279	0.403586	0.000124061	3.90636	GO:0005515;GO:0005737;GO:0005929;GO:0030990;GO:0030992;GO:0035720;GO:0035735;GO:0036064	ciliary basal body;cilium;cytoplasm;intraciliary anterograde transport;intraciliary transport involved in cilium morphogenesis;intraciliary transport particle;intraciliary transport particle B;protein binding	-	-	-	1892400000	1861000000	1632000000	1771800000	4	2308700000	2200300000	2001500000					3	1742300000	1780600000	1846500000	3	2408600000	2348800000	2345200000	3	30.8176	30.7934	30.604	30.7226	31.1044	31.0351	30.8984	30.6983	30.7297	30.7821	31.1655	31.1293	31.1271	31
Tb927.3.5020	Flagellar Member 6	1.20997	0.274974	0.00574529	2.24069	1.30592	0.385063	0.00161968	2.79057	GO:0005930;GO:0030551;GO:0031514	axoneme;cyclic nucleotide binding;motile cilium	-	-	-	1160600000	1055600000	1180100000	1155100000	4	1286500000	1440100000	1403700000					3	1114300000	1062400000	1068300000	3	1451100000	1324700000	1461900000	3	30.1122	29.9754	30.1363	30.1054	30.2608	30.4235	30.3866	30.0535	29.9847	29.9927	30.4345	30.303	30.4452	28
Tb927.9.12110	6-phosphogluconate dehydrogenase, decarboxylating	1.20898	0.273791	0.0347899	1.45855	1.08279	0.114757	0.156281	0.806093	GO:0004616;GO:0005737;GO:0006098;GO:0020015;GO:0050661;GO:0055114;GO:0097014	ciliary cytoplasm;cytoplasm;glycosome;NADP binding;oxidation-reduction process;pentose-phosphate shunt;phosphogluconate dehydrogenase (decarboxylating) activity	1	-	-	4398300000	4522800000	3574600000	4071100000	4	5123600000	5183300000	4714800000					3	4469600000	4507900000	4453700000	3	5195700000	4459900000	4887600000	3	32.0343	32.0746	31.7351	31.9228	32.2545	32.2712	32.1345	32.0575	32.0698	32.0524	32.2747	32.0544	32.1865	35
Tb927.11.12850	oligopeptidase b	1.2067	0.271072	0.00682707	2.16577	1.15357	0.206106	0.252568	0.597622	GO:0004252;GO:0005737;GO:0006508;GO:0008236;GO:0070008	cytoplasm;proteolysis;serine-type endopeptidase activity;serine-type exopeptidase activity;serine-type peptidase activity	-	-	-	2108300000	2332300000	2254600000	2097900000	4	2840000000	2574500000	2543500000					3	2312400000	2546200000	2192900000	3	2967900000	2235800000	2930700000	3	30.9734	31.1191	31.0702	30.9663	31.4032	31.2616	31.2442	31.1067	31.2457	31.0302	31.4668	31.0581	31.4486	32
Tb927.2.5660	adenylate kinase, putative	1.20173	0.265111	0.00997162	2.00123	1.217	0.283327	0.00233732	2.63128	GO:0004017;GO:0005929;GO:0006139	adenylate kinase activity;cilium;nucleobase-containing compound metabolic process	-	-	-	2193000000	2130700000	2065000000	2097300000	4	2513600000	2344500000	2790300000					3	2321800000	2136000000	2331200000	3	2738000000	2765000000	2759200000	3	31.0303	30.9887	30.9435	30.9659	31.2271	31.1266	31.3778	31.1126	30.9923	31.1184	31.3505	31.3646	31.3616	18
Tb927.9.7550	adenylosuccinate lyase, putative	1.20167	0.265043	0.0322399	1.49161	1.16105	0.215431	0.180069	0.74456	GO:0003824;GO:0004018;GO:0005654;GO:0005737;GO:0006144;GO:0006188;GO:0009152;GO:0020015	catalytic activity;cytoplasm;glycosome;IMP biosynthetic process;N6-(1,2-dicarboxyethyl)AMP AMP-lyase (fumarate-forming) activity;nucleoplasm;purine nucleobase metabolic process;purine ribonucleotide biosynthetic process	1	-	-	728220000	789390000	622260000	763130000	4	854990000	860320000	901030000					3	1035800000	764320000	811850000	3	1065900000	996170000	970560000	3	29.4398	29.5562	29.2129	29.5074	29.6713	29.6803	29.747	29.9481	29.5096	29.5966	29.9894	29.8918	29.8542	20
Tb927.9.15050	nexin-dynein regulatory complex 4	1.2015	0.264832	0.00313424	2.50387	1.16312	0.218004	0.164329	0.784284	GO:0005930;GO:0008017;GO:0031514;GO:0034613;GO:0048870;GO:0060285;GO:1904526	axoneme;cell motility;cellular protein localization;cilium-dependent cell motility;microtubule binding;motile cilium;regulation of microtubule binding	-	-	-	260130000	243390000	257240000	272840000	4	302930000	302570000	325900000					3	316310000	230460000	258080000	3	308340000	321450000	306350000	3	27.9547	27.8587	27.9385	28.0235	28.1744	28.1727	28.2799	28.2368	27.7799	27.9432	28.1999	28.26	28.1906	14
Tb927.4.1080;REV__Tb927.9.5380	V-type ATPase, A subunit, putative	1.20004	0.263084	0.00373715	2.42746	1.26059	0.334103	0.000800495	3.09664	GO:0005524;GO:0015991;GO:0015992;GO:0016820;GO:0033178;GO:0033180;GO:0042493;GO:0046034;GO:0046961	ATP binding;ATP hydrolysis coupled proton transport;ATP metabolic process;hydrolase activity, acting on acid anhydrides, catalyzing transmembrane movement of substances;proton transport;proton-transporting ATPase activity, rotational mechanism;proton-transporting two-sector ATPase complex, catalytic domain;proton-transporting V-type ATPase, V1 domain;response to drug	-	-	-	5107600000	4817700000	4822400000	4477200000	4	5769800000	5572900000	5960300000					3	4695900000	4712700000	5015800000	3	6198500000	5911900000	6072900000	3	32.25	32.1657	32.1671	32.0599	32.4259	32.3758	32.4727	32.1288	32.1339	32.2238	32.5293	32.461	32.4997	39
Tb927.7.2570;Tb11.v5.0611.1	mitochondrial RNA binding protein 1	1.19816	0.260825	0.0187938	1.72598	1.28005	0.356202	0.0985086	1.00653	GO:0000963;GO:0003729;GO:0005739;GO:0020023;GO:0031019	kinetoplast;mitochondrial mRNA editing complex;mitochondrial RNA processing;mitochondrion;mRNA binding	-	1	-	1187000000	1161100000	1046000000	1165100000	4	1241100000	1400800000	1455100000					3	1315800000	1089200000	1147200000	3	1242400000	1591900000	1712700000	3	30.1447	30.1128	29.9622	30.1178	30.209	30.3836	30.4385	30.2933	30.0206	30.0955	30.2105	30.5681	30.6736	18
Tb927.10.14610	leucine-rich repeat protein (LRRP), putative	1.19737	0.259866	0.00859743	2.06563	1.30353	0.382424	0.0479792	1.31895			-	-	-	360850000	353360000	358340000	311720000	4	400390000	418840000	423880000					3	341490000	391670000	298170000	3	481120000	460690000	402560000	3	28.4268	28.3966	28.4168	28.2157	28.5768	28.6418	28.6591	28.3473	28.5451	28.1516	28.8418	28.7792	28.5846	13
Tb927.3.4070;Tb927.3.4100;Tb927.3.4080;Tb927.3.4090;Tb927.3.4110	Pyruvate transporter, putative;Pyruvate transporter, putative;Pyruvate transporter, putative;Pyruvate transporter, putative;Pyruvate transporter, putative	1.19712	0.259572	0.0254509	1.5943	1.13478	0.182413	0.175205	0.756454	GO:0005737	cytoplasm	-	-	-	9238400000	10184000000	10917000000	11081000000	4	13009000000	12635000000	11545000000					3	9909400000	9500100000	10281000000	3	9720200000	11765000000	12207000000	3	33.105	33.2456	33.3459	33.3674	33.5988	33.5567	33.4265	33.2062	33.1453	33.2593	33.1783	33.4538	33.507	21
Tb927.7.3920	hypothetical protein, conserved	1.19191	0.253276	0.0390085	1.40884	1.10811	0.148096	0.020529	1.68763			-	-	-	448680000	442390000	398720000	465230000	4	544300000	464360000	560210000					3	466590000	439490000	457400000	3	511510000	482660000	516710000	3	28.7411	28.7207	28.5708	28.7934	29.0198	28.7907	29.0614	28.7976	28.7113	28.7689	28.9302	28.8464	28.9448	13
Tb927.10.1170;Tb11.0560;Tb11.v5.0858.1	hypothetical protein, conserved;intraflagellar transport protein 172	1.17513	0.232816	0.0280356	1.55229	1.15191	0.204034	0.0107076	1.97031	GO:0005515;GO:0030990;GO:0030992;GO:0031514;GO:0035735;GO:0036064	ciliary basal body;intraciliary transport involved in cilium morphogenesis;intraciliary transport particle;intraciliary transport particle B;motile cilium;protein binding	-	-	-	6430300000	6750000000	6844900000	7435000000	4	7411300000	8686200000	8104400000					3	7291400000	6759600000	7293900000	3	8434900000	7914500000	8238100000	3	32.5822	32.6522	32.6724	32.7917	32.7871	33.0161	32.9161	32.7635	32.6543	32.764	32.9737	32.8819	32.9397	99
Tb927.5.2850	radial spoke protein RSP2, putative	1.17053	0.227159	0.0336596	1.47289	1.04678	0.065956	0.505522	0.29626	GO:0005930	axoneme	-	-	-	732120000	847290000	707020000	691850000	4	874080000	849390000	891150000					3	742710000	687520000	733590000	3	705650000	721020000	838370000	3	29.4475	29.6583	29.3972	29.3659	29.7032	29.6619	29.7311	29.4682	29.3568	29.4504	29.3944	29.4255	29.643	17
Tb927.11.13130	membrane-bound acid phosphatase 1 precursor	1.17028	0.226858	0.0049527	2.30516	1.04983	0.0701517	0.73241	0.135246	GO:0003993;GO:0005765;GO:0016021	acid phosphatase activity;integral component of membrane;lysosomal membrane	-	-	-	645170000	613040000	659630000	594280000	4	709950000	732660000	762310000					3	699280000	686190000	577720000	3	788970000	563710000	708330000	3	29.2651	29.1914	29.2971	29.1466	29.4031	29.4486	29.5058	29.3813	29.354	29.1058	29.5554	29.0704	29.3998	13
Tb927.11.17000;Tb11.v5.0404.1	AIR9-like protein	1.16628	0.221913	0.0197825	1.70372	1.10819	0.148211	0.0202114	1.6944	GO:0000910;GO:0005515;GO:0005856	cytokinesis;cytoskeleton;protein binding	-	-	-	23906000000	21836000000	21077000000	22102000000	4	23964000000	27233000000	26583000000					3	24095000000	23077000000	24948000000	3	25855000000	26771000000	27297000000	3	34.4767	34.346	34.295	34.3635	34.4801	34.6646	34.6298	34.488	34.4257	34.5382	34.5897	34.64	34.668	55
Tb927.4.1540	NAD dependent epimerase/dehydratase family, putative	1.16437	0.219547	0.0298303	1.52534	1.03947	0.0558431	0.377883	0.422642	GO:0003824;GO:0005739;GO:0005741;GO:0010608;GO:0050662	catalytic activity;coenzyme binding;mitochondrial outer membrane;mitochondrion;posttranscriptional regulation of gene expression	-	1	-	3143100000	3220900000	2768600000	2774400000	4	3468000000	3602100000	3328000000					3	3367800000	3215600000	3521400000	3	3551900000	3642800000	3308900000	3	31.5495	31.5848	31.3665	31.3695	31.6915	31.7462	31.632	31.6492	31.5824	31.7135	31.7259	31.7624	31.6237	18
Tb927.10.7500	fibrillarin	1.16016	0.214322	0.0346327	1.46051	1.07241	0.100854	0.139339	0.855926	GO:0003723;GO:0005634;GO:0006364;GO:0008033;GO:0008168;GO:0030562;GO:0031428	box C/D snoRNP complex;methyltransferase activity;nucleus;RNA binding;rRNA 2'-O-ribose methylation guide activity;rRNA processing;tRNA processing	-	-	-	1896700000	1953300000	1952500000	1626600000	4	2111100000	2176200000	2176900000					3	2055900000	1903600000	2015000000	3	2079200000	2063000000	2264900000	3	30.8208	30.8633	30.8627	30.5992	30.9753	31.0192	31.0196	30.9371	30.8261	30.9081	30.9534	30.9421	31.0768	18
Tb927.11.6460	hypothetical protein, conserved	1.15327	0.205727	0.0423071	1.37359	1.13667	0.184812	0.00484666	2.31456	GO:0005509;GO:0005737;GO:0005929;GO:0005930	axoneme;calcium ion binding;cilium;cytoplasm	-	-	-	3808300000	3407200000	3281100000	3327200000	4	4316100000	3845500000	3795300000					3	3748700000	3755600000	3773300000	3	4456300000	4127600000	4235000000	3	31.8265	31.6659	31.6115	31.6317	32.0071	31.8405	31.8216	31.8037	31.8064	31.8132	32.0532	31.9427	31.9797	46
Tb927.1.2100	Calpain-like protein 1.1	1.15215	0.204327	0.00156289	2.80607	1.14302	0.192852	0.027534	1.56013	GO:0004198;GO:0005622;GO:0006508	calcium-dependent cysteine-type endopeptidase activity;intracellular;proteolysis	-	-	-	3490200000	3638800000	3712200000	3734700000	4	4137800000	4119900000	4337500000					3	3960500000	3670300000	3636800000	3	4144700000	4193500000	4540900000	3	31.7007	31.7608	31.7896	31.7983	31.9462	31.94	32.0142	31.883	31.7733	31.76	31.9486	31.9655	32.0803	42
Tb927.10.5380;Tb11.v5.0337.1	intraflagellar transport protein 122	1.14717	0.198084	0.01713	1.76624	1.15244	0.204697	0.00587794	2.23077	GO:0005515;GO:0030990;GO:0035721;GO:0035735;GO:0036064	ciliary basal body;intraciliary retrograde transport;intraciliary transport involved in cilium morphogenesis;intraciliary transport particle;protein binding	-	-	-	2059400000	2035400000	1939300000	1843000000	4	2234200000	2388000000	2155100000					3	1910900000	2022500000	2064200000	3	2277000000	2270000000	2364900000	3	30.9396	30.9227	30.8529	30.7794	31.0571	31.1532	31.0051	30.8316	30.9135	30.9429	31.0845	31.08	31.1391	49
Tb927.10.1040	serine peptidase, Clan SC, Family S10	1.14298	0.192796	0.0367951	1.43421	1.15581	0.208908	0.084587	1.0727	GO:0004185;GO:0006508;GO:0042493	proteolysis;response to drug;serine-type carboxypeptidase activity	-	-	-	1866700000	1603200000	1888700000	1805500000	4	2135800000	2002000000	2003500000					3	1836200000	1666900000	1948300000	3	2239000000	2135100000	1926700000	3	30.7978	30.5783	30.8147	30.7498	30.9921	30.8988	30.8999	30.7741	30.6345	30.8596	31.0602	30.9917	30.8435	7
Tb927.11.1090;Tb927.11.1100;Tb11.v5.1038.1;Tb11.v5.0702.1	calpain-like protein, putative;cysteine peptidase, Clan CA, family C2, putative	1.14004	0.189081	0.0295904	1.52885	1.13014	0.176497	0.221966	0.653714	GO:0004198;GO:0005622;GO:0005737;GO:0005929;GO:0006508	calcium-dependent cysteine-type endopeptidase activity;cilium;cytoplasm;intracellular;proteolysis	-	-	-	5150000000	4844100000	5046400000	5113000000	4	6297800000	5508500000	5425500000					3	4879900000	4491700000	4448500000	3	4494400000	5297000000	5827200000	3	32.2619	32.1736	32.2326	32.2515	32.5522	32.359	32.3371	32.1842	32.0646	32.0507	32.0655	32.3025	32.4402	48
Tb927.7.2240	hypothetical protein, conserved	1.13159	0.178352	0.00619738	2.20779	1.03806	0.0538835	0.372582	0.428778	GO:0003729;GO:0005488;GO:0005634	binding;mRNA binding;nucleus	-	-	-	3435300000	3354900000	3190400000	3544200000	4	3821400000	3766000000	3891000000					3	3671300000	3444100000	3227400000	3	3620900000	3607300000	3508200000	3	31.6778	31.6436	31.5711	31.7228	31.8315	31.8104	31.8575	31.7736	31.6815	31.5877	31.7537	31.7483	31.7081	20
Tb927.6.5070;REV__Tb927.11.2160	hypothetical protein, conserved	1.1312	0.177849	0.0154321	1.81158	1.00887	0.0127383	0.809292	0.0918948	GO:0005856	cytoskeleton	-	-	-	9754200000	9874800000	9083200000	10411000000	4	10965000000	10921000000	11306000000					3	11882000000	10506000000	10537000000	3	11144000000	11040000000	11033000000	3	33.1834	33.2011	33.0806	33.2774	33.3522	33.3464	33.3964	33.4681	33.2905	33.2947	33.3755	33.362	33.3611	47
Tb927.10.15000	hypothetical protein, conserved	1.12317	0.167575	0.0420371	1.37637	1.3953	0.480572	0.011988	1.92125	GO:0005634	nucleus	-	-	-	699310000	708770000	644620000	717770000	4	752570000	837260000	743950000					3	747450000	661480000	675860000	3	916100000	893100000	1099700000	3	29.3814	29.4007	29.2639	29.4189	29.4873	29.6411	29.4706	29.4774	29.3011	29.3321	29.7709	29.7342	30.0345	15
Tb927.5.3810	orotidine-5-phosphate decarboxylase/orotate phosphoribosyltransferase, putative	1.11735	0.160083	0.0406637	1.39079	0.975975	-0.0350843	0.748605	0.125747	GO:0003824;GO:0004588;GO:0004590;GO:0006207;GO:0006221;GO:0008152;GO:0009116;GO:0009220;GO:0020015	catalytic activity;'de novo' pyrimidine nucleobase biosynthetic process;glycosome;metabolic process;nucleoside metabolic process;orotate phosphoribosyltransferase activity;orotidine-5'-phosphate decarboxylase activity;pyrimidine nucleotide biosynthetic process;pyrimidine ribonucleotide biosynthetic process	1	-	-	4114400000	4271900000	4007100000	3853000000	4	4360500000	4879300000	4374900000					3	4874600000	4664900000	4000400000	3	4364700000	4500500000	4349400000	3	31.938	31.9922	31.8999	31.8433	32.0218	32.184	32.0266	32.1826	32.1192	31.8975	32.0232	32.0674	32.0182	30
Tb927.7.3370	Intraflagellar transport protein 74, putative	1.08597	0.118983	0.0415446	1.38149	1.05621	0.0788994	0.260563	0.584087	GO:0005737;GO:0030990;GO:0030992	cytoplasm;intraciliary transport particle;intraciliary transport particle B	-	-	-	2931800000	2966800000	2647000000	2854600000	4	3082600000	3075600000	3127000000					3	3338600000	2944200000	3035500000	3	3306300000	3160000000	3375800000	3	31.4491	31.4663	31.3017	31.4106	31.5215	31.5182	31.5421	31.6366	31.4552	31.4993	31.6226	31.5573	31.6526	45
Tb927.8.980	phosphoacetylglucosamine mutase	0.93185	-0.10183	0.0480584	1.31823	1.03002	0.0426738	0.674408	0.171077	GO:0004610;GO:0005737;GO:0005829;GO:0005975;GO:0006041;GO:0016868;GO:0020015;GO:0097014	carbohydrate metabolic process;ciliary cytoplasm;cytoplasm;cytosol;glucosamine metabolic process;glycosome;intramolecular transferase activity, phosphotransferases;phosphoacetylglucosamine mutase activity	1	-	-	2151700000	2263500000	2323200000	2169900000	4	2097900000	2132200000	1995800000					3	2561600000	2400300000	2269700000	3	2734500000	2301800000	2412400000	3	31.0028	31.0759	31.1135	31.015	30.9663	30.9897	30.8943	31.2544	31.1606	31.0799	31.3486	31.1001	31.1678	31
Tb927.11.840.1;Tb927.11.840.2		0.918016	-0.123409	0.0222123	1.65341	0.774458	-0.368742	0.00841737	2.07482			-	-	-	121660000	126600000			2	113010000	110500000	118350000					3	157690000	148500000	162680000	3	112950000	118300000	131870000	3	26.8583	26.9157	27.0717	26.9993	26.7519	26.7195	26.8185	27.2325	27.1459	27.2775	26.7511	26.8179	26.9745	6
Tb927.10.6780	vacuolar protein sorting-associated protein 45, putative	0.913454	-0.130596	0.0440195	1.35636	0.956294	-0.0644746	0.337495	0.471733	GO:0000149;GO:0006904;GO:0016192	SNARE binding;vesicle docking involved in exocytosis;vesicle-mediated transport	-	-	-	459870000	461170000	430780000	485280000	4	425420000	430530000	402630000					3	426270000	474970000	426710000	3	408300000	429290000	432320000	3	28.7767	28.7807	28.6824	28.8542	28.6643	28.6815	28.5849	28.6672	28.8233	28.6687	28.6051	28.6774	28.6875	15
Tb927.10.15720	proteasome regulatory non-ATP-ase subunit 9	0.897595	-0.155863	0.0138251	1.85933	0.902686	-0.147705	0.0726301	1.13888	GO:0004175;GO:0005515;GO:0005654;GO:0005737;GO:0005838;GO:0005929;GO:0006511	cilium;cytoplasm;endopeptidase activity;nucleoplasm;proteasome regulatory particle;protein binding;ubiquitin-dependent protein catabolic process	-	-	-	1660200000	1592300000	1517400000	1529600000	4	1401900000	1374700000	1464200000					3	1731800000	1608100000	1526800000	3	1426800000	1442100000	1524200000	3	30.6287	30.5685	30.499	30.5105	30.3847	30.3565	30.4475	30.6896	30.5827	30.5079	30.4101	30.4255	30.5054	17
Tb927.3.4790;Tb927.3.4750	Aminopeptidase M1, putative;Aminopeptidase M1, putative	0.875725	-0.19145	0.0361391	1.44202	0.811316	-0.301664	0.029911	1.52417	GO:0008237;GO:0008270	metallopeptidase activity;zinc ion binding	-	-	-	3241100000	3432700000	3086200000	3539300000	4	2709300000	3018600000	3007000000					3	3842400000	3574400000	3891000000	3	3425000000	2890900000	2858300000	3	31.5938	31.6767	31.5232	31.7208	31.3353	31.4912	31.4857	31.8394	31.7351	31.8575	31.6735	31.4289	31.4125	33
Tb927.2.5060	GTP binding protein, putative	0.874627	-0.19326	0.0315114	1.50153	0.906707	-0.141291	0.354303	0.450625	GO:0005525	GTP binding	-	-	-	2780300000	2996300000	2786600000	2870700000	4	2750400000	2387900000	2362000000					3	3078900000	2954500000	3112000000	3	3334000000	2588800000	2369400000	3	31.3726	31.4805	31.3759	31.4188	31.357	31.1531	31.1374	31.5198	31.4603	31.5352	31.6346	31.2696	31.1419	18
Tb927.3.3190	Serine/threonine-protein kinase NEK7, putative	0.870163	-0.200642	0.000757138	3.12083	0.759539	-0.396804	0.00166757	2.77792	GO:0004672;GO:0005524;GO:0005737;GO:0006468;GO:0016772;GO:0097014	ATP binding;ciliary cytoplasm;cytoplasm;protein kinase activity;protein phosphorylation;transferase activity, transferring phosphorus-containing groups	-	-	-	2521400000	2519800000	2562900000	2435700000	4	2111300000	2231900000	2209000000					3	2798600000	2631900000	2681000000	3	2181900000	1962300000	2016800000	3	31.2316	31.2307	31.2551	31.1817	30.9755	31.0556	31.0407	31.3821	31.2935	31.3201	31.0229	30.8699	30.9094	23
Tb927.1.1560;Tb11.v5.0464.1	vesicular-fusion protein nsf, putative	0.867644	-0.204826	0.0356593	1.44783	0.852679	-0.229925	0.00172598	2.76296	GO:0005524;GO:0006887;GO:0016887	ATP binding;ATPase activity;exocytosis	-	-	-	1653300000	1874200000	1607600000	1709800000	4	1390400000	1574200000	1489600000					3	1860500000	1740000000	1833900000	3	1528300000	1562200000	1543300000	3	30.6227	30.8036	30.5823	30.6712	30.3729	30.552	30.4723	30.793	30.6964	30.7723	30.5093	30.5409	30.5234	33
Tb927.10.1550	proteasome regulatory non-ATP-ase subunit 5	0.862924	-0.212694	0.0453118	1.34379	0.872187	-0.19729	0.0157699	1.80217	GO:0004175;GO:0005515;GO:0005654;GO:0005737;GO:0005838;GO:0006511	cytoplasm;endopeptidase activity;nucleoplasm;proteasome regulatory particle;protein binding;ubiquitin-dependent protein catabolic process	-	-	-	2430700000	2319900000	2560200000	2572800000	4	1936100000	2364500000	2096000000					3	2468700000	2488700000	2295400000	3	2201100000	2077400000	2047300000	3	31.1787	31.1114	31.2536	31.2607	30.8505	31.1389	30.965	31.2011	31.2127	31.0961	31.0356	30.9521	30.9311	32
Tb927.10.2890;Tb11.v5.0650.1	enolase	0.862903	-0.212729	0.0140808	1.85137	0.831297	-0.266564	0.00146279	2.83482	GO:0000015;GO:0000287;GO:0004634;GO:0005654;GO:0005737;GO:0005829;GO:0006096;GO:0097014	ciliary cytoplasm;cytoplasm;cytosol;glycolytic process;magnesium ion binding;nucleoplasm;phosphopyruvate hydratase activity;phosphopyruvate hydratase complex	-	-	-	92246000000	102460000000	100890000000	105240000000	4	90851000000	84367000000	84194000000					3	98122000000	100400000000	96583000000	3	83531000000	78390000000	83399000000	3	36.4248	36.5763	36.554	36.6149	36.4028	36.296	36.293	36.5139	36.547	36.4911	36.2816	36.1899	36.2793	54
Tb927.11.10260	hypothetical protein, conserved	0.859986	-0.217615	0.0187171	1.72776	1.12076	0.164479	0.341012	0.467231	GO:0020015	glycosome	1	-	-	513530000	521170000	544570000	603370000	4	463580000	469160000	475040000					3	525140000	460580000	557320000	3	576920000	660240000	492220000	3	28.9359	28.9572	29.0205	29.1685	28.7882	28.8055	28.8235	28.9681	28.7789	29.0539	29.1038	29.2984	28.8747	7
Tb927.11.7080	acidocalcisomal pyrophosphatase	0.859102	-0.219099	0.00402201	2.39556	0.789104	-0.341712	0.000835424	3.07809	GO:0000287;GO:0004427;GO:0005509;GO:0005737;GO:0006796;GO:0008270;GO:0016462;GO:0020022	acidocalcisome;calcium ion binding;cytoplasm;inorganic diphosphatase activity;magnesium ion binding;phosphate-containing compound metabolic process;pyrophosphatase activity;zinc ion binding	-	-	-	2949400000	2804600000	2699400000	2713300000	4	2335800000	2356200000	2503000000					3	2876700000	2882100000	2965900000	3	2404800000	2217600000	2262300000	3	31.4578	31.3851	31.33	31.3374	31.1213	31.1338	31.221	31.4218	31.4245	31.4658	31.1633	31.0464	31.0751	25
Tb927.11.3650;Tb11.v5.0435.1	adenylosuccinate synthetase, putative	0.851793	-0.231426	0.00922349	2.0351	0.905632	-0.143004	0.125729	0.900563	GO:0004019;GO:0005525;GO:0005737;GO:0006164;GO:0010608;GO:0020015;GO:0097014	adenylosuccinate synthase activity;ciliary cytoplasm;cytoplasm;glycosome;GTP binding;posttranscriptional regulation of gene expression;purine nucleotide biosynthetic process	1	-	-	17327000000	15689000000	17697000000	17997000000	4	14210000000	14680000000	15005000000					3	15710000000	16109000000	16195000000	3	15955000000	13385000000	14143000000	3	34.0123	33.869	34.0428	34.067	33.7262	33.7731	33.8047	33.871	33.9071	33.9148	33.8933	33.6399	33.7194	54
Tb927.10.7930	2,3-bisphosphoglycerate-independent phosphoglycerate mutase	0.847115	-0.23937	0.0309627	1.50916	0.859842	-0.217857	0.0499938	1.30108	GO:0003824;GO:0004619;GO:0005654;GO:0005737;GO:0005829;GO:0006007;GO:0006094;GO:0006096;GO:0008152;GO:0030145;GO:0046537;GO:0046872;GO:0097014	2,3-bisphosphoglycerate-independent phosphoglycerate mutase activity;catalytic activity;ciliary cytoplasm;cytoplasm;cytosol;gluconeogenesis;glucose catabolic process;glycolytic process;manganese ion binding;metabolic process;metal ion binding;nucleoplasm;phosphoglycerate mutase activity	-	-	-	12819000000	14401000000	12263000000	12022000000	4	11569000000	10318000000	10836000000					3	13230000000	13056000000	12777000000	3	12418000000	10377000000	10793000000	3	33.5776	33.7454	33.5136	33.485	33.4295	33.2644	33.3351	33.6231	33.604	33.5728	33.5317	33.2727	33.3294	33
Tb927.9.12650;Tb11.v5.0675.1	ubiquitin-activating enzyme E1, putative	0.837977	-0.255018	0.00804332	2.09456	0.911239	-0.134098	0.0996398	1.00157	GO:0003824;GO:0004842;GO:0005524;GO:0005654;GO:0005730;GO:0005737;GO:0005739;GO:0006464;GO:0008641;GO:0051286;GO:0097014	ATP binding;catalytic activity;cell tip;cellular protein modification process;ciliary cytoplasm;cytoplasm;mitochondrion;nucleolus;nucleoplasm;small protein activating enzyme activity;ubiquitin-protein transferase activity	-	1	-	14726000000	15715000000	14629000000	16378000000	4	12937000000	12143000000	13539000000					3	14790000000	14484000000	16050000000	3	13903000000	12995000000	14403000000	3	33.7776	33.8714	33.7681	33.931	33.5908	33.4994	33.6564	33.7839	33.7537	33.9019	33.6947	33.5972	33.7457	79
Tb927.10.3990	DHH1	0.833438	-0.262854	0.00639943	2.19386	0.857581	-0.221654	0.0868747	1.06111	GO:0000932;GO:0003676;GO:0003729;GO:0005524;GO:0006139;GO:0008026	ATP binding;ATP-dependent helicase activity;cytoplasmic mRNA processing body;mRNA binding;nucleic acid binding;nucleobase-containing compound metabolic process	-	-	-	18411000000	17252000000	17597000000	18651000000	4	13805000000	15326000000	15819000000					3	20680000000	18256000000	19694000000	3	18774000000	15613000000	15893000000	3	34.0998	34.006	34.0346	34.1185	33.6845	33.8353	33.8809	34.2675	34.0877	34.197	34.128	33.862	33.8877	41
Tb927.10.2730	START domain containing protein, putative	0.83215	-0.265085	0.0389036	1.41001	0.923109	-0.115426	0.131426	0.88132	GO:0005737;GO:0008289;GO:0031981;GO:0097014	ciliary cytoplasm;cytoplasm;lipid binding;nuclear lumen	-	-	-	1048800000	1189800000	964170000	985900000	4	927590000	806330000	880280000					3	1277800000	1132300000	1139100000	3	1093600000	1066100000	1116600000	3	29.9661	30.1481	29.8447	29.8769	29.7889	29.5868	29.7134	30.251	30.0766	30.0852	30.0264	29.9897	30.0565	16
Tb927.11.1890	Serine-threonine kinase receptor-associated protein, putative	0.831036	-0.267018	0.0170557	1.76813	0.961354	-0.0568602	0.378816	0.421571	GO:0005515;GO:0010494;GO:0020022	acidocalcisome;cytoplasmic stress granule;protein binding	-	-	-	2188200000	2447800000	2586100000	2613500000	4	1946900000	2099700000	2083700000					3	2564700000	2500700000	2319600000	3	2480000000	2270600000	2349000000	3	31.0271	31.1888	31.2681	31.2833	30.8585	30.9675	30.9565	31.2561	31.2197	31.1112	31.2077	31.0804	31.1294	23
Tb927.8.7270;Tb927.4.5100	Endoplasmic Reticulum-Golgi Intermediate Compartment (ERGIC)/Endoplasmic reticulum vesicle transporter, putative;Endoplasmic Reticulum-Golgi Intermediate Compartment (ERGIC)/Endoplasmic reticulum vesicle transporter, putative	0.829849	-0.26908	0.0493403	1.3068	1.01379	0.0197587	0.826979	0.0825053	GO:0005737;GO:0005783;GO:0005794	cytoplasm;endoplasmic reticulum;Golgi apparatus	-	-	-	681860000	819830000	893540000	765410000	4	643100000	636100000	687940000					3	848820000	773050000	642830000	3	791000000	771880000	733050000	3	29.3449	29.6108	29.735	29.5117	29.2605	29.2447	29.3577	29.6609	29.526	29.2599	29.5591	29.5238	29.4493	10
Tb927.7.1110	asparagine synthetase a, putative	0.823196	-0.280693	0.00950962	2.02184	0.90735	-0.140268	0.0624447	1.2045	GO:0004071;GO:0004812;GO:0005737;GO:0006418;GO:0006529	aminoacyl-tRNA ligase activity;asparagine biosynthetic process;aspartate-ammonia ligase activity;cytoplasm;tRNA aminoacylation for protein translation	-	-	-	6267000000	6447500000	6333800000	7410700000	4	5333300000	5523000000	5479400000					3	7290900000	6626300000	6504900000	3	6284900000	6027500000	6217600000	3	32.5451	32.5861	32.5604	32.787	32.3124	32.3628	32.3514	32.7635	32.6256	32.5989	32.5492	32.4889	32.5337	29
Tb927.10.6800	developmentally regulated GTP-binding protein, putative	0.82021	-0.285934	0.020501	1.68822	0.795817	-0.329491	0.0193136	1.71414	GO:0005525;GO:0005737;GO:0009987;GO:0097014	cellular process;ciliary cytoplasm;cytoplasm;GTP binding	-	-	-	2214700000	1938600000	1830400000	1851200000	4	1678200000	1503700000	1637800000					3	2340400000	2157300000	2004800000	3	1865400000	1639100000	1670300000	3	31.0445	30.8524	30.7695	30.7858	30.6443	30.4859	30.6091	31.1241	31.0066	30.9008	30.7968	30.6103	30.6375	22
Tb927.7.4500;Tb11.v5.0263.1	PX domain containing protein, putative	0.819347	-0.287454	0.000855975	3.06754	0.845264	-0.242526	0.0192036	1.71662	GO:0035091;GO:0042493	phosphatidylinositol binding;response to drug	-	-	-	6303900000	6269400000	5764800000	5978500000	4	4838700000	5089100000	5015000000					3	5996000000	6273300000	6304900000	3	4981000000	5041600000	5677500000	3	32.5536	32.5457	32.4246	32.4771	32.172	32.2448	32.2236	32.4814	32.5466	32.5538	32.2138	32.2312	32.4026	29
Tb927.6.2640;Tb927.1.500	retrotransposon hot spot protein (RHS, pseudogene), putative;importin alpha subunit, putative	0.81673	-0.292068	0.0237903	1.6236	0.690321	-0.534661	0.010287	1.98771	GO:0003676;GO:0004523;GO:0005488;GO:0005515;GO:0005634;GO:0005654;GO:0005730;GO:0005737;GO:0006606;GO:0008565;GO:0046872	binding;cytoplasm;metal ion binding;nucleic acid binding;nucleolus;nucleoplasm;nucleus;protein binding;protein import into nucleus;protein transporter activity;RNA-DNA hybrid ribonuclease activity	-	-	-	1294800000	1347600000	1459100000	1617400000	4	1171000000	1219700000	1112400000					3	1290800000	1642400000	1575500000	3	986150000	1093900000	1032400000	3	30.2701	30.3277	30.4424	30.591	30.1251	30.1839	30.051	30.2656	30.6132	30.5532	29.8772	30.0268	29.9434	16
Tb927.9.5210	glutaminyl-tRNA synthetase, putative	0.81425	-0.296456	0.0196063	1.70761	0.80457	-0.31371	0.00582617	2.23462	GO:0000166;GO:0004812;GO:0004819;GO:0005524;GO:0005737;GO:0006412;GO:0006418;GO:0006425;GO:0016876;GO:0043039	aminoacyl-tRNA ligase activity;ATP binding;cytoplasm;glutamine-tRNA ligase activity;glutaminyl-tRNA aminoacylation;ligase activity, forming aminoacyl-tRNA and related compounds;nucleotide binding;translation;tRNA aminoacylation;tRNA aminoacylation for protein translation	-	-	-	3062300000	2529200000	2611500000	2487900000	4	2079400000	2188800000	2260600000					3	2805900000	2645600000	2600500000	3	2282000000	2032300000	2164100000	3	31.512	31.236	31.2822	31.2123	30.9535	31.0275	31.0741	31.3858	31.3009	31.2761	31.0877	30.9205	31.0111	30
Tb927.10.14140;Tb11.v5.0605.1	pyruvate kinase 1	0.813949	-0.29699	0.0447829	1.34889	0.784913	-0.349396	0.00138919	2.85724	GO:0000287;GO:0003729;GO:0003824;GO:0004743;GO:0005737;GO:0006096;GO:0030955	catalytic activity;cytoplasm;glycolytic process;magnesium ion binding;mRNA binding;potassium ion binding;pyruvate kinase activity	-	-	-	84096000000	84429000000	70651000000	66342000000	4	65297000000	60554000000	60656000000					3	78067000000	86602000000	81710000000	3	65168000000	64262000000	63956000000	3	36.2913	36.297	36.04	35.9492	35.9263	35.8175	35.8199	36.184	36.3337	36.2498	35.9234	35.9032	35.8964	44
Tb927.11.11330;Tb11.v5.1035.1;Tb11.v5.1034.1	heat shock protein 70	0.808828	-0.306095	0.0132524	1.8777	0.857869	-0.221171	0.00319964	2.4949	GO:0006457;GO:0009408;GO:0020015	glycosome;protein folding;response to heat	1	-	-	124470000000	121200000000	147970000000	124410000000	4	103380000000	103010000000	107870000000					3	122070000000	117590000000	119030000000	3	104450000000	98189000000	105070000000	3	36.857	36.8186	37.1065	36.8563	36.5892	36.584	36.6505	36.8289	36.775	36.7925	36.604	36.5148	36.6126	65
Tb927.11.1990	arginyl-tRNA synthetase, putative	0.805602	-0.311861	0.00521938	2.28238	0.776514	-0.364916	0.00170739	2.76767	GO:0000166;GO:0004812;GO:0004814;GO:0005524;GO:0005737;GO:0006418;GO:0006420;GO:0031981;GO:0097014	aminoacyl-tRNA ligase activity;arginine-tRNA ligase activity;arginyl-tRNA aminoacylation;ATP binding;ciliary cytoplasm;cytoplasm;nuclear lumen;nucleotide binding;tRNA aminoacylation for protein translation	-	-	-	2605000000	2398100000	2167300000	2398100000	4	1904100000	1965700000	1911500000					3	2701900000	2856800000	2618100000	3	2171900000	2024300000	2153200000	3	31.2786	31.1592	31.0133	31.1592	30.8265	30.8724	30.8321	31.3313	31.4118	31.2859	31.0163	30.9148	31.0038	43
Tb927.8.1960	CCR4-NOT transcription complex subunit 11	0.803479	-0.315668	0.0234905	1.62911	0.781342	-0.355974	0.0315211	1.5014	GO:0005634;GO:0005737;GO:0010608;GO:0030014	CCR4-NOT complex;cytoplasm;nucleus;posttranscriptional regulation of gene expression	-	-	-	1141700000	1054400000	888390000	944440000	4	797820000	817230000	812820000					3	1113000000	981610000	1056200000	3	933950000	778470000	749440000	3	30.0885	29.9738	29.7266	29.8149	29.5715	29.6062	29.5984	30.0518	29.8706	29.9762	29.7988	29.5361	29.4812	17
Tb927.9.8880;Tb927.9.8850	actin A;actin B	0.802916	-0.316679	0.0158514	1.79993	0.886692	-0.173494	0.0741343	1.12998	GO:0005200;GO:0005737;GO:0007010;GO:0015629;GO:0097014	actin cytoskeleton;ciliary cytoplasm;cytoplasm;cytoskeleton organization;structural constituent of cytoskeleton	-	-	-	14639000000	15221000000	15330000000	15713000000	4	14027000000	11144000000	11504000000					3	15562000000	13376000000	13910000000	3	13021000000	12197000000	12775000000	3	33.7691	33.8253	33.8356	33.8712	33.7075	33.3755	33.4214	33.8573	33.6389	33.6954	33.6001	33.5058	33.5726	36
Tb927.5.1460	Possible lysine decarboxylase, putative	0.802264	-0.317851	0.000463795	3.33367	0.844237	-0.244279	0.0149837	1.82438	GO:0005737;GO:0097014	ciliary cytoplasm;cytoplasm	-	-	-	3225600000	3195800000	3101100000	3338100000	4	2525900000	2706500000	2505800000					3	3405300000	3420100000	3245700000	3	3033800000	2808900000	2659700000	3	31.5869	31.5735	31.5301	31.6364	31.2341	31.3338	31.2226	31.6651	31.6714	31.5959	31.4985	31.3874	31.3086	16
Tb927.11.15240	Ras-related protein RAB2B, putative	0.797697	-0.326087	0.0173006	1.76194	0.903222	-0.146847	0.263759	0.578793	GO:0003924;GO:0005525;GO:0005622;GO:0005741;GO:0006184;GO:0006886;GO:0006913;GO:0007165;GO:0007264;GO:0015031;GO:0016020	GTP binding;GTPase activity;intracellular;intracellular protein transport;membrane;mitochondrial outer membrane;nucleocytoplasmic transport;obsolete GTP catabolic process;protein transport;signal transduction;small GTPase mediated signal transduction	-	-	-	987970000	972650000	924760000	870280000	4	697400000	696900000	852610000					3	989770000	989080000	1200600000	3	883590000	1014200000	973960000	3	29.8799	29.8573	29.7845	29.6969	29.3774	29.3764	29.6673	29.8825	29.8815	30.1611	29.7188	29.9177	29.8593	14
Tb927.11.7170	seryl-tRNA synthetase	0.79154	-0.337266	0.00196449	2.70675	0.822429	-0.282037	0.0312361	1.50534	GO:0000166;GO:0004812;GO:0004828;GO:0005524;GO:0005737;GO:0005739;GO:0005829;GO:0005929;GO:0006418;GO:0006434	aminoacyl-tRNA ligase activity;ATP binding;cilium;cytoplasm;cytosol;mitochondrion;nucleotide binding;serine-tRNA ligase activity;seryl-tRNA aminoacylation;tRNA aminoacylation for protein translation	-	1	-	5969000000	5828300000	5506400000	6257300000	4	4789300000	4797200000	4400600000					3	6047400000	6199000000	5214200000	3	4918000000	4554400000	4887700000	3	32.4748	32.4404	32.3585	32.5429	32.1572	32.1595	32.0351	32.4937	32.5294	32.2798	32.1954	32.0846	32.1865	39
Tb927.9.9670	proteasome alpha 1 subunit, putative	0.790853	-0.338519	0.0405267	1.39226	0.70995	-0.494211	0.00769665	2.1137	GO:0004175;GO:0004298;GO:0005737;GO:0005839;GO:0006511;GO:0019773;GO:0051603	cytoplasm;endopeptidase activity;proteasome core complex;proteasome core complex, alpha-subunit complex;proteolysis involved in cellular protein catabolic process;threonine-type endopeptidase activity;ubiquitin-dependent protein catabolic process	-	-	-	741790000	718540000	575240000	628660000	4	477300000	521630000	581330000					3	639770000	670480000	761150000	3	466110000	535580000	468900000	3	29.4664	29.4205	29.0996	29.2277	28.8303	28.9585	29.1148	29.253	29.3206	29.5036	28.7961	28.9965	28.8047	12
Tb927.2.4710	RNA-binding protein, putative	0.790363	-0.339413	0.0332673	1.47798	0.863719	-0.211367	0.0473576	1.32461	GO:0003676;GO:0003729;GO:0005634;GO:0005654;GO:0006396;GO:0008270;GO:0010608;GO:0016607	mRNA binding;nuclear speck;nucleic acid binding;nucleoplasm;nucleus;posttranscriptional regulation of gene expression;RNA processing;zinc ion binding	-	-	-	3333300000	3460500000	4176300000	4273700000	4	3097200000	2843900000	3095000000					3	3519100000	3563500000	3243100000	3	3229900000	2878100000	2810500000	3	31.6343	31.6883	31.9596	31.9928	31.5283	31.4052	31.5273	31.7126	31.7306	31.5947	31.5888	31.4225	31.3882	23
Tb927.5.4560;Tb11.v5.0409.1;Tb05.5K5.200	guanine deaminase, putative;guanine deaminase, putative	0.790077	-0.339934	0.0052673	2.27841	0.82488	-0.277743	0.0736714	1.1327	GO:0005654;GO:0005737;GO:0006147;GO:0008270;GO:0008892;GO:0016787;GO:0016810;GO:0020015;GO:0097014	ciliary cytoplasm;cytoplasm;glycosome;guanine catabolic process;guanine deaminase activity;hydrolase activity;hydrolase activity, acting on carbon-nitrogen (but not peptide) bonds;nucleoplasm;zinc ion binding	1	-	-	1901600000	1798000000	1778200000	2106100000	4	1443800000	1488500000	1561600000					3	2119800000	1929300000	1824600000	3	1837100000	1541000000	1467000000	3	30.8246	30.7437	30.7278	30.9719	30.4272	30.4712	30.5404	30.9813	30.8454	30.7649	30.7748	30.5212	30.4502	27
Tb927.3.2600	ATP-dependent DEAD/H RNA helicase, putative	0.789117	-0.341688	0.000291722	3.53503	0.810554	-0.30302	0.0114437	1.94143	GO:0003676;GO:0005515;GO:0005524;GO:0005737	ATP binding;cytoplasm;nucleic acid binding;protein binding	-	-	-	5478300000	5680100000	5655000000	5654400000	4	4191300000	4470000000	4636000000					3	5741600000	6165800000	6002200000	3	5237400000	4523500000	4755800000	3	32.3511	32.4033	32.3969	32.3967	31.9648	32.0576	32.1102	32.4188	32.5216	32.4828	32.2862	32.0748	32.147	85
Tb927.8.1600.1;Tb927.8.1600.2;Tb927.6.1510	lysyl-tRNA synthetase, putative	0.788064	-0.343614	0.00033966	3.46896	0.803924	-0.314868	0.0392189	1.4065	GO:0000166;GO:0003676;GO:0004812;GO:0004824;GO:0005524;GO:0005739;GO:0006418;GO:0006430	aminoacyl-tRNA ligase activity;ATP binding;lysine-tRNA ligase activity;lysyl-tRNA aminoacylation;mitochondrion;nucleic acid binding;nucleotide binding;tRNA aminoacylation for protein translation	-	1	-	5348100000	5289700000	5052500000	5523700000	4	4343800000	4129400000	4065300000					3	5341100000	5382400000	5544200000	3	5019000000	4031200000	4027800000	3	32.3164	32.3005	32.2344	32.363	32.0163	31.9433	31.9207	32.3145	32.3256	32.3683	32.2248	31.9086	31.9073	35
Tb927.6.2360;Tb927.6.2300	adenosine kinase, putative;adenosine kinase, putative	0.782461	-0.353909	0.015971	1.79667	0.860159	-0.217325	0.178372	0.748674	GO:0005654;GO:0005737;GO:0009152;GO:0020015;GO:0031981;GO:0097014	ciliary cytoplasm;cytoplasm;glycosome;nuclear lumen;nucleoplasm;purine ribonucleotide biosynthetic process	1	-	-	1171800000	1085500000	1389800000	1293600000	4	923350000	970080000	1006000000					3	1279400000	1123700000	1053900000	3	1143700000	907190000	922680000	3	30.1261	30.0157	30.3722	30.2687	29.7823	29.8535	29.906	30.2528	30.0656	29.9731	30.0911	29.7568	29.7813	17
Tb927.10.8290;Tb927.10.8270;Tb11.v5.0877.1	eukaryotic translation initiation factor 3 subunit c;eukaryotic translation initiation factor 3 subunit c	0.780608	-0.35733	0.0170149	1.76917	0.605879	-0.722899	0.00123936	2.9068	GO:0003729;GO:0003743;GO:0005737;GO:0005852;GO:0006413;GO:0031369	cytoplasm;eukaryotic translation initiation factor 3 complex;mRNA binding;translation initiation factor activity;translation initiation factor binding;translational initiation	-	-	-	3353800000	3503600000	3081100000	2957600000	4	2225300000	2542100000	2782700000					3	4246200000	4353400000	3763600000	3	2632900000	2295000000	2562700000	3	31.6432	31.7062	31.5208	31.4618	31.0514	31.2434	31.3738	31.9835	32.0195	31.8095	31.294	31.0958	31.255	27
Tb927.3.4840	ubiquitin carboxyl-terminal hydrolase, putative	0.778785	-0.360703	0.00834923	2.07835	0.838405	-0.254281	0.0124513	1.90479	GO:0005515;GO:0005654;GO:0005737;GO:0006511;GO:0008242;GO:0008270;GO:0036459	cytoplasm;nucleoplasm;omega peptidase activity;protein binding;ubiquitin-dependent protein catabolic process;ubiquitinyl hydrolase activity;zinc ion binding	-	-	-	1118700000	1121800000	995280000	1087500000	4	754970000	842290000	927920000					3	1183800000	1164200000	1110400000	3	986580000	899260000	1013700000	3	30.0592	30.0632	29.8905	30.0184	29.4918	29.6497	29.7894	30.1408	30.1167	30.0484	29.8779	29.7442	29.917	20
Tb927.11.2370	mRNA export factor MEX67	0.778255	-0.361686	0.0310473	1.50798	0.73124	-0.451583	0.0229114	1.63995	GO:0003723;GO:0005515;GO:0005634;GO:0005643;GO:0005737;GO:0006406;GO:0046872	cytoplasm;metal ion binding;mRNA export from nucleus;nuclear pore;nucleus;protein binding;RNA binding	-	-	-	503620000	402920000	416670000	528900000	4	347230000	374420000	359410000					3	486150000	440020000	533720000	3	387170000	310340000	370020000	3	28.9078	28.5859	28.6343	28.9784	28.3713	28.4801	28.4211	28.8568	28.713	28.9915	28.5284	28.2093	28.463	11
Tb927.7.2550	proteasome regulatory ATPase subunit 5	0.777701	-0.362712	0.0367741	1.43446	0.810071	-0.30388	0.0435766	1.36075	GO:0005524;GO:0005737;GO:0016787;GO:0030163	ATP binding;cytoplasm;hydrolase activity;protein catabolic process	-	-	-	1087100000	992700000	1076300000	1373300000	4	833930000	880200000	927760000					3	1132600000	1189200000	1048300000	3	1025800000	872160000	832060000	3	30.0178	29.8868	30.0034	30.355	29.6354	29.7133	29.7892	30.077	30.1473	29.9654	29.9341	29.7	29.6321	21
Tb927.11.15230	cytosolic coat protein, putative	0.777242	-0.363564	0.030036	1.52236	1.0235	0.0335155	0.885694	0.0527164	GO:0005635;GO:0005783;GO:0006810;GO:0006888;GO:0008320;GO:0012507;GO:0016021	endoplasmic reticulum;ER to Golgi transport vesicle membrane;ER to Golgi vesicle-mediated transport;integral component of membrane;nuclear envelope;protein transmembrane transporter activity;transport	-	-	-	446220000	547850000	432790000	409170000	4	350090000	335800000	384390000					3	420910000	432480000	418780000	3	355900000	476010000	470160000	3	28.7332	29.0292	28.6891	28.6081	28.3832	28.323	28.518	28.6489	28.6881	28.6416	28.4069	28.8264	28.8086	7
Tb927.8.2820	hypothetical protein, conserved	0.776957	-0.364093	0.0237901	1.6236	0.945718	-0.0805185	0.429719	0.366816			-	-	-	471850000	410110000	502140000	503520000	4	322520000	374630000	402800000					3	533310000	456530000	480620000	3	501610000	457740000	431290000	3	28.8138	28.6114	28.9035	28.9075	28.2648	28.4809	28.5855	28.9904	28.7661	28.8403	28.902	28.77	28.6841	16
Tb927.10.11760	pumilio/PUF RNA binding protein 6	0.776405	-0.365118	0.0480985	1.31787	0.675232	-0.566544	0.00459113	2.33808	GO:0003723;GO:0003729;GO:0005488;GO:0005737;GO:0010608;GO:0016071	binding;cytoplasm;mRNA binding;mRNA metabolic process;posttranscriptional regulation of gene expression;RNA binding	-	-	-	790970000	755680000	659220000	605360000	4	564360000	467440000	605190000					3	851100000	847890000	951180000	3	655680000	537110000	596690000	3	29.559	29.4932	29.2962	29.1732	29.072	28.8002	29.1728	29.6648	29.6593	29.8251	29.2884	29.0006	29.1524	18
Tb927.6.4590.1;Tb927.6.4590.2;Tb11.v5.0810.1		0.774351	-0.36894	0.00175642	2.75537	0.78289	-0.353119	0.0078925	2.10279			-	-	-	3319900000	3444700000	3508300000	3598500000	4	2910800000	2497000000	2648200000					3	3571500000	3263400000	3367300000	3	2881400000	2608300000	2497500000	3	31.6285	31.6817	31.7081	31.7447	31.4388	31.2175	31.3024	31.7339	31.6037	31.6489	31.4241	31.2805	31.2178	40
Tb11.v5.0660.1;Tb927.2.2190	histone deacetylase 3	0.77412	-0.369372	0.0371141	1.43046	0.952988	-0.0694701	0.768429	0.114396	GO:0004407;GO:0005634;GO:0005654;GO:0005730;GO:0006355;GO:0008270;GO:0031936	histone deacetylase activity;negative regulation of chromatin silencing;nucleolus;nucleoplasm;nucleus;regulation of transcription, DNA-templated;zinc ion binding	-	-	-	279100000	234210000	293560000	280800000	4	186390000	246470000	198630000					3	198350000	251220000	291730000	3	232460000	224320000	249670000	3	28.0562	27.8032	28.1291	28.065	27.4737	27.8768	27.5655	27.5635	27.9044	28.1201	27.7924	27.741	27.8954	9
Tb11.v5.0366.1;Tb927.11.12880	Present in the outer mitochondrial membrane proteome 17	0.76885	-0.379226	0.0385773	1.41367	0.617427	-0.695659	0.00411309	2.38583	GO:0003729;GO:0005741	mitochondrial outer membrane;mRNA binding	-	-	-	1279300000	1182300000	978700000	928770000	4	817460000	871300000	830610000					3	1445300000	1392900000	1653600000	3	936200000	1017700000	819460000	3	30.2527	30.1389	29.8663	29.7907	29.6066	29.6986	29.6296	30.4287	30.3754	30.623	29.8022	29.9227	29.6101	28
Tb927.9.6560	NAK family pseudokinase, putative	0.765963	-0.384654	0.0368034	1.43411	0.942507	-0.0854243	0.419306	0.377469	GO:0004672;GO:0005524;GO:0005737;GO:0006468;GO:0016772;GO:0040007;GO:0051286;GO:0097014	ATP binding;cell tip;ciliary cytoplasm;cytoplasm;growth;protein kinase activity;protein phosphorylation;transferase activity, transferring phosphorus-containing groups	-	-	-	3138100000	2724000000	3649200000	3345200000	4	2125500000	2645000000	2615200000					3	3578800000	3080200000	3410100000	3	3336200000	3294800000	2859200000	3	31.5472	31.3431	31.7649	31.6394	30.9852	31.3006	31.2843	31.7368	31.5204	31.6672	31.6356	31.6175	31.413	27
Tb927.11.14250	T-complex protein 1, epsilon subunit, putative	0.765415	-0.385686	0.04182	1.37862	0.708533	-0.497093	0.0120326	1.91964	GO:0005524;GO:0005737;GO:0005832;GO:0006457;GO:0044267;GO:0051082;GO:0051726	ATP binding;cellular protein metabolic process;chaperonin-containing T-complex;cytoplasm;protein folding;regulation of cell cycle;unfolded protein binding	-	-	-	4912100000	4685200000	3674700000	3749700000	4	3214200000	3528300000	3029000000					3	4992900000	5541100000	4916800000	3	4164600000	3485000000	3297800000	3	32.1937	32.1255	31.775	31.8041	31.5818	31.7163	31.4962	32.2172	32.3675	32.1951	31.9555	31.6985	31.6189	34
Tb927.11.14100	Double RNA-binding domain containing protein 4	0.764564	-0.387291	0.00650455	2.18678	0.860449	-0.216838	0.076503	1.11632	GO:0003676;GO:0003723;GO:0003729;GO:0005634;GO:0005654;GO:0006396;GO:0010494;GO:0010608	cytoplasmic stress granule;mRNA binding;nucleic acid binding;nucleoplasm;nucleus;posttranscriptional regulation of gene expression;RNA binding;RNA processing	-	-	-	2526700000	2406300000	2056100000	2373100000	4	1739400000	1718100000	1911000000					3	2566200000	2394700000	2543900000	3	2410700000	2082900000	1963900000	3	31.2346	31.1642	30.9373	31.1441	30.6959	30.6782	30.8317	31.257	31.1572	31.2444	31.1668	30.9559	30.8711	15
Tb927.11.2300	eukaryotic peptide chain release factor subunit 1, putative	0.764089	-0.388188	0.0149683	1.82483	0.701243	-0.512013	0.000200438	3.69802	GO:0003729;GO:0003747;GO:0005737;GO:0006412;GO:0006415;GO:0010608;GO:0016149	cytoplasm;mRNA binding;posttranscriptional regulation of gene expression;translation;translation release factor activity;translation release factor activity, codon specific;translational termination	-	-	-	1574700000	1511100000	1269300000	1278800000	4	1057600000	1153900000	1017100000					3	1610500000	1722800000	1604500000	3	1176100000	1121900000	1164600000	3	30.5524	30.493	30.2414	30.2521	29.9781	30.1039	29.9218	30.5849	30.6821	30.5795	30.1314	30.0633	30.1172	23
Tb927.10.9190.1;Tb927.10.9190.2		0.762388	-0.391402	0.0010264	2.98869	0.771778	-0.373742	0.00273471	2.56309			-	-	-	3376300000	3086200000	3225000000	3192900000	4	2286100000	2624100000	2454700000					3	3168400000	3420500000	3302800000	3	2711700000	2477900000	2444600000	3	31.6528	31.5232	31.5867	31.5722	31.0902	31.2892	31.1929	31.5611	31.6716	31.621	31.3365	31.2065	31.187	55
Tb927.10.16100;Tb11.v5.0411.1	FK506-binding protein (FKBP)-type peptidyl-prolyl isomerase, putative	0.761341	-0.393385	0.0142801	1.84527	0.868488	-0.203422	0.237506	0.624326	GO:0003755;GO:0005515;GO:0006457;GO:0009408;GO:0031072	heat shock protein binding;peptidyl-prolyl cis-trans isomerase activity;protein binding;protein folding;response to heat	-	-	-	13975000000	14639000000	16772000000	17834000000	4	11285000000	12168000000	12646000000					3	16754000000	12669000000	14322000000	3	14105000000	11630000000	12257000000	3	33.7021	33.7691	33.9653	34.0539	33.3937	33.5024	33.558	33.9638	33.5606	33.7375	33.7155	33.4371	33.5129	23
Tb927.11.16970	protein phosphatase 4, putative	0.759965	-0.395995	0.0390196	1.40872	1.00668	0.00961219	0.883143	0.0539689	GO:0000159;GO:0004722;GO:0005737;GO:0006796;GO:0016787;GO:0031981;GO:0042578;GO:0097014	ciliary cytoplasm;cytoplasm;hydrolase activity;nuclear lumen;phosphate-containing compound metabolic process;phosphoric ester hydrolase activity;protein phosphatase type 2A complex;protein serine/threonine phosphatase activity	-	-	-	666800000	733790000	712760000	932440000	4	533120000	566410000	636490000					3	613490000	622220000	711960000	3	682590000	650570000	627530000	3	29.3127	29.4508	29.4088	29.7964	28.9899	29.0773	29.2456	29.1925	29.2128	29.4072	29.3464	29.2771	29.2251	11
Tb927.9.13990	RNA-binding protein, putative	0.759735	-0.396431	0.00327098	2.48532	0.78409	-0.350909	0.000251972	3.59865	GO:0003676;GO:0003723;GO:0003729;GO:0005737;GO:0006396;GO:0010608	cytoplasm;mRNA binding;nucleic acid binding;posttranscriptional regulation of gene expression;RNA binding;RNA processing	-	-	-	2656400000	2256200000	2593100000	2661000000	4	2035500000	1863700000	1893800000					3	2383500000	2465400000	2315200000	3	1901600000	1854800000	1860900000	3	31.3068	31.0712	31.272	31.3093	30.9227	30.7955	30.8186	31.1504	31.1992	31.1085	30.8246	30.7886	30.7934	15
Tb927.10.12710;REV__Tb927.10.11860	heat shock protein 110, putative	0.759711	-0.396477	0.0289222	1.53877	0.897384	-0.156203	0.00971206	2.01269	GO:0009408	response to heat	-	-	-	18616000000	18778000000	23472000000	24749000000	4	16256000000	16090000000	16436000000					3	17855000000	18370000000	18659000000	3	16851000000	15799000000	16602000000	3	34.1158	34.1283	34.4502	34.5266	33.9203	33.9054	33.9361	34.0556	34.0966	34.1192	33.9721	33.8791	33.9506	55
Tb927.10.11700	guanylate kinase, putative	0.758999	-0.39783	0.0393007	1.4056	0.859175	-0.218975	0.0249695	1.60259	GO:0004385;GO:0005515;GO:0005654;GO:0005737;GO:0006163;GO:0015949;GO:0097014	ciliary cytoplasm;cytoplasm;guanylate kinase activity;nucleobase-containing small molecule interconversion;nucleoplasm;protein binding;purine nucleotide metabolic process	-	-	-	1201600000	1188100000	972080000	1002600000	4	839780000	694130000	950510000					3	1237800000	1288700000	1332200000	3	1135200000	1023200000	1156900000	3	30.1623	30.146	29.8565	29.9011	29.6454	29.3706	29.8241	30.2051	30.2633	30.3112	30.0803	29.9304	30.1076	12
Tb927.9.10100	hypothetical protein, conserved	0.756979	-0.401675	0.0241579	1.61694	0.743017	-0.428534	0.00110612	2.9562	GO:0005515	protein binding	-	-	-	2364500000	2431900000	2949400000	2819000000	4	1727700000	2144500000	2125800000					3	3220900000	3114200000	3391600000	3	2300800000	2415400000	2510900000	3	31.1389	31.1794	31.4578	31.3925	30.6862	30.998	30.9854	31.5848	31.5362	31.6593	31.0995	31.1696	31.2256	54
Tb927.11.10330	regulator of chromosome condensation 1-like protein	0.755974	-0.403592	0.0369895	1.43192	0.654022	-0.61259	0.0174015	1.75941	GO:0005634;GO:0005654;GO:0005730;GO:0031010;GO:0044212	ISWI-type complex;nucleolus;nucleoplasm;nucleus;transcription regulatory region DNA binding	-	-	-	216520000	239400000	218300000	193500000	4	139750000	153460000	198770000					3	333670000	299300000	248270000	3	211540000	169620000	195190000	3	27.6899	27.8348	27.7017	27.5278	27.0583	27.1933	27.5665	28.3138	28.157	27.8873	27.6564	27.3377	27.5403	12
Tb927.11.2520	UDP-n-acetylglucosamine pyrophosphorylase	0.752916	-0.409439	0.0282295	1.5493	0.963536	-0.0535893	0.716518	0.144773	GO:0005737;GO:0006011;GO:0008152;GO:0016779;GO:0020015;GO:0070569;GO:0097014	ciliary cytoplasm;cytoplasm;glycosome;metabolic process;nucleotidyltransferase activity;UDP-glucose metabolic process;uridylyltransferase activity	1	-	-	414290000	405520000	500960000	347960000	4	306000000	308430000	327880000					3	405320000	383670000	354060000	3	431580000	383920000	285870000	3	28.6261	28.5952	28.9001	28.3743	28.189	28.2004	28.2886	28.5945	28.5153	28.3994	28.6851	28.5162	28.0908	19
Tb927.10.9910	PSP1 C-terminal conserved region, putative	0.752514	-0.410209	0.0323281	1.49042	0.898862	-0.153829	0.503315	0.29816	GO:0003729;GO:0005737;GO:0020022	acidocalcisome;cytoplasm;mRNA binding	-	-	-	304920000	246190000	345200000	313040000	4	250950000	221920000	209670000					3	364630000	310420000	255460000	3	331960000	271470000	232970000	3	28.1839	27.8752	28.3629	28.2218	27.9028	27.7255	27.6435	28.4419	28.2096	27.9285	28.3064	28.0162	27.7956	11
Tb927.6.4770	protein mkt1, putative	0.751292	-0.412554	0.00202468	2.69364	0.760917	-0.39419	0.00028122	3.55095	GO:0003729;GO:0005737;GO:0006281;GO:0010608	cytoplasm;DNA repair;mRNA binding;posttranscriptional regulation of gene expression	-	-	-	3629000000	3488700000	3424700000	3961500000	4	2629900000	2922300000	2620300000					3	3774300000	3569500000	3600500000	3	2852900000	2764200000	2710600000	3	31.7569	31.7	31.6733	31.8834	31.2924	31.4445	31.2871	31.8136	31.7331	31.7456	31.4098	31.3642	31.336	31
Tb927.6.1880	aspartyl-tRNA synthetase, putative	0.7485	-0.417926	0.0234986	1.62896	0.805586	-0.311889	0.0301112	1.52127	GO:0000166;GO:0003676;GO:0004812;GO:0004815;GO:0005524;GO:0005737;GO:0006418;GO:0006422;GO:0097014	aminoacyl-tRNA ligase activity;aspartate-tRNA ligase activity;aspartyl-tRNA aminoacylation;ATP binding;ciliary cytoplasm;cytoplasm;nucleic acid binding;nucleotide binding;tRNA aminoacylation for protein translation	-	-	-	1997200000	1927700000	2323100000	2617200000	4	1552800000	1702000000	1721900000					3	2211100000	2298500000	2324800000	3	2040100000	1628500000	1837100000	3	30.8953	30.8442	31.1134	31.2854	30.5322	30.6646	30.6814	31.0421	31.098	31.1145	30.926	30.6009	30.7748	29
Tb927.8.7100	acetyl-CoA carboxylase	0.747053	-0.420717	0.00223428	2.65086	0.745855	-0.423032	0.00848512	2.07134	GO:0003824;GO:0003989;GO:0004075;GO:0005524;GO:0005737;GO:0005739;GO:0006633;GO:0008152;GO:0009343;GO:0009372;GO:0016874;GO:0020015;GO:0030497;GO:0046872	acetyl-CoA carboxylase activity;ATP binding;biotin carboxylase activity;biotin carboxylase complex;catalytic activity;cytoplasm;fatty acid biosynthetic process;fatty acid elongation;glycosome;ligase activity;metabolic process;metal ion binding;mitochondrion;quorum sensing	1	1	-	3638800000	3649600000	3814400000	3392200000	4	2443700000	2873000000	2804700000					3	4028300000	3909800000	4144000000	3	3357600000	2894900000	2759000000	3	31.7608	31.7651	31.8288	31.6596	31.1864	31.4199	31.3852	31.9075	31.8644	31.9484	31.6448	31.4309	31.3615	74
Tb927.4.1270	ruvB-like DNA helicase, putative	0.74391	-0.426799	0.00446979	2.34971	0.735406	-0.443388	9.87363e-05	4.00552	GO:0003678;GO:0005524;GO:0005654;GO:0005737;GO:0031981;GO:0097014	ATP binding;ciliary cytoplasm;cytoplasm;DNA helicase activity;nuclear lumen;nucleoplasm	-	-	-	3720500000	3477100000	4277100000	3608300000	4	2644600000	2957000000	2813700000					3	3838400000	4013700000	3774000000	3	2867300000	2872800000	2809800000	3	31.7928	31.6952	31.994	31.7487	31.3004	31.4615	31.3898	31.8379	31.9023	31.8134	31.417	31.4198	31.3878	30
Tb927.9.4680	Eukaryotic initiation factor 4A-1	0.742172	-0.430175	0.000627464	3.20241	0.732591	-0.44892	0.0182247	1.73934	GO:0003676;GO:0003729;GO:0004004;GO:0005524;GO:0005737;GO:0005829;GO:0006139;GO:0006412;GO:0008026;GO:0008186;GO:0016281	ATP binding;ATP-dependent helicase activity;ATP-dependent RNA helicase activity;cytoplasm;cytosol;eukaryotic translation initiation factor 4F complex;mRNA binding;nucleic acid binding;nucleobase-containing compound metabolic process;RNA-dependent ATPase activity;translation	-	-	-	28334000000	29687000000	26872000000	25978000000	4	19699000000	21078000000	20937000000					3	31201000000	29695000000	27736000000	3	24972000000	19859000000	20100000000	3	34.7218	34.7891	34.6454	34.5966	34.1974	34.295	34.2853	34.8609	34.7895	34.691	34.5396	34.2091	34.2265	33
Tb927.11.760	protein phosphatase 2C, putative	0.741082	-0.432295	0.0472315	1.32577	0.840104	-0.251361	0.0364251	1.4386	GO:0003824;GO:0004722;GO:0005654;GO:0005737;GO:0006470;GO:0008287;GO:0020015;GO:0044145;GO:0052106;GO:0097014	catalytic activity;ciliary cytoplasm;cytoplasm;glycosome;modulation of development of symbiont involved in interaction with host;nucleoplasm;protein dephosphorylation;protein serine/threonine phosphatase activity;protein serine/threonine phosphatase complex;quorum sensing involved in interaction with host	1	-	-	5026500000	5750400000	5524300000	7178700000	4	5092900000	4105200000	3852300000					3	4794200000	4985100000	4419900000	3	4308400000	3705500000	3914900000	3	32.2269	32.421	32.3631	32.7411	32.2458	31.9348	31.8431	32.1586	32.215	32.0414	32.0045	31.787	31.8663	31
Tb927.8.6390	lysophospholipase, putative	0.738494	-0.437342	0.00369683	2.43217	0.828512	-0.271406	0.0321918	1.49226	GO:0005737;GO:0008152;GO:0016787;GO:0016788;GO:0020015;GO:0031981;GO:0097014	ciliary cytoplasm;cytoplasm;glycosome;hydrolase activity;hydrolase activity, acting on ester bonds;metabolic process;nuclear lumen	1	-	-	9263800000	9196700000	9176100000	8007300000	4	6831300000	5936500000	6974300000					3	8882100000	10153000000	8756900000	3	7167800000	7876400000	7981800000	3	33.109	33.0985	33.0952	32.8987	32.6695	32.467	32.6994	33.0483	33.2412	33.0278	32.7389	32.8749	32.8941	20
Tb927.7.710	heat shock 70 kDa protein, putative	0.738412	-0.437503	0.01432	1.84406	0.806776	-0.30976	0.0175239	1.75637			-	-	-	6881000000	6768000000	7995800000	8988700000	4	5466200000	5735000000	5763900000					3	7140300000	7375300000	7585700000	3	6561300000	5493600000	5775900000	3	32.68	32.6561	32.8966	33.0655	32.3479	32.4171	32.4244	32.7333	32.7801	32.8206	32.6113	32.3551	32.4274	37
Tb927.6.1770	kinesin, putative	0.737151	-0.439967	0.0168172	1.77425	0.828351	-0.271686	0.0335439	1.47439	GO:0003774;GO:0003777;GO:0005524;GO:0005737;GO:0005875;GO:0007018;GO:0008017	ATP binding;cytoplasm;microtubule associated complex;microtubule binding;microtubule motor activity;microtubule-based movement;motor activity	-	-	-	1254000000	1328700000	1439800000	1565100000	4	906790000	1186900000	995490000					3	1561500000	1351000000	1342700000	3	1237100000	1179800000	1107900000	3	30.2239	30.3074	30.4232	30.5436	29.7562	30.1446	29.8908	30.5403	30.3314	30.3225	30.2043	30.1359	30.0452	23
Tb927.2.5160	chaperone protein DnaJ, putative	0.736529	-0.441186	0.0282581	1.54886	0.801485	-0.319252	0.0176275	1.75381	GO:0005737;GO:0006457;GO:0009408;GO:0031072;GO:0032403;GO:0051082;GO:0051087;GO:0097014	chaperone binding;ciliary cytoplasm;cytoplasm;heat shock protein binding;protein complex binding;protein folding;response to heat;unfolded protein binding	-	-	-	7833700000	6687100000	8556200000	9837400000	4	6066200000	6258900000	5856700000					3	7979900000	6690000000	7078600000	3	5952800000	5913800000	5564500000	3	32.867	32.6387	32.9943	33.1956	32.4981	32.5433	32.4474	32.8937	32.6394	32.7208	32.4709	32.4614	32.3736	31
Tb927.1.4490	acetyltransferase, putative	0.735087	-0.444012	0.0379933	1.42029	1.00107	0.00154591	0.995918	0.0017764	GO:0005737;GO:0008080;GO:0016401;GO:0020015	cytoplasm;glycosome;N-acetyltransferase activity;palmitoyl-CoA oxidase activity	1	-	-	574480000	570070000	688090000	760920000	4	462010000	413990000	553870000					3	688420000	775830000	690370000	3	731280000	779600000	646050000	3	29.0977	29.0866	29.358	29.5032	28.7833	28.625	29.045	29.3587	29.5312	29.3628	29.4458	29.5382	29.2671	7
Tb927.7.4790;Tb11.v5.0162.1	proteasome beta 6 subunit	0.734851	-0.444476	0.0271144	1.5668	0.723212	-0.46751	0.00798736	2.0976	GO:0004175;GO:0004298;GO:0005737;GO:0005839;GO:0006511;GO:0019774;GO:0031981;GO:0051603;GO:0097014	ciliary cytoplasm;cytoplasm;endopeptidase activity;nuclear lumen;proteasome core complex;proteasome core complex, beta-subunit complex;proteolysis involved in cellular protein catabolic process;threonine-type endopeptidase activity;ubiquitin-dependent protein catabolic process	-	-	-	513450000	584670000	580200000	599220000	4	418720000	337400000	499120000					3	599040000	687830000	582900000	3	429360000	434290000	488590000	3	28.9356	29.123	29.112	29.1585	28.6414	28.3299	28.8948	29.1581	29.3575	29.1187	28.6776	28.6941	28.864	9
Tb927.10.230	proteasome subunit alpha type-5, putative	0.731573	-0.450925	0.00772076	2.11234	0.758831	-0.398149	0.0243913	1.61277	GO:0004175;GO:0004298;GO:0005634;GO:0005829;GO:0005839;GO:0006511;GO:0019773;GO:0051603	cytosol;endopeptidase activity;nucleus;proteasome core complex;proteasome core complex, alpha-subunit complex;proteolysis involved in cellular protein catabolic process;threonine-type endopeptidase activity;ubiquitin-dependent protein catabolic process	-	-	-	1778900000	2014700000	2076500000	1891800000	4	1278700000	1351200000	1628900000					3	2296000000	2213200000	2146300000	3	1892300000	1450100000	1708000000	3	30.7283	30.9079	30.9515	30.8171	30.252	30.3316	30.6013	31.0965	31.0435	30.9992	30.8175	30.4335	30.6697	12
Tb927.10.1510	CCR4-NOT transcription complex subunit 1	0.731237	-0.451588	0.00010518	3.97807	0.725784	-0.462387	0.000409603	3.38764	GO:0010494	cytoplasmic stress granule	-	-	-	6100300000	6126700000	6264100000	6214600000	4	4231000000	4712900000	4605400000					3	6718700000	6415500000	6710400000	3	4912800000	4929500000	4560600000	3	32.5062	32.5125	32.5445	32.533	31.9784	32.134	32.1007	32.6455	32.5789	32.6438	32.1939	32.1988	32.0866	89
Tb927.4.2000	ruvB-like DNA helicase, putative	0.727358	-0.459262	0.00124471	2.90493	0.743854	-0.426908	0.0164883	1.78282	GO:0003678;GO:0005524;GO:0005634;GO:0005654;GO:0005737	ATP binding;cytoplasm;DNA helicase activity;nucleoplasm;nucleus	-	-	-	2679100000	2417900000	2850300000	2853800000	4	1939100000	2031700000	1921400000					3	2765000000	2593300000	2635200000	3	2233300000	1733100000	1979600000	3	31.3191	31.1711	31.4085	31.4102	30.8527	30.92	30.8395	31.3646	31.2721	31.2953	31.0565	30.6907	30.8826	27
Tb927.8.570	proteasome regulatory non-ATP-ase subunit 10	0.727337	-0.459304	0.00871816	2.05958	0.713626	-0.486759	0.0127435	1.89471	GO:0000502;GO:0005654;GO:0005737;GO:0005838;GO:0006511;GO:0016049;GO:0097014	cell growth;ciliary cytoplasm;cytoplasm;nucleoplasm;proteasome complex;proteasome regulatory particle;ubiquitin-dependent protein catabolic process	-	-	-	589340000	517130000	674670000	666620000	4	437400000	460410000	437450000					3	725920000	631370000	713780000	3	549340000	491370000	437260000	3	29.1345	28.946	29.3296	29.3123	28.7044	28.7783	28.7045	29.4352	29.2339	29.4109	29.0331	28.8722	28.7039	8
Tb927.5.3220	signal peptidase type I, putative	0.72453	-0.464883	0.00811789	2.09056	1.05227	0.0735001	0.359842	0.443888	GO:0005783;GO:0006465;GO:0008233;GO:0016020	endoplasmic reticulum;membrane;peptidase activity;signal peptide processing	-	-	-	1026200000	1029500000	1199700000	1254800000	4	787270000	760270000	903290000					3	873620000	964290000	974410000	3	1056400000	949730000	953180000	3	29.9347	29.9393	30.16	30.2248	29.5523	29.5019	29.7506	29.7024	29.8449	29.86	29.9765	29.8229	29.8282	11
Tb11.v5.0196.1;Tb927.10.6030	proteasome subunit alpha type-1, putative	0.723899	-0.466139	0.00589736	2.22934	0.809629	-0.304668	0.00751509	2.12407	GO:0004175;GO:0004298;GO:0005654;GO:0005737;GO:0005739;GO:0005839;GO:0006511;GO:0019773;GO:0051603	cytoplasm;endopeptidase activity;mitochondrion;nucleoplasm;proteasome core complex;proteasome core complex, alpha-subunit complex;proteolysis involved in cellular protein catabolic process;threonine-type endopeptidase activity;ubiquitin-dependent protein catabolic process	-	1	-	2263600000	2247000000	2009500000	2142800000	4	1575300000	1359700000	1768300000					3	2429800000	2174200000	2202700000	3	1864900000	1753600000	1892400000	3	31.076	31.0654	30.9042	30.9969	30.553	30.3406	30.7197	31.1782	31.0178	31.0366	30.7965	30.7077	30.8176	16
Tb927.10.15350	histone H3 variant V	0.723452	-0.46703	0.045778	1.33934	1.02833	0.0403048	0.658712	0.181304	GO:0000781;GO:0000786;GO:0003677;GO:0005634;GO:0006369;GO:0046982;GO:0051276	chromosome organization;chromosome, telomeric region;DNA binding;nucleosome;nucleus;protein heterodimerization activity;termination of RNA polymerase II transcription	-	-	-	709140000	680040000	932120000	771740000	4	486860000	502170000	689220000					3	572430000	653120000	687190000	3	616920000	664710000	685300000	3	29.4015	29.341	29.7959	29.5235	28.8589	28.9036	29.3604	29.0925	29.2828	29.3561	29.2005	29.3081	29.3522	9
Tb927.11.7020	proteasome alpha 7 subunit, putative	0.718175	-0.477592	0.0324084	1.48934	0.790726	-0.338751	0.0232558	1.63347	GO:0004175;GO:0004298;GO:0005634;GO:0005654;GO:0005730;GO:0005737;GO:0005829;GO:0005839;GO:0006511;GO:0019773;GO:0051603	cytoplasm;cytosol;endopeptidase activity;nucleolus;nucleoplasm;nucleus;proteasome core complex;proteasome core complex, alpha-subunit complex;proteolysis involved in cellular protein catabolic process;threonine-type endopeptidase activity;ubiquitin-dependent protein catabolic process	-	-	-	2413300000	2295900000	2020100000	2505400000	4	1635500000	1319700000	2018900000					3	2575700000	2492400000	2460300000	3	2238600000	1919700000	1794600000	3	31.1684	31.0964	30.9118	31.2224	30.6071	30.2976	30.9109	31.2623	31.2149	31.1962	31.0599	30.8382	30.741	20
Tb927.11.1560	1,2-Dihydroxy-3-keto-5-methylthiopentene dioxygenase, putative	0.717644	-0.47866	0.015672	1.80487	0.779789	-0.358845	0.0643635	1.19136	GO:0005829;GO:0010309;GO:0055114	acireductone dioxygenase [iron(II)-requiring] activity;cytosol;oxidation-reduction process	-	-	-	1264700000	1425300000	1731800000	1663300000	4	1168000000	1066400000	1040800000					3	1670400000	1377100000	1361900000	3	1317100000	1078400000	1042900000	3	30.2361	30.4086	30.6896	30.6314	30.1214	29.9901	29.955	30.6375	30.359	30.343	30.2947	30.0062	29.958	19
Tb927.5.3170	ribose-phosphate pyrophosphokinase, putative	0.717322	-0.479306	0.0289681	1.53808	0.580499	-0.784635	0.000617739	3.20919	GO:0000287;GO:0004749;GO:0005737;GO:0009165	cytoplasm;magnesium ion binding;nucleotide biosynthetic process;ribose phosphate diphosphokinase activity	-	-	-	1778800000	1875400000	1399100000	1317800000	4	1075500000	1180600000	1171500000					3	1960100000	1710000000	1888500000	3	1125300000	1105300000	996160000	3	30.7283	30.8046	30.3819	30.2955	30.0024	30.1369	30.1257	30.8683	30.6713	30.8146	30.0677	30.0418	29.8918	20
Tb927.11.9530	14-3-3 protein 1	0.717293	-0.479365	0.0169618	1.77053	0.863365	-0.211958	0.0308815	1.5103	GO:0003677;GO:0005737;GO:0005930;GO:0006897;GO:0007265;GO:0010608;GO:0016281;GO:0019904;GO:0045839;GO:0097014;GO:0097542	axoneme;ciliary cytoplasm;ciliary tip;cytoplasm;DNA binding;endocytosis;eukaryotic translation initiation factor 4F complex;negative regulation of mitotic nuclear division;posttranscriptional regulation of gene expression;protein domain specific binding;Ras protein signal transduction	-	-	-	7806200000	8102300000	8283600000	9031500000	4	6428400000	4756200000	6688700000					3	8001300000	7863800000	8002800000	3	7441400000	6366600000	6798700000	3	32.862	32.9157	32.9476	33.0723	32.5818	32.1472	32.6391	32.8976	32.8726	32.8979	32.7929	32.5679	32.6626	29
Tb927.8.3750	nucleolar protein 56	0.704034	-0.506282	0.0014688	2.83304	0.676546	-0.56374	0.00036238	3.44084	GO:0000398;GO:0005634;GO:0005654;GO:0005730;GO:0006364;GO:0030515;GO:0031428;GO:0032040	box C/D snoRNP complex;mRNA splicing, via spliceosome;nucleolus;nucleoplasm;nucleus;rRNA processing;small-subunit processome;snoRNA binding	-	-	-	3278100000	3242100000	3546800000	3509800000	4	2124000000	2574500000	2470400000					3	3644800000	3424200000	3386900000	3	2253300000	2351700000	2468900000	3	31.6102	31.5943	31.7239	31.7087	30.9841	31.2616	31.2021	31.7632	31.6731	31.6573	31.0694	31.1311	31.2012	25
Tb927.6.4000	small glutamine-rich tetratricopeptide repeat protein, putative	0.703634	-0.507104	0.000258573	3.58742	0.760617	-0.394757	0.018578	1.731	GO:0005515;GO:0005737;GO:0005829;GO:0042493;GO:0051087	chaperone binding;cytoplasm;cytosol;protein binding;response to drug	-	-	-	1651100000	1604600000	1530000000	1450500000	4	1138600000	1055600000	1096800000					3	1600500000	1573400000	1646000000	3	1367400000	1068400000	1230300000	3	30.6208	30.5796	30.5109	30.4339	30.0846	29.9754	30.0307	30.5759	30.5512	30.6163	30.3488	29.9928	30.1964	19
Tb927.10.4710	proteasome subunit beta type-2, putative	0.702776	-0.508862	0.038024	1.41994	0.900592	-0.151054	0.246884	0.607506	GO:0004175;GO:0004298;GO:0005654;GO:0005737;GO:0005839;GO:0006511;GO:0019774;GO:0051603	cytoplasm;endopeptidase activity;nucleoplasm;proteasome core complex;proteasome core complex, beta-subunit complex;proteolysis involved in cellular protein catabolic process;threonine-type endopeptidase activity;ubiquitin-dependent protein catabolic process	-	-	-	1205600000	1011700000	1185800000	1203600000	4	779230000	619380000	1029500000					3	1214600000	1052700000	1043700000	3	1117200000	945170000	919490000	3	30.1671	29.9141	30.1432	30.1647	29.5375	29.2062	29.9393	30.1778	29.9714	29.9591	30.0572	29.816	29.7763	8
Tb927.11.11590	Eukaryotic translation initiation factor 3 subunit E	0.701252	-0.511994	0.0237586	1.62418	0.661918	-0.595276	0.00094467	3.02472	GO:0003743;GO:0005515;GO:0005737;GO:0005852;GO:0006413	cytoplasm;eukaryotic translation initiation factor 3 complex;protein binding;translation initiation factor activity;translational initiation	-	-	-	1727400000	1957800000	1291200000	1650600000	4	1123100000	1115000000	1247300000					3	1902100000	2036200000	1993100000	3	1420500000	1233000000	1272600000	3	30.686	30.8666	30.2661	30.6203	30.0648	30.0544	30.2162	30.8249	30.9232	30.8924	30.4038	30.1995	30.2451	18
Tb927.10.4570;Tb927.10.4560	elongation factor 2;elongation factor 2	0.701145	-0.512215	9.92364e-06	5.00333	0.737818	-0.438663	0.00178664	2.74796	GO:0003729;GO:0003924;GO:0005525;GO:0005737;GO:0006412;GO:0097014	ciliary cytoplasm;cytoplasm;GTP binding;GTPase activity;mRNA binding;translation	-	-	-	83030000000	82822000000	83200000000	85899000000	4	60436000000	56438000000	59263000000					3	82013000000	83493000000	80823000000	3	65355000000	57088000000	59303000000	3	36.2729	36.2693	36.2759	36.3219	35.8147	35.7159	35.7864	36.2551	36.2809	36.234	35.9276	35.7325	35.7874	68
Tb927.4.1220	leucine-rich repeat protein (LRRP), putative	0.698128	-0.518436	0.0312706	1.50486	0.630102	-0.666342	0.0227317	1.64337	GO:0005737	cytoplasm	-	-	-	653660000	533440000	540870000	431920000	4	389050000	322630000	419230000					3	597720000	660220000	871270000	3	488970000	448480000	404170000	3	29.284	28.9908	29.0107	28.6862	28.5354	28.2653	28.6432	29.1549	29.2984	29.6985	28.8652	28.7405	28.5904	10
Tb927.2.4590;Tb927.2.4610;Tb11.v5.0820.1	branched-chain amino acid aminotransferase, putative;branched-chain amino acid aminotransferase, putative	0.697723	-0.519274	0.000328981	3.48283	0.772965	-0.371526	0.0356784	1.44759	GO:0003824;GO:0004084;GO:0005654;GO:0005737;GO:0005739;GO:0006520;GO:0008152;GO:0009081;GO:0009082;GO:0031981;GO:0097014	branched-chain amino acid biosynthetic process;branched-chain amino acid metabolic process;branched-chain-amino-acid transaminase activity;catalytic activity;cellular amino acid metabolic process;ciliary cytoplasm;cytoplasm;metabolic process;mitochondrion;nuclear lumen;nucleoplasm	-	1	-	14559000000	15818000000	14107000000	15017000000	4	11071000000	10258000000	9807400000					3	14543000000	14079000000	14096000000	3	12910000000	10268000000	9841500000	3	33.7612	33.8808	33.7157	33.8059	33.3661	33.256	33.1912	33.7596	33.7128	33.7146	33.5878	33.2574	33.1962	28
Tb927.8.4500;Tb11.v5.0763.1	Eukaryotic translation initiation factor 4 gamma 5	0.694562	-0.525825	0.015035	1.8229	0.644981	-0.632671	0.00131806	2.88006	GO:0003723;GO:0003729;GO:0005488;GO:0005515;GO:0005737;GO:0006412;GO:0010608;GO:0016281	binding;cytoplasm;eukaryotic translation initiation factor 4F complex;mRNA binding;posttranscriptional regulation of gene expression;protein binding;RNA binding;translation	-	-	-	1308300000	1465100000	1725800000	1190700000	4	997930000	931160000	1034900000					3	1800500000	1689100000	1645900000	3	1206600000	1080700000	1025000000	3	30.285	30.4484	30.6846	30.1492	29.8944	29.7945	29.9468	30.7458	30.6536	30.6162	30.1683	30.0093	29.933	30
Tb927.10.4450;Tb10.v4.0035;Tb11.v5.0757.1	stress-inducible protein STI1-like, putative;stress-inducible protein STI1-like, putative	0.693687	-0.527643	0.0135946	1.86663	0.973074	-0.0393785	0.755666	0.12167	GO:0005515	protein binding	-	-	-	2286400000	2124600000	2652500000	2793200000	4	1784800000	1467600000	1875700000					3	2473900000	2426400000	2130100000	3	2667600000	1997200000	2176300000	3	31.0904	30.9845	31.3047	31.3793	30.7331	30.4508	30.8048	31.2041	31.1762	30.9883	31.3129	30.8953	31.0192	21
Tb927.10.2110;Tb927.10.2100;Tb927.10.2090;Tb11.v5.1046.1	elongation factor 1-alpha;elongation factor 1-alpha;elongation factor 1-alpha	0.693258	-0.528535	0.000108191	3.96581	0.772712	-0.371998	0.0148898	1.82711	GO:0003729;GO:0003746;GO:0003924;GO:0005516;GO:0005525;GO:0005737;GO:0006414;GO:0007017;GO:0019722	calcium-mediated signaling;calmodulin binding;cytoplasm;GTP binding;GTPase activity;microtubule-based process;mRNA binding;translation elongation factor activity;translational elongation	-	-	-	170180000000	185000000000	168170000000	179630000000	4	123550000000	116220000000	125740000000					3	164730000000	173670000000	153310000000	3	117800000000	122340000000	139810000000	3	37.3083	37.4287	37.2911	37.3862	36.8463	36.7581	36.8717	37.2613	37.3376	37.1577	36.7775	36.8321	37.0247	51
Tb927.6.4480	valyl-tRNA synthetase, putative	0.691583	-0.532026	0.00421337	2.37537	0.780726	-0.357111	0.00284287	2.54624	GO:0000166;GO:0002161;GO:0004812;GO:0004832;GO:0005524;GO:0005737;GO:0005930;GO:0006418;GO:0006438;GO:0097014	aminoacyl-tRNA editing activity;aminoacyl-tRNA ligase activity;ATP binding;axoneme;ciliary cytoplasm;cytoplasm;nucleotide binding;tRNA aminoacylation for protein translation;valine-tRNA ligase activity;valyl-tRNA aminoacylation	-	-	-	5934100000	6210300000	7098300000	7484400000	4	4273600000	4648100000	4941300000					3	6427400000	6492900000	6655700000	3	5469200000	4855700000	4958600000	3	32.4664	32.532	32.7248	32.8012	31.9928	32.114	32.2022	32.5816	32.5962	32.6319	32.3487	32.177	32.2073	50
Tb927.10.4940;Tb11.v5.0596.1	Nuclear Dbf2-related kinase	0.691503	-0.532192	0.00507321	2.29472	0.680771	-0.554758	0.0164213	1.78459	GO:0000281;GO:0004672;GO:0005524;GO:0005737;GO:0005829;GO:0006468;GO:0016772;GO:0020023;GO:0040007;GO:0051726;GO:1902412	ATP binding;cytoplasm;cytosol;growth;kinetoplast;mitotic cytokinesis;protein kinase activity;protein phosphorylation;regulation of cell cycle;regulation of mitotic cytokinesis;transferase activity, transferring phosphorus-containing groups	-	-	-	718870000	747370000	568280000	618810000	4	461880000	449790000	464420000					3	641100000	607700000	614410000	3	437190000	347700000	483530000	3	29.4212	29.4772	29.082	29.2049	28.7829	28.7447	28.7909	29.256	29.1788	29.1946	28.7037	28.3733	28.849	13
Tb927.11.9640	glycyl-tRNA synthetase, putative	0.691192	-0.532841	0.000440145	3.3564	0.703318	-0.507752	0.0243807	1.61295	GO:0000166;GO:0004812;GO:0004820;GO:0005524;GO:0005737;GO:0006412;GO:0006418;GO:0006426;GO:0009345;GO:0097014	aminoacyl-tRNA ligase activity;ATP binding;ciliary cytoplasm;cytoplasm;glycine-tRNA ligase activity;glycine-tRNA ligase complex;glycyl-tRNA aminoacylation;nucleotide binding;translation;tRNA aminoacylation for protein translation	-	-	-	3952900000	3722300000	3452800000	4091500000	4	2682400000	2609100000	2598200000					3	4083300000	4417100000	3625700000	3	3240000000	2432100000	2856400000	3	31.8803	31.7935	31.6851	31.93	31.3209	31.2809	31.2749	31.9271	32.0405	31.7556	31.5933	31.1796	31.4116	36
Tb927.5.2320	Mak10 subunit, NatC N(alpha)-terminal acetyltransferase, putative	0.689272	-0.536855	0.000339176	3.46958	0.68594	-0.543847	0.00145627	2.83676	GO:0005737	cytoplasm	-	-	-	473720000	479560000	425270000	458790000	4	295870000	322110000	331840000					3	510240000	601450000	565280000	3	381390000	384320000	384590000	3	28.8195	28.8371	28.6638	28.7733	28.1404	28.263	28.3059	28.9266	29.1639	29.0744	28.5067	28.5177	28.5187	20
Tb927.9.11270	t- complex protein 1 (eta subunit), putative	0.688855	-0.537729	0.000147772	3.83041	0.730701	-0.452647	0.000482485	3.31652	GO:0005524;GO:0005737;GO:0005832;GO:0006457;GO:0044267;GO:0051082;GO:0051726	ATP binding;cellular protein metabolic process;chaperonin-containing T-complex;cytoplasm;protein folding;regulation of cell cycle;unfolded protein binding	-	-	-	9756500000	9044600000	8855300000	8997300000	4	6040200000	6690600000	6206000000					3	9422500000	9392200000	9725300000	3	7332800000	6847900000	6673500000	3	33.1837	33.0744	33.0439	33.0668	32.492	32.6395	32.531	33.1335	33.1288	33.1791	32.7717	32.673	32.6358	40
Tb927.8.3100	coronin, putative	0.688464	-0.538546	0.0148288	1.82889	0.812492	-0.299575	0.0762052	1.11802	GO:0000226;GO:0003779;GO:0005515;GO:0007017;GO:0008017;GO:0009986;GO:0019894;GO:0020016;GO:0036064	actin binding;cell surface;ciliary basal body;ciliary pocket;kinesin binding;microtubule binding;microtubule cytoskeleton organization;microtubule-based process;protein binding	-	-	-	1897200000	1936400000	2580300000	2428000000	4	1658700000	1412200000	1494600000					3	1970900000	1810200000	2154100000	3	1837900000	1436600000	1547800000	3	30.8212	30.8507	31.2649	31.1771	30.6274	30.3953	30.4771	30.8762	30.7535	31.0044	30.7754	30.42	30.5276	18
Tb927.11.3730	leucyl-tRNA synthetase, putative	0.688306	-0.538879	0.0104694	1.98008	0.804627	-0.313607	0.0145543	1.83701	GO:0000166;GO:0002161;GO:0004812;GO:0004823;GO:0005524;GO:0005737;GO:0006418;GO:0006429	aminoacyl-tRNA editing activity;aminoacyl-tRNA ligase activity;ATP binding;cytoplasm;leucine-tRNA ligase activity;leucyl-tRNA aminoacylation;nucleotide binding;tRNA aminoacylation for protein translation	-	-	-	3275100000	3458300000	3840200000	4627400000	4	2572600000	2556000000	2718600000					3	4055000000	3840300000	3619100000	3	3341200000	2911200000	3012400000	3	31.6089	31.6874	31.8385	32.1076	31.2606	31.2512	31.3402	31.9171	31.8386	31.753	31.6377	31.439	31.4883	47
Tb927.4.1850	hypothetical protein, conserved	0.686323	-0.54304	0.00956421	2.01935	0.655022	-0.610384	0.0581799	1.23523			-	-	-	751800000	829150000	738870000	715330000	4	455940000	473200000	633180000					3	907810000	795260000	854980000	3	690380000	395310000	589890000	3	29.4858	29.6271	29.4607	29.414	28.7643	28.8179	29.238	29.7578	29.5669	29.6713	29.3628	28.5584	29.1359	22
Tb927.10.290	proteasome alpha 2 subunit, putative	0.684982	-0.545863	0.0193406	1.71353	0.829919	-0.268957	0.0165485	1.78124	GO:0004175;GO:0004298;GO:0005654;GO:0005737;GO:0005839;GO:0006511;GO:0019773;GO:0051603;GO:0097014	ciliary cytoplasm;cytoplasm;endopeptidase activity;nucleoplasm;proteasome core complex;proteasome core complex, alpha-subunit complex;proteolysis involved in cellular protein catabolic process;threonine-type endopeptidase activity;ubiquitin-dependent protein catabolic process	-	-	-	2116900000	2088100000	2104300000	2244700000	4	1293500000	1213000000	1888000000					3	2234200000	2417300000	2334000000	3	2031400000	1777500000	1988500000	3	30.9793	30.9595	30.9707	31.0639	30.2686	30.1759	30.8142	31.0571	31.1707	31.1202	30.9198	30.7272	30.889	13
Tb927.11.13250	eukaryotic translation initiation factor 2 gamma, putative	0.682145	-0.551849	4.63349e-06	5.33409	0.635372	-0.654326	0.00024766	3.60614	GO:0003743;GO:0003924;GO:0005525;GO:0005737;GO:0006412;GO:0006413;GO:0016282;GO:0042054	cytoplasm;eukaryotic 43S preinitiation complex;GTP binding;GTPase activity;histone methyltransferase activity;translation;translation initiation factor activity;translational initiation	-	-	-	2406300000	2318300000	2411800000	2416600000	4	1583200000	1678000000	1626200000					3	2755700000	2677800000	2744700000	3	1858000000	1668700000	1669500000	3	31.1642	31.1104	31.1675	31.1703	30.5602	30.6441	30.5989	31.3598	31.3184	31.354	30.7911	30.6361	30.6368	18
Tb927.11.1900	T-complex protein 1, beta subunit, putative	0.681895	-0.552378	0.00171324	2.76618	0.736996	-0.440272	0.00547228	2.26183	GO:0005524;GO:0005737;GO:0005832;GO:0006457;GO:0031981;GO:0044267;GO:0051082;GO:0051726;GO:0097014	ATP binding;cellular protein metabolic process;chaperonin-containing T-complex;ciliary cytoplasm;cytoplasm;nuclear lumen;protein folding;regulation of cell cycle;unfolded protein binding	-	-	-	11645000000	11391000000	11025000000	13008000000	4	7770000000	7396100000	8906000000					3	13416000000	12899000000	12176000000	3	10332000000	9285800000	8749900000	3	33.439	33.4072	33.3601	33.5987	32.8553	32.7841	33.0521	33.6432	33.5865	33.5033	33.2664	33.1124	33.0266	41
Tb927.10.8190	T-complex protein 1, theta subunit, putative	0.678558	-0.559455	0.000516536	3.2869	0.707224	-0.49976	0.0115857	1.93608	GO:0005524;GO:0005737;GO:0005832;GO:0006457;GO:0044267;GO:0051082;GO:0051726	ATP binding;cellular protein metabolic process;chaperonin-containing T-complex;cytoplasm;protein folding;regulation of cell cycle;unfolded protein binding	-	-	-	6455500000	6726800000	7410200000	7202900000	4	4957400000	4372300000	4815900000					3	6497600000	6973600000	6112400000	3	5278500000	4315200000	4256300000	3	32.5879	32.6473	32.7869	32.7459	32.2069	32.0257	32.1652	32.5973	32.6993	32.5091	32.2975	32.0068	31.987	30
Tb927.10.1250	Aminoacyl-tRNA editing domain containing protein, putative	0.678515	-0.559547	0.00360715	2.44284	0.861032	-0.215861	0.183312	0.73681	GO:0002161;GO:0005737;GO:0010608	aminoacyl-tRNA editing activity;cytoplasm;posttranscriptional regulation of gene expression	-	-	-	416130000	343660000	349730000	434950000	4	248070000	268140000	269750000					3	416200000	332910000	377840000	3	363250000	319280000	287810000	3	28.6325	28.3564	28.3817	28.6963	27.8862	27.9984	28.007	28.6327	28.3106	28.4932	28.4364	28.2502	28.1005	11
Tb927.10.5670	N-acetyltransferase subunit Nat1, putative	0.677283	-0.562168	0.0140187	1.85329	0.620484	-0.688535	0.00349888	2.45607	GO:0005515;GO:0005737;GO:0006464;GO:0008080	cellular protein modification process;cytoplasm;N-acetyltransferase activity;protein binding	-	-	-	879500000	917680000	869100000	631640000	4	543900000	560290000	571030000					3	930300000	1050300000	831900000	3	593520000	540540000	611050000	3	29.7121	29.7734	29.6949	29.2345	29.0188	29.0616	29.089	29.7931	29.9682	29.6318	29.1447	29.0098	29.1867	29
Tb927.10.14790	metallo-peptidase, Clan MG, Family M24	0.675841	-0.565244	0.0149714	1.82474	0.722976	-0.467981	0.0114663	1.94058	GO:0005737	cytoplasm	-	-	-	3225600000	3296100000	3821700000	4727200000	4	2515700000	2532500000	2590800000					3	3903600000	4002900000	3612700000	3	3160700000	2560100000	2607300000	3	31.5869	31.6181	31.8316	32.1383	31.2283	31.2379	31.2708	31.8622	31.8984	31.7504	31.5576	31.2536	31.2799	19
Tb927.11.14120	phenylalanyl-tRNA synthetase alpha chain, putative	0.674968	-0.567109	0.0122345	1.91241	0.724178	-0.465584	0.000512681	3.29015	GO:0000049;GO:0000166;GO:0004812;GO:0004826;GO:0005524;GO:0005737;GO:0006418;GO:0006432;GO:0043039	aminoacyl-tRNA ligase activity;ATP binding;cytoplasm;nucleotide binding;phenylalanine-tRNA ligase activity;phenylalanyl-tRNA aminoacylation;tRNA aminoacylation;tRNA aminoacylation for protein translation;tRNA binding	-	-	-	946660000	1108800000	1112700000	1317900000	4	646280000	816950000	807730000					3	1120900000	1117300000	1059000000	3	756570000	823260000	807930000	3	29.8183	30.0464	30.0514	30.2956	29.2676	29.6057	29.5893	30.062	30.0574	29.9801	29.4949	29.6168	29.5897	19
Tb927.10.11590	nicotinate phosphoribosyltransferase, putative	0.674158	-0.568842	0.00262302	2.5812	0.934965	-0.0970156	0.567054	0.246375	GO:0004514;GO:0004516;GO:0005654;GO:0005737;GO:0009435;GO:0019357;GO:0019358;GO:0097014	ciliary cytoplasm;cytoplasm;NAD biosynthetic process;nicotinate nucleotide biosynthetic process;nicotinate nucleotide salvage;nicotinate phosphoribosyltransferase activity;nicotinate-nucleotide diphosphorylase (carboxylating) activity;nucleoplasm	-	-	-	639430000	632730000	771610000	770330000	4	446710000	482290000	493860000					3	732620000	696090000	616960000	3	785700000	536350000	590580000	3	29.2522	29.237	29.5233	29.5209	28.7348	28.8453	28.8795	29.4485	29.3747	29.2006	29.5494	28.9986	29.1376	19
Tb927.7.4520;Tb11.v5.0265.1	Thioredoxin-like, putative	0.67394	-0.569307	0.0243531	1.61345	0.851741	-0.231514	0.0743358	1.1288	GO:0005654;GO:0005737;GO:0010608;GO:0097014	ciliary cytoplasm;cytoplasm;nucleoplasm;posttranscriptional regulation of gene expression	-	-	-	7487500000	7377900000	8818300000	9871000000	4	5701200000	4544800000	6714400000					3	8155500000	8003400000	9203400000	3	7882800000	6615200000	7104100000	3	32.8018	32.7806	33.0379	33.2006	32.4086	32.0816	32.6446	32.9251	32.898	33.0995	32.8761	32.6231	32.726	17
Tb927.5.780	hypothetical protein, conserved	0.673373	-0.570521	0.00561954	2.2503	0.693732	-0.52755	0.00446667	2.35002	GO:0005654;GO:0005737	cytoplasm;nucleoplasm	-	-	-	408670000	380970000	413980000	320230000	4	231020000	281750000	256820000					3	468790000	539850000	437510000	3	336020000	327940000	339280000	3	28.6064	28.5051	28.625	28.2545	27.7834	28.0698	27.9362	28.8044	29.008	28.7047	28.324	28.2889	28.3379	11
Tb927.10.4640	eukaryotic translation initiation factor 3 subunit l	0.67217	-0.573102	0.000265202	3.57642	0.808122	-0.307355	0.0310214	1.50834	GO:0003729;GO:0003743;GO:0005737;GO:0005852;GO:0006413	cytoplasm;eukaryotic translation initiation factor 3 complex;mRNA binding;translation initiation factor activity;translational initiation	-	-	-	1398600000	1299600000	1350300000	1470500000	4	977610000	940690000	863980000					3	1356300000	1535700000	1306500000	3	1219100000	1050300000	1123500000	3	30.3813	30.2754	30.3306	30.4537	29.8647	29.8091	29.6864	30.337	30.5162	30.2831	30.1832	29.9682	30.0654	15
Tb927.7.2400	tyrosyl-tRNA synthetase, putative	0.66887	-0.580203	0.0392618	1.40603	0.770239	-0.376622	0.0489285	1.31044	GO:0000049;GO:0005737	cytoplasm;tRNA binding	-	-	-	698710000	616300000	861460000	1021900000	4	556000000	566780000	481690000					3	908030000	771690000	767560000	3	725490000	595700000	563800000	3	29.3801	29.1991	29.6822	29.9286	29.0505	29.0782	28.8435	29.7582	29.5234	29.5157	29.4344	29.15	29.0706	15
Tb927.7.3620	tyrosyl-tRNA synthetase	0.66848	-0.581044	0.0215918	1.66571	0.728638	-0.456725	0.0392901	1.40572	GO:0000166;GO:0004812;GO:0004831;GO:0005524;GO:0005737;GO:0006418;GO:0006437;GO:0097014	aminoacyl-tRNA ligase activity;ATP binding;ciliary cytoplasm;cytoplasm;nucleotide binding;tRNA aminoacylation for protein translation;tyrosine-tRNA ligase activity;tyrosyl-tRNA aminoacylation	-	-	-	1265400000	1232200000	1755500000	1643900000	4	1104600000	880470000	971450000					3	1436300000	1353000000	1472800000	3	1253400000	878740000	973390000	3	30.2369	30.1986	30.7092	30.6145	30.0409	29.7137	29.8556	30.4197	30.3335	30.4559	30.2232	29.7109	29.8584	25
Tb927.11.510;Tb927.11.500	RNA-binding protein, UBP1;RNA-binding protein, UBP2	0.665789	-0.586864	0.0312817	1.50471	0.693966	-0.527063	0.0259465	1.58592	GO:0003676;GO:0003723;GO:0003729;GO:0005634;GO:0005737;GO:0006396;GO:0020022	acidocalcisome;cytoplasm;mRNA binding;nucleic acid binding;nucleus;RNA binding;RNA processing	-	-	-	504650000	589110000	627390000	761880000	4	506420000	347660000	385800000					3	596750000	729180000	607680000	3	522680000	391790000	427390000	3	28.9107	29.134	29.2248	29.505	28.9158	28.3731	28.5233	29.1526	29.4417	29.1787	28.9614	28.5455	28.671	6
Tb927.3.1590	mitochondrial RNA binding complex 1 subunit	0.662691	-0.593592	0.0266193	1.5748	0.731243	-0.451577	0.0315673	1.50076	GO:0000963;GO:0003723;GO:0003729;GO:0005654;GO:0005737;GO:0005739;GO:0016554;GO:0031019;GO:0048255	cytidine to uridine editing;cytoplasm;mitochondrial mRNA editing complex;mitochondrial RNA processing;mitochondrion;mRNA binding;mRNA stabilization;nucleoplasm;RNA binding	-	1	-	921510000	761610000	1249400000	930760000	4	590690000	701970000	627460000					3	814910000	886710000	935260000	3	729890000	660530000	537780000	3	29.7794	29.5045	30.2186	29.7938	29.1378	29.3868	29.2249	29.6021	29.7239	29.8008	29.4431	29.299	29.0024	23
Tb927.10.1060	T-complex protein 1, delta subunit, putative	0.660262	-0.59889	0.000361129	3.44234	0.707722	-0.498745	0.00573289	2.24163	GO:0005524;GO:0005737;GO:0005832;GO:0006457;GO:0044267;GO:0051082;GO:0051726	ATP binding;cellular protein metabolic process;chaperonin-containing T-complex;cytoplasm;protein folding;regulation of cell cycle;unfolded protein binding	-	-	-	9369300000	9008000000	7861400000	8517000000	4	5797400000	5505300000	5908200000					3	9134800000	9022300000	8898300000	3	7230100000	5943700000	5973900000	3	33.1253	33.0686	32.8721	32.9877	32.4328	32.3582	32.4601	33.0887	33.0708	33.0509	32.7514	32.4687	32.476	37
Tb927.10.12660	pumilio/PUF RNA binding protein 2	0.6595	-0.600555	0.00314762	2.50202	0.729328	-0.455361	0.0275255	1.56027	GO:0003723;GO:0003729;GO:0005488;GO:0005737;GO:0010608;GO:0016071	binding;cytoplasm;mRNA binding;mRNA metabolic process;posttranscriptional regulation of gene expression;RNA binding	-	-	-	413380000	514710000	384560000	405540000	4	291440000	281950000	276470000					3	379330000	509380000	422840000	3	300760000	323020000	332770000	3	28.6229	28.9392	28.5186	28.5953	28.1186	28.0709	28.0425	28.4989	28.9242	28.6555	28.164	28.267	28.3099	15
Tb927.9.10400	hypothetical protein, conserved	0.657878	-0.604108	0.00851465	2.06983	0.827669	-0.272874	0.242167	0.615885	GO:0003729;GO:0005515;GO:0005634;GO:0005730	mRNA binding;nucleolus;nucleus;protein binding	-	-	-	442160000	383320000	536690000	406790000	4	293650000	261920000	317250000					3	377360000	379070000	544380000	3	344510000	343570000	388560000	3	28.72	28.514	28.9995	28.5997	28.1295	27.9646	28.241	28.4914	28.4979	29.02	28.36	28.356	28.5336	4
Tb927.11.4130	ubiquitin-like protein, putative	0.656604	-0.606905	0.0141916	1.84797	0.698384	-0.517908	0.0188759	1.72409	GO:0005515;GO:0005737	cytoplasm;protein binding	-	-	-	309240000	294430000	337980000	395960000	4	177780000	248270000	232660000					3	350470000	365220000	280510000	3	252360000	224340000	219030000	3	28.2042	28.1334	28.3324	28.5608	27.4055	27.8873	27.7936	28.3847	28.4442	28.0635	27.9109	27.7411	27.7066	9
Tb927.11.15910	iron superoxide dismutase	0.651778	-0.617548	0.039858	1.39948	0.969126	-0.0452445	0.410727	0.386447	GO:0004784;GO:0005654;GO:0005737;GO:0005829;GO:0006801;GO:0020015;GO:0046872;GO:0055114	cytoplasm;cytosol;glycosome;metal ion binding;nucleoplasm;oxidation-reduction process;superoxide dismutase activity;superoxide metabolic process	1	-	-	1922900000	1786800000	2802400000	2657900000	4	1415500000	1324500000	1742600000					3	2091300000	1904200000	1928500000	3	1975600000	1876400000	1889100000	3	30.8406	30.7347	31.384	31.3076	30.3987	30.3028	30.6986	30.9618	30.8265	30.8448	30.8796	30.8053	30.8151	11
Tb927.3.5500	DNA-directed RNA polymerase II subunit 3, putative	0.645616	-0.631251	0.0292497	1.53388	0.534605	-0.903456	0.000798338	3.09781	GO:0003899;GO:0005634;GO:0005665;GO:0006351;GO:0046983	DNA-directed RNA polymerase activity;DNA-directed RNA polymerase II, core complex;nucleus;protein dimerization activity;transcription, DNA-templated	-	-	-	178740000	175040000	260210000	191070000	4	103470000	134350000	152000000					3	181090000	222430000	201170000	3	115070000	103140000	105060000	3	27.4133	27.3831	27.9551	27.5095	26.6246	27.0014	27.1795	27.4321	27.7288	27.5838	26.7779	26.62	26.6466	10
Tb927.5.800;Tb927.5.790	casein kinase I isoform 1;casein kinase I, isoform 2	0.643695	-0.63555	0.0194881	1.71023	0.850707	-0.233266	0.161959	0.790594	GO:0004672;GO:0004674;GO:0005524;GO:0005737;GO:0006468;GO:0016772;GO:0031981;GO:0036064;GO:0051286;GO:0097014	ATP binding;cell tip;ciliary basal body;ciliary cytoplasm;cytoplasm;nuclear lumen;protein kinase activity;protein phosphorylation;protein serine/threonine kinase activity;transferase activity, transferring phosphorus-containing groups	-	-	-	5018200000	4407000000	6161200000	6960500000	4	3496900000	3453400000	3934700000					3	5209000000	4376000000	4372100000	3	4562100000	3768700000	3542600000	3	32.2245	32.0372	32.5206	32.6965	31.7034	31.6854	31.8736	32.2784	32.027	32.0257	32.0871	31.8114	31.7222	25
Tb927.8.2050	GDP-mannose pyrophosphorylase	0.642364	-0.638537	0.00656194	2.18297	0.733677	-0.446782	0.00752561	2.12346	GO:0004475;GO:0005737;GO:0006486;GO:0009058;GO:0009298;GO:0016779;GO:0020015	biosynthetic process;cytoplasm;GDP-mannose biosynthetic process;glycosome;mannose-1-phosphate guanylyltransferase activity;nucleotidyltransferase activity;protein glycosylation	1	-	-	625730000	555800000	742130000	676860000	4	356230000	427600000	469030000					3	775140000	675660000	681990000	3	526600000	480520000	557660000	3	29.221	29.05	29.4671	29.3343	28.4082	28.6717	28.8051	29.5299	29.3317	29.3452	28.9721	28.84	29.0548	11
Tb927.11.13190;Tb927.11.13090	elongation factor 1 gamma, putative;elongation factor 1 gamma, putative	0.640263	-0.643263	0.0172571	1.76303	0.656904	-0.606246	0.00362027	2.44126	GO:0003746;GO:0005515;GO:0005853;GO:0006414	eukaryotic translation elongation factor 1 complex;protein binding;translation elongation factor activity;translational elongation	-	-	-	14935000000	13947000000	18830000000	21799000000	4	10919000000	11033000000	11427000000					3	15934000000	16843000000	16232000000	3	12211000000	9838200000	10145000000	3	33.798	33.6992	34.1323	34.3435	33.3461	33.3611	33.4117	33.8914	33.9714	33.9181	33.5075	33.1957	33.2401	36
Tb927.9.7080	hypothetical protein, conserved	0.637206	-0.650169	0.0413661	1.38336	0.796875	-0.327574	0.076379	1.11703			-	-	-	167020000	172310000	196670000	250350000	4	108090000	101410000	166300000					3	157810000	190370000	192670000	3	144200000	125890000	160900000	3	27.3154	27.3604	27.5512	27.8994	26.6877	26.5956	27.3092	27.2336	27.5042	27.5216	27.1035	26.9076	27.2616	5
Tb927.10.3710;Tb11.v5.0761.1	proteasome activator protein PA26	0.635962	-0.652987	0.00553353	2.257	0.849773	-0.234851	0.0804256	1.09461	GO:0006508;GO:0008537;GO:0061136	proteasome activator complex;proteolysis;regulation of proteasomal protein catabolic process	-	-	-	4083500000	3765100000	3945100000	3643700000	4	2545300000	1951500000	2866400000					3	4334300000	3777800000	3655400000	3	3422400000	3039200000	3538100000	3	31.9272	31.81	31.8774	31.7628	31.2452	30.8619	31.4166	32.0132	31.8149	31.7674	31.6724	31.501	31.7203	17
Tb927.11.10990	methylthioribose-1-phosphate isomerase, putative	0.633984	-0.657481	0.00187908	2.72605	0.542371	-0.882648	0.00544887	2.26369	GO:0003743;GO:0005525;GO:0005851;GO:0006413;GO:0044237;GO:0044249	cellular biosynthetic process;cellular metabolic process;eukaryotic translation initiation factor 2B complex;GTP binding;translation initiation factor activity;translational initiation	-	-	-	228010000	247250000	195840000	234180000	4	153260000	127590000	149600000					3	365010000	337450000	279930000	3	206080000	158230000	168510000	3	27.7645	27.8814	27.5451	27.803	27.1914	26.9269	27.1565	28.4434	28.3301	28.0605	27.6186	27.2374	27.3283	7
Tb927.4.3890	ATP-dependent RNA helicase, putative	0.633863	-0.657757	0.000144934	3.83883	0.542563	-0.882137	0.00828437	2.08174	GO:0003676;GO:0003729;GO:0005524;GO:0005737	ATP binding;cytoplasm;mRNA binding;nucleic acid binding	-	-	-	857990000	841980000	939750000	850140000	4	512330000	582520000	564220000					3	1086000000	1113900000	1120100000	3	755840000	556040000	489430000	3	29.6764	29.6492	29.8077	29.6631	28.9325	29.1177	29.0717	30.0164	30.053	30.061	29.4935	29.0506	28.8665	19
Tb927.10.9430	phosphoribosylpyrophosphate synthetase, putative	0.633316	-0.659002	0.00400693	2.39719	0.629114	-0.668607	0.0167789	1.77524	GO:0000287;GO:0004749;GO:0005524;GO:0005737;GO:0009116;GO:0009152;GO:0009165	ATP binding;cytoplasm;magnesium ion binding;nucleoside metabolic process;nucleotide biosynthetic process;purine ribonucleotide biosynthetic process;ribose phosphate diphosphokinase activity	-	-	-	659100000	758400000	931230000	822260000	4	477750000	530440000	497990000					3	965590000	913950000	718480000	3	626640000	496500000	511310000	3	29.2959	29.4984	29.7946	29.615	28.8317	28.9826	28.8915	29.8468	29.7675	29.4204	29.2231	28.8872	28.9296	10
Tb927.11.6870	14-3-3 protein 2	0.633108	-0.659475	0.00746058	2.12723	0.801145	-0.319864	0.0216534	1.66447	GO:0000077;GO:0005634;GO:0005737;GO:0005929;GO:0006897;GO:0007088;GO:0010608;GO:0016281;GO:0019904;GO:0020016;GO:0045309;GO:1902412	ciliary pocket;cilium;cytoplasm;DNA damage checkpoint;endocytosis;eukaryotic translation initiation factor 4F complex;nucleus;posttranscriptional regulation of gene expression;protein domain specific binding;protein phosphorylated amino acid binding;regulation of mitotic cytokinesis;regulation of mitotic nuclear division	-	-	-	8197900000	7737700000	9373000000	10474000000	4	6027600000	4787200000	6175900000					3	8093900000	8385800000	8142800000	3	7393400000	6120400000	6212400000	3	32.9326	32.8493	33.1259	33.2861	32.4889	32.1565	32.524	32.9142	32.9653	32.9229	32.7836	32.511	32.5325	22
Tb927.5.310;ISGLA_Tb927.5.310;Tb11.v5.0208.1	invariant surface glycoprotein, putative	0.631427	-0.663312	0.0303364	1.51804	1.32363	0.404496	0.269642	0.569212			-	-	-	599600000	475030000	628950000	737980000	4	412950000	451780000	291520000					3	457080000	388740000	726610000	3	820420000	741310000	519580000	3	29.1594	28.8234	29.2284	29.459	28.6214	28.751	28.119	28.7679	28.5342	29.4366	29.6118	29.4655	28.9528	7
Tb927.11.6160	eukaryotic release factor 3, putative	0.630263	-0.665973	0.00608074	2.21604	0.75794	-0.399844	0.0165724	1.78061	GO:0003729;GO:0003746;GO:0003924;GO:0005525;GO:0005737;GO:0006412;GO:0006414;GO:0010608	cytoplasm;GTP binding;GTPase activity;mRNA binding;posttranscriptional regulation of gene expression;translation;translation elongation factor activity;translational elongation	-	-	-	1441900000	1317100000	1846600000	1740700000	4	920180000	1033800000	1045900000					3	1577600000	1650100000	1526500000	3	1335200000	1058900000	1209300000	3	30.4253	30.2947	30.7822	30.697	29.7773	29.9453	29.9621	30.5551	30.6199	30.5076	30.3144	29.9799	30.1715	28
Tb927.10.15180	nucleosome assembly protein, putative	0.629708	-0.667246	0.000323313	3.49038	0.596566	-0.745247	0.000108125	3.96607	GO:0005634;GO:0005737;GO:0006334;GO:0042393	cytoplasm;histone binding;nucleosome assembly;nucleus	-	-	-	831380000	944390000	810620000	767970000	4	529050000	536780000	518370000					3	802190000	851790000	888740000	3	515390000	512030000	489480000	3	29.6309	29.8148	29.5944	29.5165	28.9788	28.9998	28.9494	29.5794	29.6659	29.7272	28.9411	28.9317	28.8667	11
Tb927.11.800	prefoldin subunit, putative	0.629087	-0.668668	0.0482882	1.31616	0.657188	-0.605621	0.158489	0.800001	GO:0005737;GO:0006457;GO:0016272;GO:0051082	cytoplasm;prefoldin complex;protein folding;unfolded protein binding	-	-	-	554220000	497280000	568060000	529310000	4	348790000	207280000	457800000					3	514680000	777520000	452140000	3	274650000	518010000	353700000	3	29.0459	28.8895	29.0815	28.9795	28.3778	27.627	28.7701	28.9391	29.5343	28.7522	28.033	28.9484	28.398	8
Tb927.8.2250	Fungal tRNA ligase phosphodiesterase domain containing protein, putative	0.628918	-0.669056	0.0270565	1.56773	1.12884	0.174837	0.983512	0.0072205	GO:0003972;GO:0005524;GO:0005737;GO:0006388	ATP binding;cytoplasm;RNA ligase (ATP) activity;tRNA splicing, via endonucleolytic cleavage and ligation	-	-	-	680110000	626190000	708010000	681430000	4	391700000	301460000	578390000					3		772770000	729830000	2		749490000	946700000	2	29.3412	29.222	29.3992	29.344	28.5452	28.1674	29.1075	25.4559	29.5255	29.443	25.2559	29.4813	29.8183	5
Tb927.5.940	NADH-dependent fumarate reductase, putative	0.628373	-0.670307	0.00161051	2.79304	0.585642	-0.77191	0.0154011	1.81245	GO:0000104;GO:0005634;GO:0005737;GO:0005783;GO:0016491;GO:0036064;GO:0055114	ciliary basal body;cytoplasm;endoplasmic reticulum;nucleus;oxidation-reduction process;oxidoreductase activity;succinate dehydrogenase activity	-	-	-	416690000	422630000	443060000	450710000	4	247870000	247250000	321650000					3	447520000	453990000	397390000	3	195840000	303760000	261090000	3	28.6344	28.6548	28.7229	28.7476	27.885	27.8814	28.2609	28.7374	28.7581	28.566	27.5451	28.1784	27.96	25
Tb927.6.4370	eukaryotic translation initiation factor 3 subunit d	0.628355	-0.670349	0.000495344	3.30509	0.666694	-0.584902	0.00910028	2.04095	GO:0003729;GO:0003743;GO:0005737;GO:0005852	cytoplasm;eukaryotic translation initiation factor 3 complex;mRNA binding;translation initiation factor activity	-	-	-	2717100000	2526000000	2697900000	2205500000	4	1568000000	1618300000	1595400000					3	2834200000	2758900000	2794400000	3	2190800000	1641600000	1759500000	3	31.3394	31.2342	31.3292	31.0385	30.5463	30.5918	30.5713	31.4003	31.3614	31.3799	31.0288	30.6125	30.7125	29
Tb927.3.2900	eukaryotic translation initiation factor 2 subunit alpha	0.628273	-0.670538	0.000501601	3.29964	0.561134	-0.833583	0.000135733	3.86732	GO:0003723;GO:0003743;GO:0005730;GO:0005737;GO:0005850;GO:0006413;GO:0009267;GO:0010494;GO:0010608	cellular response to starvation;cytoplasm;cytoplasmic stress granule;eukaryotic translation initiation factor 2 complex;nucleolus;posttranscriptional regulation of gene expression;RNA binding;translation initiation factor activity;translational initiation	-	-	-	1903300000	1736300000	1985300000	2003000000	4	1290800000	1222300000	1081200000					3	2061800000	2221900000	2239700000	3	1294700000	1175400000	1190400000	3	30.8259	30.6934	30.8867	30.8995	30.2656	30.187	30.01	30.9413	31.0491	31.0607	30.27	30.1305	30.1488	18
Tb927.1.1240;Tb11.v5.0356.1	cytidine triphosphate synthase, putative	0.628014	-0.671132	0.0134075	1.87265	0.742981	-0.428602	0.0366445	1.43599	GO:0003883;GO:0005737;GO:0005829;GO:0006221;GO:0006241;GO:0036064	ciliary basal body;CTP biosynthetic process;CTP synthase activity;cytoplasm;cytosol;pyrimidine nucleotide biosynthetic process	-	-	-	356340000	413510000	320370000	290620000	4	177520000	254340000	218530000					3	424140000	396930000	368610000	3	245290000	328860000	309760000	3	28.4087	28.6233	28.2552	28.1146	27.4034	27.9222	27.7033	28.66	28.5643	28.4575	27.8699	28.2929	28.2066	12
Tb927.11.16760	T-complex protein 1, alpha subunit, putative	0.627192	-0.673021	0.000161456	3.79195	0.679798	-0.556821	0.00055699	3.25415	GO:0005524;GO:0005737;GO:0005832;GO:0006457;GO:0044267;GO:0051082;GO:0051726;GO:0097014	ATP binding;cellular protein metabolic process;chaperonin-containing T-complex;ciliary cytoplasm;cytoplasm;protein folding;regulation of cell cycle;unfolded protein binding	-	-	-	7490100000	7790100000	8419100000	8419100000	4	4735900000	5000700000	5371700000					3	8711800000	8149700000	8002200000	3	5921700000	5616800000	5363800000	3	32.8023	32.859	32.971	32.971	32.141	32.2195	32.3227	33.0203	32.9241	32.8978	32.4634	32.3871	32.3206	38
Tb927.9.9290	polyadenylate-binding protein 1	0.625738	-0.67637	0.00195991	2.70776	0.713193	-0.487636	0.00574454	2.24074	GO:0003676;GO:0003723;GO:0005737;GO:0006396;GO:0006446;GO:0008143;GO:0010494;GO:0010608	cytoplasm;cytoplasmic stress granule;nucleic acid binding;poly(A) binding;posttranscriptional regulation of gene expression;regulation of translational initiation;RNA binding;RNA processing	-	-	-	1642100000	1550800000	1994500000	1950200000	4	1100000000	1184400000	1065300000					3	1825000000	1860500000	1555300000	3	1303900000	1193600000	1240200000	3	30.6129	30.5304	30.8934	30.861	30.0349	30.1415	29.9886	30.7652	30.793	30.5345	30.2802	30.1527	30.2079	25
Tb927.6.1290	hypothetical protein, conserved	0.624379	-0.679506	0.00272189	2.56513	0.719132	-0.475672	0.0218185	1.66117	GO:0005488;GO:0005737;GO:0031981;GO:0097014	binding;ciliary cytoplasm;cytoplasm;nuclear lumen	-	-	-	354930000	388960000	478200000	399190000	4	265020000	265970000	228230000					3	346340000	424440000	367760000	3	248990000	310380000	259390000	3	28.403	28.535	28.833	28.5725	27.9815	27.9867	27.7659	28.3676	28.661	28.4542	27.8915	28.2095	27.9505	13
Tb927.11.2360	phenylalanyl-tRNA synthetase (beta subunit), putative	0.623608	-0.681288	0.000495514	3.30494	0.698428	-0.517816	0.000415626	3.3813	GO:0000166;GO:0000287;GO:0003723;GO:0004826;GO:0005524;GO:0005737;GO:0006432;GO:0009328	ATP binding;cytoplasm;magnesium ion binding;nucleotide binding;phenylalanine-tRNA ligase activity;phenylalanine-tRNA ligase complex;phenylalanyl-tRNA aminoacylation;RNA binding	-	-	-	2158400000	1921900000	2260400000	2091300000	4	1190900000	1421600000	1331200000					3	2081300000	2003800000	1966200000	3	1409500000	1478500000	1338400000	3	31.0073	30.8399	31.0739	30.9618	30.1494	30.4049	30.3101	30.9548	30.9001	30.8728	30.3925	30.4615	30.3179	34
Tb927.6.3650	ADP-ribosylation factor-like protein 3C, putative	0.622932	-0.682854	0.00587441	2.23104	0.739893	-0.434612	0.0175869	1.75481	GO:0005525;GO:0005622;GO:0005634;GO:0005737;GO:0006886;GO:0007264;GO:0031981;GO:0036064;GO:0097014	ciliary basal body;ciliary cytoplasm;cytoplasm;GTP binding;intracellular;intracellular protein transport;nuclear lumen;nucleus;small GTPase mediated signal transduction	-	-	-	3262400000	3018400000	3481300000	3441700000	4	1884300000	1731900000	2552600000					3	3575400000	3370300000	3616100000	3	3009900000	2369600000	2435100000	3	31.6033	31.4911	31.697	31.6805	30.8114	30.6897	31.2493	31.7355	31.6502	31.7518	31.4871	31.142	31.1813	12
Tb927.9.10230	Co-chaperone protein P23	0.621513	-0.686144	0.0078313	2.10617	0.613042	-0.705941	0.00333774	2.47655	GO:0005654;GO:0005737;GO:0031981;GO:0097014	ciliary cytoplasm;cytoplasm;nuclear lumen;nucleoplasm	-	-	-	7908300000	7373500000	6640700000	7251700000	4	3960900000	3892100000	5746100000					3	9952900000	9070200000	8222000000	3	6179700000	5132800000	5389900000	3	32.8807	32.7797	32.6287	32.7557	31.8832	31.8579	32.4199	33.2125	33.0785	32.9368	32.5249	32.2571	32.3276	13
Tb927.9.12510	ATP-dependent DEAD/H RNA helicase, putative	0.619598	-0.690595	0.00045279	3.3441	0.582338	-0.780071	0.000262378	3.58107	GO:0003676;GO:0003729;GO:0005524;GO:0006139;GO:0008026	ATP binding;ATP-dependent helicase activity;mRNA binding;nucleic acid binding;nucleobase-containing compound metabolic process	-	-	-	3838500000	3225700000	3553100000	3838300000	4	2132700000	2414600000	2170200000					3	3893000000	3464200000	3728800000	3	2261900000	2144600000	2049300000	3	31.8379	31.587	31.7264	31.8378	30.99	31.1691	31.0152	31.8582	31.6899	31.7961	31.0749	30.9981	30.9325	35
Tb927.10.5840	translation elongation factor 1-beta, putative	0.61876	-0.692549	0.0118511	1.92624	0.813074	-0.298541	0.10026	0.99887	GO:0003746;GO:0005737;GO:0005853;GO:0006414	cytoplasm;eukaryotic translation elongation factor 1 complex;translation elongation factor activity;translational elongation	-	-	-	6641600000	5928400000	7941500000	5363700000	4	4018800000	3397100000	4592000000					3	5776300000	7352900000	7374100000	3	5332200000	5212000000	6126500000	3	32.6289	32.465	32.8868	32.3206	31.9041	31.6617	32.0965	32.4275	32.7757	32.7798	32.3121	32.2792	32.5124	12
Tb927.8.4610	Ras-related protein RabX1	0.615169	-0.700945	0.0126367	1.89837	0.912995	-0.131322	0.662065	0.179099	GO:0003924;GO:0005525;GO:0005622;GO:0005741;GO:0005783;GO:0006184;GO:0006886;GO:0006913;GO:0007165;GO:0007264;GO:0015031;GO:0016020;GO:0016021	endoplasmic reticulum;GTP binding;GTPase activity;integral component of membrane;intracellular;intracellular protein transport;membrane;mitochondrial outer membrane;nucleocytoplasmic transport;obsolete GTP catabolic process;protein transport;signal transduction;small GTPase mediated signal transduction	-	-	-	218850000	176460000	276210000	231950000	4	127370000	129000000	160470000					3	146880000	227600000	230540000	3	174610000	186290000	191480000	3	27.7054	27.3948	28.0412	27.7892	26.9244	26.9428	27.2577	27.1301	27.7619	27.7804	27.3796	27.473	27.5126	7
Tb927.11.15370	Importin subunit beta-4, putative	0.615043	-0.70124	0.00152418	2.81696	0.690236	-0.534838	0.00855922	2.06757	GO:0005488	binding	-	-	-	5155600000	5180000000	6396300000	6020100000	4	3153600000	3607100000	3734400000					3	5669000000	5657400000	5364700000	3	4339800000	3336000000	3845000000	3	32.2635	32.2703	32.5746	32.4871	31.5544	31.7482	31.7982	32.4004	32.3975	32.3209	32.015	31.6355	31.8403	42
Tb927.5.2960	phosphoribosylpyrophosphate synthetase, putative	0.613427	-0.705035	0.00917137	2.03757	0.654671	-0.611159	0.00238332	2.62282	GO:0000287;GO:0004749;GO:0005737;GO:0009165	cytoplasm;magnesium ion binding;nucleotide biosynthetic process;ribose phosphate diphosphokinase activity	-	-	-	594860000	651430000	529970000	430510000	4	319820000	379220000	316230000					3	636300000	613470000	666430000	3	467480000	395460000	391540000	3	29.148	29.279	28.9813	28.6815	28.2527	28.4985	28.2364	29.2451	29.1924	29.3119	28.8003	28.559	28.5446	10
Tb927.5.2940	stress-induced protein sti1, putative	0.610717	-0.711424	0.0131146	1.88225	0.774431	-0.368792	0.000647446	3.1888	GO:0005515;GO:0005654;GO:0005737;GO:0010608	cytoplasm;nucleoplasm;posttranscriptional regulation of gene expression;protein binding	-	-	-	11365000000	10809000000	14832000000	16878000000	4	8024400000	8347800000	8308700000					3	10736000000	10859000000	11257000000	3	8859500000	8241500000	8340600000	3	33.4039	33.3315	33.788	33.9744	32.9017	32.9587	32.952	33.3217	33.3382	33.3901	33.0446	32.9403	32.9575	58
Tb927.7.2100	GMP synthase [glutamine-hydrolysing]	0.609037	-0.715398	0.00282803	2.54852	0.761009	-0.394014	0.0080576	2.09379	GO:0003922;GO:0005524;GO:0005737;GO:0006164;GO:0006177;GO:0009152;GO:0016462;GO:0032263	ATP binding;cytoplasm;GMP biosynthetic process;GMP salvage;GMP synthase (glutamine-hydrolyzing) activity;purine nucleotide biosynthetic process;purine ribonucleotide biosynthetic process;pyrophosphatase activity	-	-	-	1048400000	980060000	962940000	789170000	4	542080000	531600000	653200000					3	868330000	830060000	866980000	3	623350000	606440000	722480000	3	29.9655	29.8683	29.8429	29.5558	29.0139	28.9858	29.2829	29.6937	29.6286	29.6914	29.2155	29.1758	29.4284	24
Tb927.7.6090	eukaryotic translation initiation factor 3 subunit a	0.608677	-0.716252	0.000415998	3.38091	0.705786	-0.502698	0.00426684	2.36989	GO:0005737;GO:0005852	cytoplasm;eukaryotic translation initiation factor 3 complex	-	-	-	3475000000	3641200000	4085500000	4301000000	4	2304300000	2402400000	2370400000					3	3792300000	3852700000	3722900000	3	2994000000	2464200000	2565100000	3	31.6944	31.7618	31.9279	32.002	31.1017	31.1618	31.1425	31.8204	31.8432	31.7938	31.4794	31.1985	31.2564	48
Tb927.8.1510	ATP-dependent RNA helicase DBP2B, putative	0.607864	-0.718179	1.24273e-06	5.90562	0.614311	-0.70296	0.00992454	2.00329	GO:0003676;GO:0003729;GO:0005524;GO:0005634;GO:0005654;GO:0005730;GO:0006139;GO:0008026;GO:0031981	ATP binding;ATP-dependent helicase activity;mRNA binding;nuclear lumen;nucleic acid binding;nucleobase-containing compound metabolic process;nucleolus;nucleoplasm;nucleus	-	-	-	2797200000	2743000000	2804400000	2905500000	4	1676000000	1755200000	1697700000					3	2814900000	3253300000	2740700000	3	2041900000	1496700000	1872800000	3	31.3813	31.3531	31.385	31.4361	30.6424	30.709	30.6609	31.3904	31.5993	31.3519	30.9273	30.4791	30.8025	32
Tb927.8.3150	T-complex protein 1, gamma subunit, putative	0.607733	-0.71849	8.84686e-05	4.05321	0.694161	-0.526658	0.000861301	3.06484	GO:0005524;GO:0005737;GO:0005832;GO:0006457;GO:0044267;GO:0051082;GO:0051726	ATP binding;cellular protein metabolic process;chaperonin-containing T-complex;cytoplasm;protein folding;regulation of cell cycle;unfolded protein binding	-	-	-	8536900000	8709500000	9400700000	9236400000	4	5901900000	5208400000	5245400000					3	7968400000	8190700000	7947700000	3	5686700000	5156800000	5890500000	3	32.9911	33.0199	33.1301	33.1047	32.4585	32.2782	32.2884	32.8916	32.9313	32.8879	32.4049	32.2638	32.4557	38
Tb927.6.4970	serine/arginine-rich protein specific kinase SRPK, putative	0.604723	-0.725653	0.0249748	1.6025	0.731248	-0.451568	0.0408056	1.38928	GO:0004672;GO:0004674;GO:0005524;GO:0005737;GO:0006468;GO:0016772;GO:0040007	ATP binding;cytoplasm;growth;protein kinase activity;protein phosphorylation;protein serine/threonine kinase activity;transferase activity, transferring phosphorus-containing groups	-	-	-	327960000	294890000	235750000	347020000	4	183550000	134890000	228360000					3	306380000	365170000	298190000	3	278170000	215550000	215400000	3	28.2889	28.1356	27.8127	28.3704	27.4516	27.0072	27.7667	28.1907	28.444	28.1517	28.0514	27.6834	27.6824	15
Tb927.11.8970	ribose 5-phosphate isomerase, putative	0.603522	-0.728521	0.0208894	1.68007	0.817716	-0.290328	0.0933374	1.02994	GO:0004751;GO:0005737;GO:0005739;GO:0005975;GO:0006098;GO:0009052;GO:0016853;GO:0020015;GO:0097014;GO:0097542	carbohydrate metabolic process;ciliary cytoplasm;ciliary tip;cytoplasm;glycosome;isomerase activity;mitochondrion;pentose-phosphate shunt;pentose-phosphate shunt, non-oxidative branch;ribose-5-phosphate isomerase activity	1	1	-	6456300000	6256300000	8073700000	8004900000	4	3499300000	3693000000	5839800000					3	5687000000	6684000000	6714600000	3	4453400000	5520900000	5632300000	3	32.5881	32.5427	32.9106	32.8982	31.7044	31.7821	32.4433	32.405	32.6381	32.6447	32.0523	32.3623	32.3911	11
Tb927.11.3240	T-complex protein 1, zeta subunit, putative	0.601229	-0.734013	0.00204531	2.68924	0.683957	-0.548022	0.00094865	3.02289	GO:0005524;GO:0005737;GO:0005832;GO:0006457;GO:0044267;GO:0051082;GO:0051726	ATP binding;cellular protein metabolic process;chaperonin-containing T-complex;cytoplasm;protein folding;regulation of cell cycle;unfolded protein binding	-	-	-	6466800000	6328500000	8162800000	8232100000	4	4363500000	4309400000	4489600000					3	6648800000	6744600000	6307400000	3	4843800000	4296900000	4333800000	3	32.5904	32.5592	32.9264	32.9386	32.0228	32.0048	32.0639	32.6304	32.6511	32.5544	32.1735	32.0006	32.013	31
Tb927.5.1100	peroxisome targeting signal 1 receptor	0.597385	-0.743268	0.00072594	3.1391	0.607141	-0.719897	0.00339722	2.46888	GO:0005515;GO:0005737	cytoplasm;protein binding	-	-	-	1050400000	1104600000	1026600000	950590000	4	532410000	651190000	667780000					3	1077700000	1112800000	1055600000	3	557140000	697260000	716440000	3	29.9683	30.0409	29.9352	29.8242	28.988	29.2785	29.3148	30.0053	30.0515	29.9754	29.0535	29.3771	29.4163	12
Tb927.10.13280	hypothetical protein, conserved	0.596526	-0.745344	0.0082847	2.08172	0.526583	-0.925266	0.00173351	2.76107	GO:0005488;GO:0005737	binding;cytoplasm	-	-	-	1257500000	1378400000	1103500000	1169000000	4	582390000	922170000	691430000					3	1378500000	1229400000	1151600000	3	591850000	747350000	640490000	3	30.2279	30.3603	30.0394	30.1226	29.1174	29.7805	29.365	30.3605	30.1953	30.101	29.1407	29.4772	29.2546	54
Tb927.11.4910	predicted ankyrin repeat family protein	0.594124	-0.751164	0.00335838	2.47387	0.746011	-0.422731	0.0140623	1.85194	GO:0005515;GO:0005737	cytoplasm;protein binding	-	-	-	2101800000	2024500000	2555700000	2769900000	4	1538800000	1312200000	1360700000					3	2334000000	2215200000	2307400000	3	1926600000	1515500000	1673000000	3	30.969	30.9149	31.2511	31.3672	30.5192	30.2893	30.3417	31.1202	31.0448	31.1036	30.8434	30.4971	30.6398	21
Tb927.1.3110	soluble N-ethylmaleimide sensitive factor (NSF) attachment protein, putative	0.592901	-0.754137	0.0427546	1.36902	0.848963	-0.236227	0.0436189	1.36033	GO:0005483;GO:0005737;GO:0006886	cytoplasm;intracellular protein transport;soluble NSF attachment protein activity	-	-	-	333630000	370320000	372720000	316480000	4	285890000	211880000	121730000					3	357790000	327350000	328120000	3	302230000	259640000	298350000	3	28.3137	28.4642	28.4735	28.2375	28.0909	27.6587	26.8591	28.4145	28.2863	28.2896	28.1711	27.9519	28.1524	10
Tb927.10.10960;Tb927.10.10950;Tb927.10.10940;Tb927.10.10920;Tb927.10.10900;Tb927.10.10890;Tb11.v5.0543.1;Tb927.10.10910;Tb927.10.10980;Tb927.10.10970;Tb927.10.10930	heat shock protein, putative;heat shock protein, putative;heat shock protein, putative;heat shock protein, putative;heat shock protein, putative;heat shock protein, putative;heat shock protein, putative;heat shock protein, putative;heat shock protein, putative;heat shock protein 90, putative	0.591075	-0.758587	0.0190561	1.71997	0.747976	-0.418936	0.00279015	2.55437	GO:0005524;GO:0005654;GO:0005737;GO:0005813;GO:0006457;GO:0006950;GO:0006986;GO:0042026;GO:0042623;GO:0051082	ATP binding;ATPase activity, coupled;centrosome;cytoplasm;nucleoplasm;protein folding;protein refolding;response to stress;response to unfolded protein;unfolded protein binding	-	-	-	98995000000	100680000000	143740000000	159330000000	4	79212000000	68967000000	74691000000					3	101060000000	98873000000	93460000000	3	77325000000	68005000000	74121000000	3	36.5266	36.551	37.0647	37.2132	36.205	36.0052	36.1202	36.5564	36.5249	36.4436	36.1702	35.9849	36.1092	78
Tb927.9.15000	proteasome complex subunit Rpn13 ubiquitin receptor, putative	0.586448	-0.769926	0.00920269	2.03609	0.561033	-0.833843	0.00611336	2.21372	GO:0005634;GO:0005654;GO:0005730;GO:0005737	cytoplasm;nucleolus;nucleoplasm;nucleus	-	-	-	306140000	389160000	245910000	339700000	4	197230000	163850000	202310000					3	349300000	403040000	333550000	3	228980000	167520000	212720000	3	28.1896	28.5358	27.8736	28.3397	27.5553	27.2878	27.592	28.3799	28.5863	28.3133	27.7706	27.3198	27.6644	11
Tb927.8.1190;Tb927.8.1170;Tb11.v5.0871.1	eukaryotic translation initiation factor 3 subunit h;eukaryotic translation initiation factor 3 subunit h	0.580414	-0.784846	0.000446053	3.35061	0.635846	-0.65325	0.00675968	2.17007	GO:0005737;GO:0005852	cytoplasm;eukaryotic translation initiation factor 3 complex	-	-	-	2214900000	2178900000	2073100000	2298800000	4	1389900000	1333400000	1092500000					3	1926600000	2155800000	1909300000	3	1477800000	1142500000	1189500000	3	31.0446	31.021	30.9491	31.0982	30.3723	30.3125	30.025	30.8434	31.0056	30.8304	30.4608	30.0895	30.1477	13
Tb927.10.1630	atp-binding cassette sub-family e member 1	0.578098	-0.790615	0.0198535	1.70216	0.702033	-0.51039	0.039331	1.40526	GO:0000291;GO:0004540;GO:0005524;GO:0005737;GO:0016887;GO:0051536;GO:0097014	ATP binding;ATPase activity;ciliary cytoplasm;cytoplasm;iron-sulfur cluster binding;nuclear-transcribed mRNA catabolic process, exonucleolytic;ribonuclease activity	-	-	-	479350000	570660000	785430000	803560000	4	338670000	402590000	402940000					3	555160000	498010000	519620000	3	408290000	408490000	287370000	3	28.8365	29.0881	29.5489	29.5818	28.3353	28.5847	28.586	29.0483	28.8916	28.9529	28.605	28.6057	28.0983	19
Tb927.9.5320	nucleolar RNA binding protein, putative	0.578065	-0.790697	0.0110581	1.95632	0.659143	-0.601337	8.45335e-05	4.07297	GO:0000398;GO:0003729;GO:0005634;GO:0030515	mRNA binding;mRNA splicing, via spliceosome;nucleus;snoRNA binding	-	-	-	2086600000	2080600000	3089200000	3016500000	4	1507500000	1578200000	1368100000					3	2498700000	2585800000	2482600000	3	1721200000	1594000000	1672600000	3	30.9585	30.9544	31.5246	31.4902	30.4895	30.5556	30.3495	31.2185	31.268	31.2092	30.6808	30.57	30.6394	21
Tb927.11.3030	phosphoribosylpyrophosphate synthetase, putative	0.575932	-0.796029	0.0135228	1.86893	0.689879	-0.535585	0.0730198	1.13656	GO:0000287;GO:0004749;GO:0005524;GO:0009152;GO:0009165;GO:0016021;GO:0020015	ATP binding;glycosome;integral component of membrane;magnesium ion binding;nucleotide biosynthetic process;purine ribonucleotide biosynthetic process;ribose phosphate diphosphokinase activity	1	-	-	1538600000	1445600000	1970700000	2202400000	4	830990000	1102100000	1158500000					3	1559800000	1616500000	2388300000	3	1404200000	1270800000	1163900000	3	30.519	30.429	30.8761	31.0364	29.6303	30.0376	30.1096	30.5387	30.5902	31.1533	30.3871	30.2431	30.1163	15
Tb927.7.2170	Nucleolar protein 168	0.571349	-0.807555	0.0325474	1.48748	0.505194	-0.985089	0.0084465	2.07332	GO:0003729;GO:0005634;GO:0005730	mRNA binding;nucleolus;nucleus	-	-	-	191250000	288650000	358240000	220500000	4	163260000	166630000	123750000					3	302070000	266800000	207920000	3	149070000	132960000	110400000	3	27.5109	28.1047	28.4164	27.7162	27.2826	27.3121	26.8829	28.1703	27.9912	27.6315	27.1514	26.9864	26.7182	15
Tb927.11.1980	zinc finger protein family member, putative	0.565609	-0.822124	0.00138994	2.857	0.64962	-0.622332	0.00388458	2.41066	GO:0003723;GO:0003729;GO:0005654;GO:0005737;GO:0046872	cytoplasm;metal ion binding;mRNA binding;nucleoplasm;RNA binding	-	-	-	5296400000	4801700000	5536600000	6443700000	4	3399600000	2763600000	3202600000					3	5337500000	5727300000	5302000000	3	4032200000	3222000000	3378000000	3	32.3024	32.1609	32.3664	32.5852	31.6627	31.3639	31.5766	32.3135	32.4152	32.3039	31.9089	31.5853	31.6535	34
Tb927.4.1930	eukaryotic translation initiation factor 3 subunit g	0.558402	-0.840625	0.000270152	3.56839	0.645156	-0.632279	0.0032668	2.48588	GO:0003676;GO:0003723;GO:0003729;GO:0003743;GO:0005737;GO:0005852;GO:0006396	cytoplasm;eukaryotic translation initiation factor 3 complex;mRNA binding;nucleic acid binding;RNA binding;RNA processing;translation initiation factor activity	-	-	-	1282200000	1116500000	1114400000	1056800000	4	599470000	702120000	612290000					3	1333200000	1364100000	1428800000	3	931010000	958060000	772910000	3	30.256	30.0563	30.0536	29.9771	29.1591	29.3871	29.1896	30.3122	30.3453	30.4122	29.7942	29.8355	29.5257	16
Tb927.2.5150	TPR-repeat protein, putative	0.555619	-0.847831	0.00880498	2.05527	0.745334	-0.424041	0.0509597	1.29277	GO:0005515;GO:0005737;GO:0010608	cytoplasm;posttranscriptional regulation of gene expression;protein binding	-	-	-	392450000	311220000	496480000	507830000	4	233120000	245080000	233540000					3	381740000	363700000	439720000	3	342850000	291480000	249010000	3	28.5479	28.2134	28.8872	28.9198	27.7965	27.8687	27.7991	28.508	28.4382	28.712	28.353	28.1188	27.8916	16
Tb927.3.5660	UDP-GlcNAc:alpha3-D-mannoside beta-1,2-N-acetylglucosaminyltransferase I	0.555434	-0.848313	0.00304749	2.51606	0.597649	-0.74263	0.0335812	1.4739	GO:0003827;GO:0005794;GO:0006491;GO:0006506;GO:0008194;GO:0008283;GO:0009405;GO:0016021	alpha-1,3-mannosylglycoprotein 2-beta-N-acetylglucosaminyltransferase activity;cell proliferation;Golgi apparatus;GPI anchor biosynthetic process;integral component of membrane;N-glycan processing;pathogenesis;UDP-glycosyltransferase activity	-	-	-	167000000	178210000	131080000	194040000	4	83918000	98026000	97299000					3	160750000	165770000	131550000	3	77723000	120550000	75492000	3	27.3153	27.409	26.9659	27.5318	26.3225	26.5467	26.5359	27.2602	27.3046	26.971	26.2118	26.8451	26.1698	7
Tb927.9.5730	nucleosome assembly protein-like protein	0.553862	-0.852403	0.000260887	3.58355	0.661777	-0.595583	0.00255324	2.59291	GO:0005634;GO:0005737;GO:0006334;GO:0042393	cytoplasm;histone binding;nucleosome assembly;nucleus	-	-	-	1641000000	1594100000	1683800000	1880200000	4	844140000	948680000	1031500000					3	1674600000	1809400000	1656100000	3	1241700000	1025900000	1134000000	3	30.6119	30.5701	30.6491	30.8082	29.6529	29.8213	29.9421	30.6412	30.7529	30.6251	30.2097	29.9342	30.0788	17
Tb927.4.2740	p25-alpha, putative	0.552843	-0.855058	0.00963449	2.01617	0.810941	-0.302331	0.0178789	1.74766			-	-	-	7687200000	6182400000	9807000000	7770300000	4	4340600000	3520500000	5177800000					3	7556600000	6883300000	7733100000	3	6225700000	6240400000	5514900000	3	32.8398	32.5255	33.1912	32.8553	32.0152	31.7131	32.2697	32.8151	32.6805	32.8484	32.5356	32.539	32.3607	16
Tb927.7.1780	Adenine phosphoribosyltransferase, putative	0.550796	-0.860411	0.00320923	2.4936	0.747549	-0.419759	0.0823196	1.0845	GO:0005654;GO:0005737;GO:0006166;GO:0009116;GO:0020015;GO:0031981;GO:0097014	ciliary cytoplasm;cytoplasm;glycosome;nuclear lumen;nucleoplasm;nucleoside metabolic process;purine ribonucleoside salvage	1	-	-	1841800000	1992300000	1962400000	2252800000	4	1247300000	852940000	1224900000					3	1569200000	2177700000	1761900000	3	1588700000	1212400000	1317000000	3	30.7785	30.8918	30.87	31.0691	30.2162	29.6679	30.19	30.5474	31.0202	30.7145	30.5652	30.1752	30.2946	11
Tb927.10.6080;Tb11.v5.0200.1	proteasome subunit beta type-5, putative	0.549947	-0.862637	0.00866507	2.06223	0.941525	-0.086929	0.347892	0.458556	GO:0004175;GO:0004298;GO:0005839;GO:0006511;GO:0019774;GO:0051603	endopeptidase activity;proteasome core complex;proteasome core complex, beta-subunit complex;proteolysis involved in cellular protein catabolic process;threonine-type endopeptidase activity;ubiquitin-dependent protein catabolic process	-	-	-	1067200000	1123600000	1312000000	1357600000	4	610190000	517110000	877420000					3	1056400000	1142100000	1209100000	3	1108300000	983240000	1116800000	3	29.9912	30.0655	30.2891	30.3384	29.1847	28.9459	29.7087	29.9765	30.089	30.1713	30.0457	29.873	30.0567	11
Tb927.11.740	eukaryotic translation initiation factor 5A	0.548345	-0.866843	0.00365298	2.43735	0.760067	-0.395802	0.0402089	1.39568	GO:0003723;GO:0003743;GO:0003746;GO:0005737;GO:0005844;GO:0006413;GO:0006452;GO:0008612;GO:0043022;GO:0045901;GO:0045905	cytoplasm;peptidyl-lysine modification to peptidyl-hypusine;polysome;positive regulation of translational elongation;positive regulation of translational termination;ribosome binding;RNA binding;translation elongation factor activity;translation initiation factor activity;translational frameshifting;translational initiation	-	-	-	5121500000	6136900000	7176900000	6088900000	4	3665400000	2719900000	3700500000					3	5225600000	6215500000	5403600000	3	3694000000	4312200000	4796900000	3	32.2539	32.5149	32.7407	32.5035	31.7713	31.3409	31.7851	32.283	32.5332	32.3313	31.7825	32.0058	32.1595	9
Tb927.1.3200	Suppressor of G2 allele of SKP1, putative	0.548245	-0.867108	0.019609	1.70754	0.852059	-0.230975	0.251882	0.598803	GO:0000151;GO:0005654;GO:0005737;GO:0009408	cytoplasm;nucleoplasm;response to heat;ubiquitin ligase complex	-	-	-	717900000	753300000	838670000	1083700000	4	640720000	380420000	374240000					3	834040000	791420000	709050000	3	825480000	555690000	607970000	3	29.4192	29.4886	29.6435	30.0133	29.2551	28.503	28.4794	29.6355	29.5599	29.4013	29.6207	29.0497	29.1794	12
Tb927.9.13520	Importin 1	0.539368	-0.890659	0.0138633	1.85813	0.620126	-0.689367	0.0197222	1.70504	GO:0005488;GO:0005515;GO:0005634;GO:0005643;GO:0005737;GO:0006406	binding;cytoplasm;mRNA export from nucleus;nuclear pore;nucleus;protein binding	-	-	-	410680000	449930000	516620000	663480000	4	230230000	352560000	242730000					3	600140000	450360000	461580000	3	266540000	310570000	360570000	3	28.6134	28.7451	28.9445	29.3055	27.7785	28.3933	27.8548	29.1607	28.7465	28.782	27.9898	28.2103	28.4257	12
Tb927.8.1500	hypothetical protein, conserved	0.539292	-0.890861	0.0111649	1.95215	0.762762	-0.390694	0.0394777	1.40365	GO:0003729	mRNA binding	-	-	-	202940000	220180000	352620000	250840000	4	122510000	147480000	145230000					3	250190000	221790000	264750000	3	197990000	203250000	160710000	3	27.5965	27.7141	28.3935	27.9022	26.8683	27.1359	27.1138	27.8984	27.7246	27.9801	27.5609	27.5987	27.2599	8
Tb927.5.2570	eukaryotic translation initiation factor 3 subunit b	0.539014	-0.891605	0.000130337	3.88493	0.614542	-0.702417	0.000189354	3.72272	GO:0005737;GO:0005852	cytoplasm;eukaryotic translation initiation factor 3 complex	-	-	-	4066000000	4104800000	4475300000	4482700000	4	2043900000	2446100000	2434500000					3	4141000000	4687700000	4395300000	3	2692000000	2681300000	2753400000	3	31.921	31.9347	32.0593	32.0617	30.9287	31.1878	31.181	31.9473	32.1262	32.0333	31.326	31.3203	31.3586	39
Tb927.11.16130	nucleoside diphosphate kinase	0.538783	-0.892225	0.00984703	2.00669	0.720319	-0.473293	0.00261683	2.58222	GO:0004550;GO:0005524;GO:0005634;GO:0005737;GO:0006165;GO:0006183;GO:0006228;GO:0006241;GO:0010608;GO:0097014	ATP binding;ciliary cytoplasm;CTP biosynthetic process;cytoplasm;GTP biosynthetic process;nucleoside diphosphate kinase activity;nucleoside diphosphate phosphorylation;nucleus;posttranscriptional regulation of gene expression;UTP biosynthetic process	-	-	-	15052000000	16023000000	19929000000	22694000000	4	8874500000	8409900000	12496000000					3	16389000000	18843000000	17385000000	3	12193000000	12374000000	13334000000	3	33.8092	33.8994	34.2141	34.4016	33.047	32.9694	33.5407	33.932	34.1333	34.0171	33.5053	33.5266	33.6344	13
Tb927.4.2310	asparaginyl-tRNA synthetase, putative	0.538557	-0.892829	0.00116713	2.93288	0.591731	-0.756986	0.000109553	3.96037	GO:0000166;GO:0003676;GO:0004812;GO:0004816;GO:0005524;GO:0005737;GO:0005739;GO:0006418;GO:0006421;GO:0031981;GO:0097014	aminoacyl-tRNA ligase activity;asparagine-tRNA ligase activity;asparaginyl-tRNA aminoacylation;ATP binding;ciliary cytoplasm;cytoplasm;mitochondrion;nuclear lumen;nucleic acid binding;nucleotide binding;tRNA aminoacylation for protein translation	-	1	-	1723800000	1970400000	2427500000	2286200000	4	1103900000	1163700000	1128500000					3	1998100000	1972000000	2016400000	3	1240200000	1105400000	1196800000	3	30.6829	30.8758	31.1768	31.0903	30.04	30.1161	30.0718	30.896	30.877	30.9091	30.2079	30.0419	30.1565	34
Tb927.10.3150	N-acetyltransferase, putative	0.538518	-0.892933	0.0209097	1.67965	0.526935	-0.924304	0.00250292	2.60155	GO:0008080;GO:0008152	metabolic process;N-acetyltransferase activity	-	-	-	187630000	129420000	224700000	227900000	4	116000000	81563000	113290000					3	225240000	259770000	230980000	3	124820000	144660000	107800000	3	27.4833	26.9475	27.7434	27.7638	26.7895	26.2814	26.7554	27.7469	27.9527	27.7832	26.8953	27.1081	26.6838	6
Tb927.4.3590;Tb927.4.3570	translation elongation factor 1-beta, putative;translation elongation factor 1-beta, putative	0.537813	-0.894824	0.00959853	2.0178	0.728556	-0.456889	0.00654829	2.18387	GO:0003746;GO:0005853;GO:0006414	eukaryotic translation elongation factor 1 complex;translation elongation factor activity;translational elongation	-	-	-	17280000000	16374000000	22889000000	25042000000	4	11208000000	8937100000	12763000000					3	19933000000	18955000000	19507000000	3	15897000000	13572000000	13075000000	3	34.0084	33.9307	34.4139	34.5436	33.3838	33.0572	33.5712	34.2144	34.1419	34.1833	33.888	33.6599	33.6061	18
Tb927.4.1230	hypothetical protein	0.535866	-0.900057	0.00268681	2.57076	0.597085	-0.743993	0.00281353	2.55075			-	-	-	180610000	145970000	171430000	182000000	4	100670000		81527000					2	191460000	168400000	178990000	3	122690000	100740000	98309000	3	27.4283	27.1211	27.353	27.4394	26.5851	25.8487	26.2808	27.5125	27.3273	27.4153	26.8704	26.5861	26.5508	6
Tb927.9.10770	polyadenylate-binding protein 2	0.532905	-0.908049	0.0122822	1.91072	0.674605	-0.567886	0.0012771	2.89377	GO:0000932;GO:0003676;GO:0003723;GO:0005737;GO:0006396;GO:0008143;GO:0010494;GO:0010608;GO:0097165	cytoplasm;cytoplasmic mRNA processing body;cytoplasmic stress granule;nuclear stress granule;nucleic acid binding;poly(A) binding;posttranscriptional regulation of gene expression;RNA binding;RNA processing	-	-	-	21469000000	20212000000	31149000000	33035000000	4	12255000000	14819000000	15238000000					3	23369000000	22685000000	23022000000	3	17050000000	14951000000	14598000000	3	34.3215	34.2345	34.8585	34.9433	33.5126	33.7867	33.827	34.4439	34.401	34.4223	33.9891	33.7995	33.7651	42
Tb927.10.10010	mRNA turnover protein 4 homolog, putative	0.528787	-0.91924	0.00655144	2.18366	0.669157	-0.579583	0.0137104	1.86295	GO:0003735;GO:0005622;GO:0005634;GO:0005730;GO:0005840;GO:0006412;GO:0042254	intracellular;nucleolus;nucleus;ribosome;ribosome biogenesis;structural constituent of ribosome;translation	-	-	-	464530000	351370000	403340000	400970000	4	171670000	186630000	284260000					3	393270000	434140000	398490000	3	325320000	253960000	241040000	3	28.7912	28.3884	28.5874	28.5789	27.3551	27.4756	28.0826	28.5509	28.6936	28.57	28.2773	27.92	27.8447	12
Tb927.6.2060	histidyl-tRNA synthetase	0.528219	-0.920792	0.00718668	2.14347	0.610906	-0.710978	0.0123887	1.90698	GO:0004812;GO:0004821;GO:0005524;GO:0005737;GO:0006418;GO:0006427;GO:0031981;GO:0097014	aminoacyl-tRNA ligase activity;ATP binding;ciliary cytoplasm;cytoplasm;histidine-tRNA ligase activity;histidyl-tRNA aminoacylation;nuclear lumen;tRNA aminoacylation for protein translation	-	-	-	1048200000	1067500000	771140000	762050000	4	488750000	385530000	571280000					3	1047400000	890270000	778330000	3	611670000	476850000	570700000	3	29.9653	29.9916	29.5224	29.5053	28.8645	28.5223	29.0896	29.9642	29.7297	29.5358	29.1882	28.829	29.0882	19
Tb927.8.6760;Tb927.8.6750	translationally controlled tumor protein (TCTP), putative;translationally-controlled tumor protein homolog, putative	0.52624	-0.926206	0.0177993	1.7496	0.764639	-0.38715	0.0152761	1.81599	GO:0005737;GO:0005739;GO:0006412;GO:0031981;GO:0097014	ciliary cytoplasm;cytoplasm;mitochondrion;nuclear lumen;translation	-	1	-	3540400000	3673500000	5221900000	5452600000	4	2500000000	1710100000	2850100000					3	3535500000	3930100000	4149300000	3	2876100000	2772300000	3232800000	3	31.7213	31.7745	32.2819	32.3443	31.2193	30.6714	31.4084	31.7193	31.8719	31.9502	31.4215	31.3684	31.5901	13
Tb927.10.3560	arginine N-methyltransferase, putative	0.526134	-0.926499	0.000822248	3.085	0.671971	-0.57353	0.00490418	2.30943	GO:0008469;GO:0016571;GO:0035097	histone methylation;histone methyltransferase complex;histone-arginine N-methyltransferase activity	-	-	-	2675700000	2337900000	3030400000	3075100000	4	1315000000	1473600000	1599000000					3	3084600000	3052300000	2799500000	3	2262700000	1837100000	1905200000	3	31.3173	31.1226	31.4969	31.518	30.2924	30.4567	30.5745	31.5224	31.5072	31.3825	31.0754	30.7748	30.8273	14
Tb927.10.2770;Tb11.v5.0684.1	eukaryotic translation initiation factor 5, putative	0.524578	-0.930771	0.00222538	2.6526	0.640384	-0.642991	0.00105535	2.9766	GO:0003743;GO:0005515;GO:0005737;GO:0006413	cytoplasm;protein binding;translation initiation factor activity;translational initiation	-	-	-	1559100000	1412100000	1789700000	2102700000	4	947010000	812240000	941120000					3	1699700000	1633800000	1529300000	3	1109700000	1046100000	958260000	3	30.5381	30.3952	30.7371	30.9696	29.8188	29.5973	29.8098	30.6626	30.6056	30.5102	30.0475	29.9624	29.8358	23
Tb927.8.4540	PAB1-binding protein , putative	0.521376	-0.939604	0.0121818	1.91429	0.721148	-0.471633	0.00935943	2.02875	GO:0003729;GO:0005634;GO:0005737;GO:0005844;GO:0010494;GO:0010608;GO:0034063;GO:0045727	cytoplasm;cytoplasmic stress granule;mRNA binding;nucleus;polysome;positive regulation of translation;posttranscriptional regulation of gene expression;stress granule assembly	-	-	-	1171300000	850890000	1455600000	1565200000	4	682850000	631100000	658020000					3	1232700000	1025200000	1150000000	3	887310000	763050000	807240000	3	30.1255	29.6644	30.439	30.5437	29.347	29.2333	29.2936	30.1992	29.9333	30.099	29.7249	29.5072	29.5884	11
Tb927.11.14190	Staphylococcal nuclease homologue/Tudor domain containing protein, putative	0.520677	-0.941539	0.0125867	1.90009	0.660328	-0.598744	0.000699097	3.15546	GO:0003676;GO:0003729;GO:0005737;GO:0016442;GO:0016788;GO:0031047;GO:0031981;GO:0097014	ciliary cytoplasm;cytoplasm;gene silencing by RNA;hydrolase activity, acting on ester bonds;mRNA binding;nuclear lumen;nucleic acid binding;RISC complex	-	-	-	3542600000	3728000000	5656900000	6022700000	4	2586500000	2433000000	2380700000					3	4004600000	4153300000	4143100000	3	2906800000	2706900000	2509000000	3	31.7222	31.7958	32.3974	32.4878	31.2684	31.1801	31.1487	31.899	31.9516	31.9481	31.4368	31.334	31.2245	39
Tb927.5.3120	eukaryotic translation initiation factor 2 beta subunit, putative	0.520394	-0.942323	0.00268371	2.57127	0.678071	-0.560491	0.0164053	1.78501	GO:0001731;GO:0003743;GO:0005737;GO:0005850;GO:0006413;GO:0031369	cytoplasm;eukaryotic translation initiation factor 2 complex;formation of translation preinitiation complex;translation initiation factor activity;translation initiation factor binding;translational initiation	-	-	-	423880000	354340000	502390000	500450000	4	208230000	268450000	218460000					3	424690000	542040000	458710000	3	301110000	299710000	365730000	3	28.6591	28.4006	28.9042	28.8987	27.6336	28.0001	27.7028	28.6618	29.0138	28.773	28.1657	28.159	28.4462	6
Tb927.10.2240	RNA binding protein	0.516841	-0.952207	0.00136538	2.86475	0.639552	-0.644865	0.00584189	2.23345	GO:0003729;GO:0005515;GO:0005737;GO:0010608	cytoplasm;mRNA binding;posttranscriptional regulation of gene expression;protein binding	-	-	-	3052400000	2746700000	3555300000	3991800000	4	1829600000	1630000000	1713800000					3	3016900000	3167100000	3343600000	3	2360000000	1830900000	1902500000	3	31.5073	31.3551	31.7273	31.8944	30.7689	30.6022	30.6746	31.4904	31.5605	31.6388	31.1361	30.7699	30.8252	32
Tb927.7.1130	trypanothione/tryparedoxin dependent peroxidase 2	0.515051	-0.957213	0.000669328	3.17436	0.658688	-0.602334	0.0022978	2.63869	GO:0004602;GO:0006979;GO:0020015;GO:0055114	glutathione peroxidase activity;glycosome;oxidation-reduction process;response to oxidative stress	1	-	-	3353100000	3102700000	3641200000	3587600000	4	1709300000	1503000000	2073900000					3	3130000000	3778800000	3698200000	3	2352600000	2334700000	2299400000	3	31.6428	31.5309	31.7618	31.7404	30.6708	30.4852	30.9497	31.5435	31.8153	31.7842	31.1316	31.1206	31.0986	14
Tb927.11.15420	eukaryotic translation initiation factor 3 subunit k	0.514451	-0.958894	0.000420669	3.37606	0.606247	-0.722022	0.00026757	3.57256	GO:0005488;GO:0005737;GO:0005852	binding;cytoplasm;eukaryotic translation initiation factor 3 complex	-	-	-	2174000000	1708200000	1972500000	2011600000	4	892420000	1030400000	1112300000					3	2185100000	2143000000	2330900000	3	1324700000	1430900000	1281400000	3	31.0177	30.6698	30.8774	30.9057	29.7331	29.9406	30.0509	31.0251	30.997	31.1182	30.303	30.4143	30.2551	10
Tb927.3.1680	Eukaryotic translation initiation factor 3 subunit F	0.51205	-0.965643	0.00704069	2.15238	0.650733	-0.619863	0.00734474	2.13402	GO:0005737;GO:0005852	cytoplasm;eukaryotic translation initiation factor 3 complex	-	-	-	960890000	934960000	1338300000	1519500000	4	560970000	611570000	653040000					3	1023600000	1045400000	1015200000	3	683570000	758710000	564710000	3	29.8398	29.8003	30.3178	30.5009	29.0633	29.1879	29.2826	29.931	29.9614	29.9191	29.3485	29.499	29.0729	14
Tb927.8.1210	hypothetical protein, conserved	0.509007	-0.974242	0.00315278	2.50131	0.546877	-0.870711	0.00299913	2.523			-	-	-	662150000	696640000	754070000	1015400000	4	349150000	425780000	419300000					3	578780000	621770000	776310000	3	344290000	357900000	378910000	3	29.3026	29.3758	29.4901	29.9194	28.3793	28.6655	28.6434	29.1084	29.2118	29.5321	28.359	28.415	28.4973	8
Tb927.6.4920;Tb927.6.4910;Tb927.6.4900;Tb927.6.4880;Tb927.6.4860;Tb927.6.4850;Tb927.6.4840;Tb927.6.4890;Tb927.6.4870	S-adenosylmethionine synthetase, putative;S-adenosylmethionine synthetase, putative;S-adenosylmethionine synthetase, putative;S-adenosylmethionine synthetase, putative;S-adenosylmethionine synthetase, putative;S-adenosylmethionine synthetase, putative;S-adenosylmethionine synthetase, putative;S-adenosylmethionine synthetase, putative;S-adenosylmethionine synthetase, putative	0.506602	-0.981075	0.000183072	3.73738	0.52145	-0.939399	0.000710684	3.14832	GO:0004478;GO:0005524;GO:0005737;GO:0006556;GO:0031981;GO:0097014	ATP binding;ciliary cytoplasm;cytoplasm;methionine adenosyltransferase activity;nuclear lumen;S-adenosylmethionine biosynthetic process	-	-	-	3153100000	3657600000	3703000000	3683900000	4	1645100000	1729400000	2019900000					3	3776400000	4341700000	4012500000	3	2345200000	2035900000	1944400000	3	31.5541	31.7682	31.786	31.7786	30.6155	30.6876	30.9116	31.8144	32.0156	31.9019	31.1271	30.923	30.8567	28
Tb927.7.1670	Eukaryotic translation initiation factor 4E type 6	0.506082	-0.982556	0.0165972	1.77997	0.777936	-0.362276	0.12166	0.914852	GO:0000340;GO:0000342;GO:0003723;GO:0003743;GO:0005515;GO:0005737;GO:0006413;GO:0016281;GO:0044458;GO:0048870	cell motility;cytoplasm;eukaryotic translation initiation factor 4F complex;motile cilium assembly;protein binding;RNA 7-methylguanosine cap binding;RNA binding;RNA cap 4 binding;translation initiation factor activity;translational initiation	-	-	-	661470000	557210000	855020000	769710000	4	357010000	241620000	480620000					3	575160000	588000000	454890000	3	505600000	391130000	362010000	3	29.3011	29.0536	29.6714	29.5197	28.4114	27.8482	28.8403	29.0994	29.1312	28.7609	28.9134	28.5431	28.4315	10
Tb927.10.790	vesicle-associated membrane protein, putative	0.504375	-0.987432	0.020045	1.69799	0.597588	-0.742777	0.000169111	3.77183	GO:0005484;GO:0005515;GO:0005737;GO:0016021;GO:0016079;GO:0016192	cytoplasm;integral component of membrane;protein binding;SNAP receptor activity;synaptic vesicle exocytosis;vesicle-mediated transport	-	-	-	431600000	412380000	441160000	545430000	4	164740000	172010000	355720000					3	480680000	531040000	483240000	3	293330000	309420000	290620000	3	28.6851	28.6194	28.7167	29.0228	27.2956	27.3579	28.4062	28.8405	28.9842	28.8482	28.1279	28.205	28.1146	9
Tb927.9.9550	conserved protein, unknown function	0.503912	-0.988757	0.00432937	2.36357	0.710888	-0.492306	0.00034127	3.4669	GO:0003729;GO:0005635;GO:0005783;GO:0010608	endoplasmic reticulum;mRNA binding;nuclear envelope;posttranscriptional regulation of gene expression	-	-	-	1981500000	2148000000	2452300000	2644100000	4	1317600000	858380000	1310800000					3	1962400000	1844200000	1793300000	3	1324200000	1296800000	1359900000	3	30.8839	31.0003	31.1915	31.3001	30.2953	29.677	30.2878	30.87	30.7803	30.74	30.3025	30.2723	30.3409	18
Tb927.9.9450	zinc finger protein family member, putative	0.493726	-1.01822	0.00152441	2.8169	0.437773	-1.19175	0.000330146	3.48129	GO:0003723;GO:0005737;GO:0010608;GO:0046872	cytoplasm;metal ion binding;posttranscriptional regulation of gene expression;RNA binding	-	-	-	647990000	579890000	695530000	896860000	4	361480000	338950000	343900000	50-	50-		Both DOWN	3	752290000	662250000	672730000	3	303820000	336560000	273370000	3	29.2714	29.1112	29.3735	29.7403	28.4293	28.3365	28.3574	29.4867	29.3028	29.3255	28.1786	28.3263	28.0263	20
Tb927.11.14950	zinc finger protein 2	0.492723	-1.02115	0.00809056	2.09202	0.864012	-0.210877	0.469581	0.32829	GO:0003676;GO:0003723;GO:0003729;GO:0005515;GO:0005737;GO:0020015;GO:0030154;GO:0046785;GO:0046872	cell differentiation;cytoplasm;glycosome;metal ion binding;microtubule polymerization;mRNA binding;nucleic acid binding;protein binding;RNA binding	1	-	-	571260000	717380000	687470000	560570000	4	363470000	208480000	365460000	50-				3	378820000	518910000	459740000	3	274510000	337630000	560730000	3	29.0896	29.4182	29.3567	29.0623	28.4373	27.6353	28.4451	28.4969	28.9509	28.7762	28.0323	28.3309	29.0627	3
Tb927.11.14020;Tb927.11.14000	nuclear RNA binding domain 1;nuclear RNA binding domain 2	0.492598	-1.02152	0.00743151	2.12892	0.635177	-0.654769	0.00993676	2.00276	GO:0003676;GO:0003723;GO:0003729;GO:0005515;GO:0005634;GO:0005737;GO:0006396	cytoplasm;mRNA binding;nucleic acid binding;nucleus;protein binding;RNA binding;RNA processing	-	-	-	10931000000	11281000000	18280000000	16343000000	4	6449000000	7100000000	7448600000	50-				3	13355000000	10782000000	11167000000	3	8590400000	7041200000	6792700000	3	33.3477	33.3932	34.0895	33.928	32.5864	32.7252	32.7943	33.6367	33.3279	33.3785	33.0001	32.7132	32.6613	21
Tb927.7.5210	Putative Phosphatase/Protein of unknown function DUF89, putative	0.4894	-1.03091	0.00448269	2.34846	0.65457	-0.61138	0.000771621	3.1126	GO:0016791	phosphatase activity	-	-	-	539180000	581910000	904270000	693180000	4	302120000	335930000	359790000	50-				3	587440000	599330000	662260000	3	420040000	407260000	383020000	3	29.0062	29.1162	29.7522	29.3687	28.1705	28.3236	28.4226	29.1299	29.1588	29.3028	28.646	28.6014	28.5128	23
Tb927.11.15480	heat shock protein Hsp20, putative	0.485237	-1.04324	0.00350542	2.45526	0.66775	-0.58262	0.0286827	1.54238	GO:0005737;GO:0009408;GO:0031981;GO:0097014	ciliary cytoplasm;cytoplasm;nuclear lumen;response to heat	-	-	-	936520000	757130000	1029500000	1148500000	4	529710000	373040000	506250000	50-				3	955980000	743320000	864160000	3	678390000	485780000	547580000	3	29.8027	29.496	29.9393	30.0971	28.9806	28.4748	28.9153	29.8324	29.4694	29.6867	29.3375	28.8557	29.0285	13
Tb927.10.13670	serine/threonine protein phosphatase 5	0.481431	-1.0546	0.00436063	2.36045	0.624894	-0.678317	0.00736369	2.1329	GO:0004721;GO:0005515;GO:0005634;GO:0005737;GO:0006470;GO:0016787	cytoplasm;hydrolase activity;nucleus;phosphoprotein phosphatase activity;protein binding;protein dephosphorylation	-	-	-	350800000	346910000	582990000	405940000	4	202140000	200180000	206680000	50-				3	336120000	364960000	289760000	3	228350000	182690000	208130000	3	28.3861	28.37	29.1189	28.5967	27.5908	27.5767	27.6228	28.3244	28.4432	28.1103	27.7667	27.4448	27.6329	10
Tb927.7.4290	Nuclear distribution protein C homolog	0.48012	-1.05853	0.00528473	2.27698	0.814962	-0.295196	0.0548634	1.26072	GO:0005634;GO:0005730;GO:0005737;GO:0005929;GO:0009408;GO:0010608	cilium;cytoplasm;nucleolus;nucleus;posttranscriptional regulation of gene expression;response to heat	-	-	-	2036100000	2323200000	3276300000	3404700000	4	1334200000	1287500000	1353800000	50-				3	2079600000	1760600000	1808900000	3	1711100000	1433000000	1459700000	3	30.9232	31.1135	31.6094	31.6649	30.3133	30.2619	30.3344	30.9537	30.7134	30.7525	30.6723	30.4164	30.443	17
Tb927.7.7460	hypothetical protein, conserved	0.478059	-1.06474	0.000274782	3.56101	0.669327	-0.579217	0.00688439	2.16213	GO:0003729	mRNA binding	-	-	-	3342200000	3232700000	3401700000	3451300000	4	1737000000	1311500000	1766000000	50-				3	2964100000	3339700000	2779800000	3	2180600000	2092900000	1806400000	3	31.6382	31.5901	31.6636	31.6845	30.694	30.2886	30.7178	31.4649	31.6371	31.3723	31.0221	30.9629	30.7505	16
Tb927.10.15520;Tb11.v5.0812.1	signal recognition particle protein, putative	0.466336	-1.10056	0.0108031	1.96645	0.429446	-1.21945	0.0220494	1.6566	GO:0005737;GO:0006614;GO:0008312;GO:0048500	7S RNA binding;cytoplasm;signal recognition particle;SRP-dependent cotranslational protein targeting to membrane	-	-	-	374370000	652520000	594180000	430900000	4	277480000	259160000	181040000	50-	50-		Both DOWN	3	560050000	539140000	437720000	3	241920000	285310000	132790000	3	28.4799	29.2814	29.1463	28.6828	28.0478	27.9493	27.4317	29.061	29.0061	28.7054	27.85	28.088	26.9846	22
Tb927.5.3800	glutamine hydrolysing (not ammonia-dependent) carbomoyl phosphate synthase, putative	0.45932	-1.12243	0.000112221	3.94993	0.480569	-1.05719	7.32192e-05	4.13537	GO:0003824;GO:0004055;GO:0005524;GO:0005737;GO:0006526;GO:0006543;GO:0006807;GO:0008152;GO:0046872;GO:0070409	arginine biosynthetic process;argininosuccinate synthase activity;ATP binding;carbamoyl phosphate biosynthetic process;catalytic activity;cytoplasm;glutamine catabolic process;metabolic process;metal ion binding;nitrogen compound metabolic process	-	-	-	2610800000	2779400000	2848100000	3297600000	4	1199700000	1390900000	1383400000	50-	50-		Both DOWN	3	2951900000	2816000000	2890800000	3	1468100000	1278000000	1415000000	3	31.2818	31.3721	31.4074	31.6188	30.16	30.3734	30.3656	31.459	31.391	31.4288	30.4513	30.2512	30.3982	61
Tb927.7.3080	Kinetochore interacting protein 4	0.427789	-1.22503	0.0242246	1.61574	0.874519	-0.193439	0.930371	0.0313439	GO:0000776;GO:0005634	kinetochore;nucleus	-	-	-	53073000	136530000			2	40637000	40473000		50-				2	38632000	38301000		2	13299000	37033000	50587000	3	25.6615	27.0246	26.5136	26.0359	25.2763	25.2705	24.8217	25.2033	25.1909	23.797	23.6648	25.1423	25.5923	5
Tb927.11.11370;Tb927.11.11360	receptor for activated C kinase 1;receptor for activated C kinase 1	0.414157	-1.27175	1.21357e-05	4.91593	0.454354	-1.13811	0.000382179	3.41773	GO:0003729;GO:0005080;GO:0005515;GO:0005737;GO:0005840;GO:0006915;GO:0032465	apoptotic process;cytoplasm;mRNA binding;protein binding;protein kinase C binding;regulation of cytokinesis;ribosome	-	-	-	23477000000	24679000000	26242000000	26100000000	4	11419000000	9718500000	10079000000	50-	50-		Both DOWN	3	25657000000	26441000000	23539000000	3	12853000000	10394000000	11119000000	3	34.4505	34.5226	34.6112	34.6033	33.4107	33.1781	33.2306	34.5786	34.6221	34.4543	33.5814	33.275	33.3723	31
Tb927.7.4470	hypothetical protein, conserved	0.41057	-1.2843	0.0136965	1.86339	0.795597	-0.32989	0.0597099	1.22395	GO:0005783	endoplasmic reticulum	-	-	-	747420000	920540000	1523000000	1563600000	4	512580000	416010000	535470000	50-				3	622220000	827350000	758030000	3	580900000	599530000	575930000	3	29.4773	29.7779	30.5043	30.5422	28.9332	28.632	28.9962	29.2128	29.6239	29.4977	29.1137	29.1593	29.1013	7
Tb927.10.14150;Tb11.v5.0606.1;REV__Tb927.9.5320	nuclear segregation protein, putative	0.407301	-1.29583	0.0014796	2.82986	0.609565	-0.714148	0.00465687	2.33191	GO:0003723;GO:0003729;GO:0005844;GO:0007059;GO:0007088;GO:0010608;GO:0030529;GO:0042175;GO:0051321	chromosome segregation;meiotic cell cycle;mRNA binding;nuclear outer membrane-endoplasmic reticulum membrane network;polysome;posttranscriptional regulation of gene expression;regulation of mitotic nuclear division;ribonucleoprotein complex;RNA binding	-	-	-	3228200000	3151000000	4477100000	4730200000	4	1816600000	1408300000	1536400000	50-				3	3205000000	3455700000	2846900000	3	2178200000	1879000000	1738300000	3	31.5881	31.5532	32.0599	32.1393	30.7586	30.3913	30.5169	31.5777	31.6863	31.4067	31.0205	30.8073	30.695	28
Tb927.11.5840	Protein translation factor SUI1 homolog, putative	0.396042	-1.33628	0.027603	1.55904	0.665517	-0.587454	0.0194222	1.7117	GO:0003743;GO:0005737;GO:0006413;GO:0010608	cytoplasm;posttranscriptional regulation of gene expression;translation initiation factor activity;translational initiation	-	-	-	179890000	184440000	352170000	413280000	4		112820000	110900000	50-				2	187570000	230880000	198860000	3	123540000	124840000	162450000	3	27.4225	27.4586	28.3917	28.6225	25.1685	26.7494	26.7247	27.4829	27.7826	27.5672	26.8804	26.8955	27.2754	2
ISG64/65L_Sig_05_4;ISG64/65L_Sig_05_3;ISG64/65L_Sig_05_2		0.395024	-1.33999	0.00248571	2.60455	0.638819	-0.64652	0.000882994	3.05404			-	-	-	2424000000	2291900000	3943700000	3511800000	4	1182900000	1269100000	1154000000	50-				3	2029200000	2097600000	2303500000	3	1312100000	1335600000	1460100000	3	31.1747	31.0939	31.8769	31.7096	30.1397	30.2412	30.104	30.9183	30.9661	31.1012	30.2892	30.3148	30.4434	25
Tb927.10.240	peroxin 14, putative	0.372033	-1.4265	0.0286342	1.54312	0.617253	-0.696066	0.0760525	1.11889	GO:0006623;GO:0010608;GO:0020015;GO:0046860	glycosome;glycosome membrane;posttranscriptional regulation of gene expression;protein targeting to vacuole	1	-	-	606270000	663530000	1259200000	734440000	4	508920000	248850000	152810000	50-				3	394130000	565370000	539350000	3	214000000	390850000	320320000	3	29.1754	29.3056	30.2299	29.4521	28.9229	27.8907	27.1872	28.5541	29.0746	29.0066	27.673	28.542	28.2549	15
Tb11.v5.0540.1;Tb927.4.4860;Tb927.4.4820;Tb927.4.4840	amino acid transporter 10, putative;amino acid transporter 7, putative;amino acid transporter 8, putative	0.368644	-1.4397	0.0305004	1.51569	0.446143	-1.16442	0.00620335	2.20737	GO:0005275;GO:0006865;GO:0016020	amine transmembrane transporter activity;amino acid transport;membrane	-	-	-	703470000	693660000	922050000	991710000	4	341150000	269120000		50-	50-		Both DOWN	2	608630000	952940000	793550000	3	348860000	397250000	304610000	3	29.3899	29.3697	29.7803	29.8853	28.3458	28.0037	25.4336	29.181	29.8278	29.5637	28.3781	28.5655	28.1824	6
Tb927.8.5330	tyrosyl/methionyl-tRNA synthetase, putative	0.355226	-1.49319	0.0158494	1.79999	0.681342	-0.553548	0.00462382	2.335	GO:0000049;GO:0005737;GO:0043039	cytoplasm;tRNA aminoacylation;tRNA binding	-	-	-	803090000	683950000	1655300000	1458900000	4	460070000	327150000	438640000	50-				3	645600000	688290000	762310000	3	521240000	452700000	454290000	3	29.581	29.3493	30.6244	30.4422	28.7773	28.2854	28.7085	29.2661	29.3584	29.5058	28.9574	28.754	28.759	13
ISG75_05.370		0.329852	-1.60011	0.00176284	2.75379	0.128818	-2.95659	0.00267201	2.57316			-	-	-	6819300000	6873600000	5083500000	9181200000	4	2965400000	1937800000	2013200000	50-	50-		Both DOWN	3	218940000	424590000	313890000	3		42507000	39715000	2	32.667	32.6784	32.2432	33.096	31.4656	30.8518	30.9068	27.706	28.6615	28.2257	24.0433	25.3412	25.2432	54
ISG65_Sig_02_11;Tb927.2.3320	65 kDa invariant surface glycoprotein	0.32552	-1.61918	0.0236873	1.62548	0.484843	-1.04441	0.0118431	1.92653	GO:0005886;GO:0007009	plasma membrane;plasma membrane organization	-	-	-	505070000	573230000	562520000	629760000	4	224590000		144970000	50-	50-		Both DOWN	2	841690000	665020000	1125400000	3	464930000	421380000	389850000	3	28.9119	29.0945	29.0673	29.2302	27.7427	24.599	27.1112	29.6487	29.3088	30.0678	28.7924	28.6505	28.5383	19
Tb927.8.5880	eukaryotic translation initiation factor 1A, putative	0.314112	-1.67065	0.000928307	3.03231	0.494	-1.01742	0.00803348	2.0951	GO:0003723;GO:0003743;GO:0005737;GO:0006413	cytoplasm;RNA binding;translation initiation factor activity;translational initiation	-	-	-	573880000	541820000	911930000	854610000	4	246150000	216280000	216580000	50-	50-		Both DOWN	3	601890000	656220000	657700000	3	410940000	279220000	256250000	3	29.0962	29.0132	29.7643	29.6707	27.875	27.6883	27.6903	29.1649	29.2896	29.2929	28.6144	28.0568	27.933	6
ISG65_Sig_02_9		0.297015	-1.75139	0.000649934	3.18713	0.471804	-1.08374	2.22292e-05	4.65308			-	-	-	3910600000	3235100000	4299900000	6079900000	4	1338100000	1245700000	1320200000	50-	50-		Both DOWN	3	5376600000	4802100000	5007900000	3	2393600000	2390200000	2381300000	3	31.8647	31.5912	32.0017	32.5014	30.3175	30.2143	30.2981	32.324	32.161	32.2216	31.1565	31.1545	31.1491	27
Tb927.6.4440	RNA-binding protein 42 (RNA-binding motif protein 42)	0.294064	-1.7658	0.020043	1.69804	0.536698	-0.897817	0.00138951	2.85714	GO:0003729;GO:0005737;GO:0005844;GO:0010608;GO:0031981;GO:0070063;GO:0097014	ciliary cytoplasm;cytoplasm;mRNA binding;nuclear lumen;polysome;posttranscriptional regulation of gene expression;RNA polymerase binding	-	-	-	1237200000	903010000	2515400000	2854500000	4	617020000	547660000	491660000	50-				3	1485300000	1354700000	1335700000	3	827610000	765160000	648320000	3	30.2044	29.7502	31.2281	31.4106	29.2007	29.0287	28.8731	30.4681	30.3353	30.3149	29.6244	29.5112	29.2721	11
Tb927.10.170	pseudouridine synthase, Cbf5p	0.289336	-1.78918	0.000215479	3.6666	0.321542	-1.63692	0.000643259	3.19161	GO:0000154;GO:0001522;GO:0003723;GO:0004730;GO:0005634;GO:0006396;GO:0006400;GO:0009451;GO:0009982	nucleus;pseudouridine synthase activity;pseudouridine synthesis;pseudouridylate synthase activity;RNA binding;RNA modification;RNA processing;rRNA modification;tRNA modification	-	-	-	1408500000	1670600000	2288300000	1648700000	4	454070000	525120000	543320000	50-	50-		Both DOWN	3	1720000000	1637200000	1577800000	3	446490000	485530000	654790000	3	30.3915	30.6377	31.0916	30.6187	28.7583	28.9681	29.0172	30.6798	30.6086	30.5553	28.7341	28.855	29.2865	25
Tb927.9.15360	40S ribosomal protein S6, putative	0.276735	-1.85343	0.0361418	1.44199	0.410669	-1.28395	0.00110765	2.9556	GO:0001558;GO:0003729;GO:0003735;GO:0005622;GO:0005730;GO:0005737;GO:0005840;GO:0006412;GO:0042127	cytoplasm;intracellular;mRNA binding;nucleolus;regulation of cell growth;regulation of cell proliferation;ribosome;structural constituent of ribosome;translation	-	-	-	714470000	1072900000	1086200000	1130700000	4	372370000		181690000	50-	50-		Both DOWN	2	650350000	823210000	887100000	3	333640000	292910000	342900000	3	29.4123	29.9989	30.0166	30.0746	28.4722	24.0403	27.4369	29.2766	29.6167	29.7245	28.3137	28.1259	28.3532	15
Tb927.11.10910;Tb927.11.10790	40S ribosomal protein SA, putative;40S ribosomal protein SA, putative	0.273304	-1.87142	0.000120111	3.92042	0.44516	-1.1676	0.000430302	3.36623	GO:0000314;GO:0003729;GO:0003735;GO:0005622;GO:0005737;GO:0005840;GO:0006412;GO:0015935;GO:0032403	cytoplasm;intracellular;mRNA binding;organellar small ribosomal subunit;protein complex binding;ribosome;small ribosomal subunit;structural constituent of ribosome;translation	-	-	-	11975000000	10330000000	12125000000	12214000000	4	3022300000	2527100000	4011600000	50-	50-		Both DOWN	3	11608000000	12359000000	10054000000	3	5245400000	4613200000	5286200000	3	33.4793	33.2661	33.4973	33.5078	31.493	31.2348	31.9015	33.4344	33.5248	33.2271	32.2884	32.1031	32.2996	19
Tb927.7.240;Tb927.7.230	40S ribosomal protein S33, putative;40S ribosomal protein S33, putative	0.265265	-1.91449	0.0174731	1.75763	0.240899	-2.0535	0.0373551	1.42765	GO:0003735;GO:0005622;GO:0005737;GO:0005840;GO:0006412	cytoplasm;intracellular;ribosome;structural constituent of ribosome;translation	-	-	-	613260000	1245800000	751570000	800220000	4	282160000		170230000	50-	50-		Both DOWN	2	360510000	928700000	577420000	3		126520000	173260000	2	29.1919	30.2144	29.4853	29.5758	28.0719	25.0641	27.3429	28.4255	29.7906	29.105	24.7419	26.9148	27.3684	6
ISG65_Sig_02_115_2		0.261105	-1.9373	0.00854912	2.06808	0.512395	-0.96467	0.00237392	2.62453			-	-	-	342230000	339170000	763470000	855560000	4	150930000	161920000	137640000	50-				3	419290000	378350000	408850000	3	169660000	219620000	228920000	3	28.3504	28.3374	29.508	29.6723	27.1693	27.2707	27.0363	28.6434	28.4951	28.607	27.3381	27.7104	27.7703	27
Tb927.10.14700	hypothetical protein, conserved	0.260868	-1.93861	0.0175164	1.75655	0.33391	-1.58247	0.00085514	3.06796	GO:0003729;GO:0005654;GO:0005730;GO:0005737;GO:0031981	cytoplasm;mRNA binding;nuclear lumen;nucleolus;nucleoplasm	-	-	-	736950000	546360000	1620100000	1728000000	4	386560000	254500000	265080000	50-	50-		Both DOWN	3	880990000	819140000	757180000	3	214540000	308650000	297330000	3	29.457	29.0253	30.5934	30.6865	28.5261	27.9231	27.9819	29.7146	29.6095	29.4961	27.6767	28.2014	28.1475	10
Tb927.9.8130;Tb927.9.8100	nascent polypeptide associated complex subunit, putative;nascent polypeptide associated complex subunit, putative	0.25696	-1.96039	0.000265411	3.57608	0.402355	-1.31346	0.000879135	3.05594	GO:0003713;GO:0005737;GO:0005854;GO:0006412;GO:0010608;GO:0051083	cytoplasm;'de novo' cotranslational protein folding;nascent polypeptide-associated complex;posttranscriptional regulation of gene expression;transcription coactivator activity;translation	-	-	-	2643700000	2489400000	2907300000	2721600000	4	878240000	481940000	713870000	50-	50-		Both DOWN	3	2793300000	2784700000	2790600000	3	1225000000	1238700000	903450000	3	31.2999	31.2132	31.437	31.3418	29.71	28.8443	29.4111	31.3793	31.3749	31.3779	30.1901	30.2062	29.7509	9
Tb927.10.14710;Tb927.10.14600	40S ribosomal protein S2, putative;40S ribosomal protein S2, putative	0.247701	-2.01333	0.000104182	3.98221	0.387676	-1.36708	0.00118893	2.92484	GO:0003723;GO:0003735;GO:0005622;GO:0005737;GO:0005840;GO:0006412;GO:0015935	cytoplasm;intracellular;ribosome;RNA binding;small ribosomal subunit;structural constituent of ribosome;translation	-	-	-	9119200000	9555600000	9772300000	10713000000	4	2808600000	1781800000	2684600000	50-	50-		Both DOWN	3	8727600000	10404000000	8604200000	3	4299700000	3350100000	3102700000	3	33.0863	33.1537	33.1861	33.3186	31.3872	30.7307	31.3221	33.0229	33.2764	33.0024	32.0016	31.6416	31.5309	27
Tb927.10.5480;Tb927.10.5460	60S ribosomal protein L24, putative;60S ribosomal protein L24, putative	0.240023	-2.05876	0.000102137	3.99082	0.349038	-1.51854	0.000638654	3.19473	GO:0003735;GO:0005622;GO:0005737;GO:0005840;GO:0006412	cytoplasm;intracellular;ribosome;structural constituent of ribosome;translation	-	-	-	2929000000	3356300000	3602600000	3207400000	4	723860000	623520000	1010000000	50-	50-		Both DOWN	3	3119400000	3992600000	3691400000	3	1189600000	1462500000	1118700000	3	31.4478	31.6442	31.7464	31.5788	29.4311	29.2159	29.9117	31.5386	31.8947	31.7815	30.1478	30.4458	30.0592	10
Tb927.11.9710;Tb927.10.13500	60S ribosomal protein L10a;60S ribosomal protein L10a, putative	0.234328	-2.0934	0.00111973	2.95089	0.332071	-1.59044	0.000603202	3.21954	GO:0003723;GO:0003735;GO:0005730;GO:0005737;GO:0005840;GO:0006412;GO:0015934	cytoplasm;large ribosomal subunit;nucleolus;ribosome;RNA binding;structural constituent of ribosome;translation	-	-	-	11815000000	13521000000	9593400000	7559700000	4	3073200000	1660000000	2734100000	50-	50-		Both DOWN	3	10322000000	12571000000	11634000000	3	4489700000	3770000000	3205700000	3	33.4599	33.6545	33.1594	32.8157	31.5171	30.6285	31.3484	33.265	33.5494	33.4376	32.064	31.8119	31.578	23
Tb927.3.1370;Tb927.10.2840	ribosomal protein S25, putative;40S ribosomal protein S25, putative	0.229588	-2.12288	0.00139408	2.85571	0.425406	-1.23309	0.00301249	2.52107	GO:0003735;GO:0005737;GO:0005840;GO:0006412	cytoplasm;ribosome;structural constituent of ribosome;translation	-	-	-	2117200000	2457100000	4225600000	3996900000	4	633220000	662560000	907710000	50-	50-		Both DOWN	3	2229200000	3290200000	2455100000	3	1041000000	1266300000	1085100000	3	30.9795	31.1943	31.9765	31.8962	29.2381	29.3035	29.7577	31.0539	31.6155	31.1931	29.9553	30.238	30.0152	7
Tb927.10.3940;Tb11.v5.0501.1;Tb927.10.3930	40S ribosomal protein S3A, putative;40S ribosomal protein S3A, putative	0.226917	-2.13976	5.15847e-05	4.28748	0.314036	-1.671	0.000205096	3.68804	GO:0003729;GO:0003735;GO:0005622;GO:0005654;GO:0005737;GO:0005840;GO:0006412;GO:0032403	cytoplasm;intracellular;mRNA binding;nucleoplasm;protein complex binding;ribosome;structural constituent of ribosome;translation	-	-	-	12303000000	11663000000	14088000000	13677000000	4	3439500000	2270400000	3094100000	50-	50-		Both DOWN	3	12540000000	15218000000	12573000000	3	4489200000	4463300000	3712900000	3	33.5183	33.4412	33.7137	33.671	31.6796	31.0803	31.5269	33.5458	33.8251	33.5496	32.0638	32.0555	31.7899	23
Tb927.11.2060;Tb927.11.2050	60S acidic ribosomal protein P0, putative;60S acidic ribosomal protein P0, putative	0.226103	-2.14495	1.03158e-05	4.9865	0.327147	-1.61199	0.000213725	3.67015	GO:0003735;GO:0005622;GO:0005737;GO:0005840;GO:0006412;GO:0006414;GO:0015934;GO:0032403;GO:0042254	cytoplasm;intracellular;large ribosomal subunit;protein complex binding;ribosome;ribosome biogenesis;structural constituent of ribosome;translation;translational elongation	-	-	-	10680000000	10702000000	12124000000	10389000000	4	2824200000	2091800000	2527600000	50-	50-		Both DOWN	3	10717000000	11381000000	11051000000	3	4259500000	3260700000	3324400000	3	33.3142	33.3172	33.4971	33.2743	31.3952	30.9621	31.2351	33.3192	33.4059	33.3635	31.988	31.6025	31.6304	19
Tb927.10.8430	40S ribosomal protein S12, putative	0.224505	-2.15518	0.000588794	3.23004	0.372845	-1.42335	0.000110294	3.95745	GO:0005622;GO:0005654;GO:0005730;GO:0005737;GO:0005840;GO:0006412	cytoplasm;intracellular;nucleolus;nucleoplasm;ribosome;translation	-	-	-	3144900000	3301100000	4709400000	5507800000	4	859360000	772770000	1173600000	50-	50-		Both DOWN	3	3611400000	4446300000	4010600000	3	1559300000	1507400000	1432900000	3	31.5504	31.6203	32.1329	32.3588	29.6787	29.5255	30.1283	31.7499	32.05	31.9012	30.5383	30.4894	30.4163	11
Tb927.11.3600;Tb927.11.3590;Tb11.v5.1059.1;Tb927.6.670	40S ribosomal protein S4, putative;40S ribosomal protein S4, putative;exosome complex component RRP45	0.223866	-2.15929	3.73237e-05	4.42801	0.374112	-1.41846	0.000439992	3.35655	GO:0000176;GO:0000177;GO:0000178;GO:0000460;GO:0003723;GO:0003729;GO:0003735;GO:0005622;GO:0005634;GO:0005654;GO:0005730;GO:0005737;GO:0005840;GO:0006412;GO:0032403	cytoplasm;cytoplasmic exosome (RNase complex);exosome (RNase complex);intracellular;maturation of 5.8S rRNA;mRNA binding;nuclear exosome (RNase complex);nucleolus;nucleoplasm;nucleus;protein complex binding;ribosome;RNA binding;structural constituent of ribosome;translation	-	-	-	16360000000	18818000000	21546000000	20985000000	4	4934300000	3575500000	4537500000	50-	50-		Both DOWN	3	17326000000	18038000000	16046000000	3	7432900000	6284200000	5516000000	3	33.9295	34.1314	34.3267	34.2886	32.2002	31.7355	32.0793	34.0122	34.0703	33.9015	32.7913	32.5491	32.361	32
Tb927.6.5130;Tb927.6.5120	60S acidic ribosomal protein P2, putative;60S acidic ribosomal protein P2, putative	0.221541	-2.17436	0.0268842	1.5705	0.228755	-2.12812	0.00302624	2.5191	GO:0003735;GO:0005622;GO:0005840;GO:0006414	intracellular;ribosome;structural constituent of ribosome;translational elongation	-	-	-	1031200000	2050000000	633730000	533500000	4		134200000	336400000	50-	50-		Both DOWN	2	964700000	1893600000	1809000000	3	391890000	344150000	331630000	3	29.9417	30.933	29.2393	28.9909	24.9105	26.9998	28.3256	29.8455	30.8185	30.7525	28.5459	28.3585	28.305	7
Tb927.11.14330	HECT-domain (ubiquitin-transferase), putative	0.215161	-2.21651	0.000981695	3.00802	0.240391	-2.05655	0.000350389	3.45545	GO:0004842;GO:0005488;GO:0005737;GO:0008270	binding;cytoplasm;ubiquitin-protein transferase activity;zinc ion binding	-	-	-	791910000	655080000	746870000	820820000	4	89182000	207400000	189900000	50-	50-		Both DOWN	3	733640000	744400000	671670000	3	148130000	151690000	216950000	3	29.5608	29.2871	29.4763	29.6125	26.4102	27.6278	27.5007	29.4505	29.4715	29.3232	27.1423	27.1765	27.6928	24
Tb927.7.1050;Tb927.7.1040	40S ribosomal protein S16, putative;40S ribosomal protein S16, putative	0.212772	-2.23262	4.08655e-05	4.38864	0.333519	-1.58416	0.000679337	3.16791	GO:0003729;GO:0003735;GO:0005730;GO:0005737;GO:0005840;GO:0006412	cytoplasm;mRNA binding;nucleolus;ribosome;structural constituent of ribosome;translation	-	-	-	6656000000	7192400000	8297600000	8548500000	4	1615400000	1332400000	1950400000	50-	50-		Both DOWN	3	6824000000	8671400000	7782100000	3	2909600000	2712200000	2141700000	3	32.632	32.7438	32.95	32.993	30.5892	30.3114	30.8611	32.668	33.0136	32.8575	31.4382	31.3368	30.9961	16
Tb927.10.11390;REV__Tb927.3.5360	60S ribosomal protein L6, putative	0.212045	-2.23756	0.000361198	3.44225	0.368151	-1.44163	0.000400591	3.3973	GO:0000315;GO:0003735;GO:0005622;GO:0005730;GO:0005737;GO:0005840;GO:0006412	cytoplasm;intracellular;nucleolus;organellar large ribosomal subunit;ribosome;structural constituent of ribosome;translation	-	-	-	10897000000	12172000000	15672000000	16624000000	4	3716600000	2103800000	2984500000	50-	50-		Both DOWN	3	10528000000	12730000000	10153000000	3	4556300000	4017800000	3726200000	3	33.3432	33.5028	33.8675	33.9525	31.7913	30.9704	31.4748	33.2935	33.5675	33.2412	32.0852	31.9038	31.7951	22
Tb927.10.1100;Tb927.6.4690	60S ribosomal protein L9, putative;60S ribosomal protein L9, putative	0.210409	-2.24873	1.58123e-06	5.801	0.339011	-1.5606	0.00023188	3.63474	GO:0003735;GO:0005730;GO:0005737;GO:0005840;GO:0006412;GO:0019843;GO:0042254	cytoplasm;nucleolus;ribosome;ribosome biogenesis;rRNA binding;structural constituent of ribosome;translation	-	-	-	11545000000	11836000000	12325000000	12451000000	4	2532600000	2238900000	2828000000	50-	50-		Both DOWN	3	11773000000	13781000000	12041000000	3	4556000000	4521100000	3668000000	3	33.4265	33.4625	33.5209	33.5355	31.238	31.0601	31.3971	33.4548	33.682	33.4872	32.0851	32.074	31.7723	17
Tb927.11.6440	hypothetical protein, conserved	0.206449	-2.27614	0.00829228	2.08133	0.43723	-1.19354	0.00426878	2.3697	GO:0003729;GO:0005737;GO:0010608	cytoplasm;mRNA binding;posttranscriptional regulation of gene expression	-	-	-	1035000000	835630000	2328700000	2659000000	4	366590000	309300000	386030000	50-	50-		Both DOWN	3	966960000	850530000	953500000	3	503120000	311220000	397220000	3	29.947	29.6383	31.1169	31.3082	28.4496	28.2044	28.5241	29.8489	29.6638	29.8287	28.9063	28.2134	28.5654	13
Tb927.11.9700	transcription factor BTF3, putative	0.205218	-2.28477	0.000742618	3.12923	0.334198	-1.58123	0.000315065	3.5016	GO:0003700;GO:0005737;GO:0005854;GO:0040010	cytoplasm;nascent polypeptide-associated complex;positive regulation of growth rate;transcription factor activity, sequence-specific DNA binding	-	-	-	1990400000	2069600000	2653300000	2806700000	4	397240000	336410000	731610000	50-	50-		Both DOWN	3	2004400000	2529600000	2501500000	3	729620000	873020000	748610000	3	30.8904	30.9467	31.3051	31.3862	28.5654	28.3256	29.4465	30.9005	31.2363	31.2201	29.4426	29.7014	29.4796	11
Tb927.9.15170;Tb927.9.15110	60S ribosomal protein L5, putative;60S ribosomal protein L5, putative	0.204939	-2.28673	0.000235271	3.62843	0.349148	-1.51809	0.000483187	3.31589	GO:0003735;GO:0005622;GO:0005730;GO:0005737;GO:0005840;GO:0006412;GO:0008097;GO:0032403;GO:0042255	5S rRNA binding;cytoplasm;intracellular;nucleolus;protein complex binding;ribosome;ribosome assembly;structural constituent of ribosome;translation	-	-	-	11272000000	10109000000	15893000000	15031000000	4	3383000000	2186100000	2470400000	50-	50-		Both DOWN	3	10002000000	11330000000	10063000000	3	4311100000	3519800000	3130600000	3	33.392	33.2349	33.8877	33.8072	31.6557	31.0257	31.2021	33.2196	33.3994	33.2283	32.0054	31.7128	31.5438	23
Tb927.9.11410;Tb927.9.11380	60S ribosomal protein L23, putative;60S ribosomal protein L23, putative	0.204709	-2.28835	0.000111717	3.95188	0.345283	-1.53415	0.00082841	3.08175	GO:0003735;GO:0005730;GO:0005737;GO:0005840;GO:0006412	cytoplasm;nucleolus;ribosome;structural constituent of ribosome;translation	-	-	-	5785600000	8219600000	8627500000	8878000000	4	1566300000	1354200000	1917400000	50-	50-		Both DOWN	3	6409700000	9166800000	7397100000	3	2564800000	2921100000	2446500000	3	32.4298	32.9364	33.0063	33.0476	30.5447	30.3348	30.8365	32.5776	33.0938	32.7843	31.2562	31.4439	31.1881	18
Tb927.3.5050	60S ribosomal protein L4	0.199677	-2.32426	0.000318051	3.4975	0.352962	-1.50241	0.000905621	3.04305	GO:0003729;GO:0003735;GO:0005622;GO:0005730;GO:0005737;GO:0005840;GO:0006412	cytoplasm;intracellular;mRNA binding;nucleolus;ribosome;structural constituent of ribosome;translation	-	-	-	21727000000	21722000000	30645000000	34442000000	4	7014500000	4440400000	4799200000	50-	50-		Both DOWN	3	22787000000	23724000000	17814000000	3	8719300000	7229400000	6755600000	3	34.3388	34.3384	34.8349	35.0034	32.7077	32.048	32.1601	34.4075	34.4656	34.0523	33.0216	32.7512	32.6534	34
Tb927.11.9730;Tb927.10.12680	60S ribosomal protein L34, putative;60S ribosomal protein L34, putative	0.198888	-2.32997	0.00156808	2.80463	0.401368	-1.317	0.000414311	3.38267	GO:0003735;GO:0005622;GO:0005737;GO:0005840;GO:0006412	cytoplasm;intracellular;ribosome;structural constituent of ribosome;translation	-	-	-	3776800000	3085500000	5931100000	6517800000	4	1137600000	661180000	1081800000	50-	50-		Both DOWN	3	3927300000	3687500000	3364900000	3	1678400000	1409200000	1319300000	3	31.8145	31.5229	32.4657	32.6017	30.0833	29.3005	30.0108	31.8709	31.78	31.6479	30.6444	30.3922	30.2971	7
Tb927.8.6160;Tb927.8.6150	40S ribosomal protein S8, putative;40S ribosomal protein S8, putative	0.197221	-2.34212	8.86559e-05	4.05229	0.323645	-1.62751	0.000325252	3.48778	GO:0003735;GO:0005622;GO:0005730;GO:0005737;GO:0005840;GO:0006412	cytoplasm;intracellular;nucleolus;ribosome;structural constituent of ribosome;translation	-	-	-	6666300000	6977900000	8771300000	7960600000	4	1844800000	1117800000	1530500000	50-	50-		Both DOWN	3	6492800000	7298400000	6529800000	3	2544000000	2176300000	1856500000	3	32.6342	32.7001	33.0301	32.8902	30.7808	30.058	30.5114	32.5962	32.7649	32.6044	31.2445	31.0192	30.7899	11
Tb927.9.6070;Tb927.10.11540	40S ribosomal protein S3, putative;40S ribosomal protein S3, putative	0.196143	-2.35002	7.91807e-05	4.10138	0.374919	-1.41535	0.000259047	3.58662	GO:0003676;GO:0003723;GO:0003729;GO:0003735;GO:0005737;GO:0005840;GO:0006412;GO:0015935;GO:0042254	cytoplasm;mRNA binding;nucleic acid binding;ribosome;ribosome biogenesis;RNA binding;small ribosomal subunit;structural constituent of ribosome;translation	-	-	-	10829000000	10164000000	14335000000	13904000000	4	2712200000	1909600000	2620600000	50-	50-		Both DOWN	3	9871400000	10765000000	9293300000	3	4137100000	3809200000	3274900000	3	33.3342	33.2427	33.7388	33.6948	31.3368	30.8306	31.2873	33.2006	33.3256	33.1135	31.946	31.8268	31.6088	20
Tb927.10.9800	60S ribosomal protein L22	0.194305	-2.3636	0.00029915	3.52411	0.284859	-1.81168	0.0780281	1.10775	GO:0003735;GO:0005622;GO:0005730;GO:0005737;GO:0005840;GO:0006412	cytoplasm;intracellular;nucleolus;ribosome;structural constituent of ribosome;translation	-	-	-	683350000	911780000	502670000	864410000	4	175100000	128150000	128430000	50-				3	278510000	1069700000	871200000	3		235450000	186030000	2	29.348	29.7641	28.905	29.6871	27.3836	26.9333	26.9364	28.0532	29.9946	29.6984	25.1215	27.8108	27.471	6
Tb927.11.6510;Tb927.11.6500	40S ribosomal protein S21, putative;40S ribosomal protein S21, putative	0.192962	-2.37361	0.0192257	1.71612	0.328793	-1.60475	0.0559044	1.25255	GO:0003735;GO:0005622;GO:0005737;GO:0005840;GO:0006412;GO:0010608	cytoplasm;intracellular;posttranscriptional regulation of gene expression;ribosome;structural constituent of ribosome;translation	-	-	-	2443500000	1247800000	5437900000	4976100000	4	1034900000	543820000	462620000	50-				3	896760000	1858200000	2354000000	3	413410000	932410000	333970000	3	31.1863	30.2167	32.3404	32.2124	29.9468	29.0186	28.7853	29.7401	30.7913	31.1325	28.623	29.7964	28.3151	3
Tb927.10.6070	universal minicircle sequence binding protein 1	0.192902	-2.37406	0.0473524	1.32466	0.583038	-0.778338	0.00331038	2.48012	GO:0000278;GO:0003676;GO:0003729;GO:0005737;GO:0008270;GO:0031981;GO:0033955	cytoplasm;mitochondrial DNA inheritance;mitotic cell cycle;mRNA binding;nuclear lumen;nucleic acid binding;zinc ion binding	-	-	-	556380000	647410000	2205000000	3241900000	4	288230000	261680000	412290000	50-				3	748520000	969230000	913760000	3	477760000	534650000	521860000	3	29.0515	29.2701	31.0381	31.5942	28.1026	27.9632	28.6191	29.4795	29.8523	29.7672	28.8317	28.994	28.9591	7
Tb927.5.1660	protein phosphatase 2C, putative	0.192715	-2.37546	0.00198679	2.70185	0.307017	-1.70361	0.000110516	3.95658	GO:0003824;GO:0005737;GO:0016311;GO:0016791	catalytic activity;cytoplasm;dephosphorylation;phosphatase activity	-	-	-	1480400000	1562800000	2091000000	2681400000	4	202830000	410580000	516230000	50-	50-		Both DOWN	3	1761500000	1497400000	1841900000	3	569280000	507950000	488800000	3	30.4633	30.5415	30.9615	31.3203	27.5957	28.6131	28.9434	30.7142	30.4798	30.7785	29.0846	28.9201	28.8647	23
Tb927.9.7620;Tb927.9.7590	60S ribosomal protein L11, putative;60S ribosomal protein L11, putative	0.191599	-2.38384	0.000648027	3.18841	0.373659	-1.42021	0.000921084	3.0357	GO:0000315;GO:0003735;GO:0005730;GO:0005737;GO:0005840;GO:0006412	cytoplasm;nucleolus;organellar large ribosomal subunit;ribosome;structural constituent of ribosome;translation	-	-	-	4147500000	4172100000	6988700000	6465900000	4	1241500000	720830000	1166600000	50-	50-		Both DOWN	3	4566000000	4668100000	4343000000	3	2083200000	1525200000	1464800000	3	31.9496	31.9581	32.7024	32.5902	30.2094	29.4251	30.1197	32.0883	32.1202	32.016	30.9562	30.5064	30.4481	17
Tb927.11.14130;Tb927.10.3840	60S ribosomal protein L18a, putative;ribosomal protein L18, putative	0.190463	-2.39242	0.000146332	3.83466	0.353247	-1.50125	0.0022232	2.65302	GO:0003729;GO:0003735;GO:0005730;GO:0005737;GO:0005840;GO:0006412	cytoplasm;mRNA binding;nucleolus;ribosome;structural constituent of ribosome;translation	-	-	-	9554600000	9299900000	11750000000	14767000000	4	2378700000	1690100000	2412400000	50-	50-		Both DOWN	3	9798300000	10352000000	8805100000	3	4310500000	3301700000	2616200000	3	33.1535	33.1146	33.4519	33.7817	31.1475	30.6545	31.1678	33.1899	33.2692	33.0357	32.0052	31.6206	31.2848	17
Tb927.8.1340;Tb927.8.1330	60S ribosomal protein L7a, putative;60S ribosomal protein L7a, putative	0.186383	-2.42365	0.000208747	3.68038	0.321277	-1.63811	0.000425887	3.37071	GO:0003729;GO:0003735;GO:0005730;GO:0005737;GO:0005840;GO:0006412	cytoplasm;mRNA binding;nucleolus;ribosome;structural constituent of ribosome;translation	-	-	-	8965500000	9364700000	14165000000	14627000000	4	2380100000	1806900000	2400100000	50-	50-		Both DOWN	3	9779600000	10890000000	9281200000	3	3684700000	3278200000	2659600000	3	33.0617	33.1246	33.7216	33.7679	31.1484	30.7509	31.1604	33.1871	33.3423	33.1117	31.7789	31.6103	31.3086	21
Tb927.11.6300	40S ribosomal protein S5, putative	0.186185	-2.42519	0.000119995	3.92084	0.301749	-1.72858	0.000533545	3.27283	GO:0003729;GO:0003735;GO:0005730;GO:0005737;GO:0006412;GO:0015935	cytoplasm;mRNA binding;nucleolus;small ribosomal subunit;structural constituent of ribosome;translation	-	-	-	7163300000	7804100000	9640800000	9414500000	4	1971100000	1148000000	1631800000	50-	50-		Both DOWN	3	5733800000	8111100000	6983700000	3	2248300000	2187800000	1848900000	3	32.738	32.8616	33.1665	33.1322	30.8764	30.0965	30.6038	32.4168	32.9173	32.7013	31.0662	31.0268	30.784	17
Tb927.6.720;Tb927.11.11230	60S ribosomal protein L14, putative;40S ribosomal protein L14, putative	0.184932	-2.43493	0.000114791	3.94009	0.34828	-1.52168	0.000694441	3.15836	GO:0003735;GO:0005622;GO:0005730;GO:0005737;GO:0005840;GO:0006412	cytoplasm;intracellular;nucleolus;ribosome;structural constituent of ribosome;translation	-	-	-	5339800000	4467400000	6791500000	6872300000	4	1229300000	855310000	1170800000	50-	50-		Both DOWN	3	4732200000	5660500000	4756900000	3	2108000000	1594800000	1573500000	3	32.3141	32.0568	32.6611	32.6781	30.1952	29.6719	30.1248	32.1399	32.3983	32.1474	30.9732	30.5707	30.5513	18
Tb927.10.5340;Tb927.10.5330;Tb11.v5.1060.1;Tb11.v5.0243.1	40S ribosomal protein S18, putative;40S ribosomal protein S18, putative	0.184741	-2.43643	0.000191687	3.71741	0.320996	-1.63937	0.000617752	3.20919	GO:0000314;GO:0003676;GO:0003723;GO:0003729;GO:0003735;GO:0005622;GO:0005737;GO:0005840;GO:0006412;GO:0031981;GO:0032403	cytoplasm;intracellular;mRNA binding;nuclear lumen;nucleic acid binding;organellar small ribosomal subunit;protein complex binding;ribosome;RNA binding;structural constituent of ribosome;translation	-	-	-	7547000000	9070300000	11936000000	10369000000	4	1855700000	1311000000	2226200000	50-	50-		Both DOWN	3	6892700000	9803400000	7761200000	3	2683800000	2804900000	2362000000	3	32.8133	33.0785	33.4746	33.2716	30.7893	30.288	31.0519	32.6824	33.1906	32.8536	31.3216	31.3853	31.1374	24
Tb927.9.8420;Tb927.9.8070	QM-like protein;QM-like protein	0.179991	-2.474	9.09054e-05	4.04141	0.334387	-1.58041	0.000298312	3.52533	GO:0003735;GO:0005622;GO:0005737;GO:0005840;GO:0006412	cytoplasm;intracellular;ribosome;structural constituent of ribosome;translation	-	-	-	8229300000	8668100000	11983000000	12818000000	4	2058800000	1583600000	1986600000	50-	50-		Both DOWN	3	7213500000	9339900000	8525000000	3	3033600000	2830200000	2522100000	3	32.9381	33.0131	33.4803	33.5775	30.9392	30.5606	30.8877	32.7481	33.1208	32.9891	31.4984	31.3983	31.232	23
Tb927.2.5910;Tb927.10.15120	40S ribosomal protein S13, putative;40S ribosomal protein S13, putative	0.179498	-2.47796	0.000152894	3.81561	0.341102	-1.55172	0.000644929	3.19049	GO:0003735;GO:0005622;GO:0005737;GO:0005840;GO:0006412;GO:0035869	ciliary transition zone;cytoplasm;intracellular;ribosome;structural constituent of ribosome;translation	-	-	-	3510100000	5642900000	4275500000	4130500000	4	1030600000	659600000	673660000	50-	50-		Both DOWN	3	2753200000	3719400000	3108900000	3	1224000000	1079400000	964870000	3	31.7089	32.3938	31.9934	31.9437	29.9408	29.297	29.3274	31.3585	31.7924	31.5338	30.189	30.0076	29.8458	17
Tb927.10.4120.2;Tb927.10.4110;Tb927.10.4120.1	60S ribosomal protein L30	0.178434	-2.48654	0.000173703	3.76019	0.325012	-1.62143	0.000816608	3.08799	GO:0003735;GO:0005737;GO:0005840;GO:0006412	cytoplasm;ribosome;structural constituent of ribosome;translation	-	-	-	3847400000	4558600000	5835000000	6123300000	4	827730000	733330000	1164200000	50-	50-		Both DOWN	3	3857900000	5771100000	4952300000	3	1474000000	1654900000	1610200000	3	31.8412	32.0859	32.4421	32.5117	29.6246	29.4499	30.1167	31.8452	32.4262	32.2055	30.4571	30.6241	30.5846	12
Tb927.11.11830;Tb927.11.11820	40S ribosomal protein S17, putative;40S ribosomal protein S17, putative	0.178368	-2.48707	0.000312496	3.50516	0.351603	-1.50798	0.00709882	2.14881	GO:0003735;GO:0005622;GO:0005737;GO:0005840;GO:0006412	cytoplasm;intracellular;ribosome;structural constituent of ribosome;translation	-	-	-	4698600000	6542600000	6411400000	5788000000	4	1449200000	691900000	994690000	50-	50-		Both DOWN	3	2826200000	5536400000	4310800000	3	1468800000	1575200000	1412000000	3	32.1296	32.6072	32.578	32.4304	30.4326	29.366	29.8897	31.3962	32.3663	32.0053	30.452	30.5529	30.3951	15
Tb927.7.2370;Tb927.7.2340	40S ribosomal protein S15, putative;40S ribosomal protein S15, putative	0.178101	-2.48923	0.000243803	3.61296	0.33805	-1.56469	0.000682081	3.16616	GO:0003735;GO:0005730;GO:0005737;GO:0005840;GO:0006412;GO:0015935	cytoplasm;nucleolus;ribosome;small ribosomal subunit;structural constituent of ribosome;translation	-	-	-	4929400000	5045000000	6304700000	6553800000	4	1066000000	667920000	1316000000	50-	50-		Both DOWN	3	4181800000	5633400000	4819900000	3	1769800000	1413200000	1764400000	3	32.1988	32.2322	32.5538	32.6097	29.9896	29.3151	30.2935	31.9615	32.3914	32.1664	30.7209	30.3963	30.7165	14
Tb927.7.1750;Tb927.7.1740;Tb927.7.1730;REV__Tb927.3.3460	60S ribosomal protein L7, putative;60S ribosomal protein L7, putative;60S ribosomal protein L7, putative	0.176992	-2.49824	0.00028635	3.5431	0.336123	-1.57294	0.000129199	3.88874	GO:0003729;GO:0003735;GO:0005730;GO:0005737;GO:0005840;GO:0042254	cytoplasm;mRNA binding;nucleolus;ribosome;ribosome biogenesis;structural constituent of ribosome	-	-	-	7745900000	8907600000	13388000000	13189000000	4	1937600000	1520900000	2280100000	50-	50-		Both DOWN	3	8206200000	9813100000	8664400000	3	3313200000	2810100000	2845700000	3	32.8508	33.0524	33.6402	33.6186	30.8516	30.5023	31.0865	32.9341	33.1921	33.0125	31.6256	31.388	31.4061	27
Tb927.9.3990;Tb927.9.3920	ribosomal protein S7, putative;ribosomal protein S7, putative	0.176971	-2.49841	0.000231119	3.63616	0.340146	-1.55577	0.000874054	3.05846	GO:0003735;GO:0005622;GO:0005737;GO:0005840;GO:0006412	cytoplasm;intracellular;ribosome;structural constituent of ribosome;translation	-	-	-	8747900000	8378000000	12872000000	12638000000	4	2254000000	1382200000	2022800000	50-	50-		Both DOWN	3	8934300000	9929300000	8311800000	3	3712600000	2997100000	2533900000	3	33.0263	32.964	33.5835	33.557	31.0698	30.3643	30.9137	33.0567	33.209	32.9525	31.7898	31.4809	31.2387	21
Tb927.11.4300;Tb927.10.9880	60S ribosomal protein L18, putative;60S ribosomal protein L18, putative	0.176828	-2.49958	0.000663591	3.1781	0.313884	-1.6717	0.000130312	3.88502	GO:0003735;GO:0005622;GO:0005730;GO:0005737;GO:0005840;GO:0006412	cytoplasm;intracellular;nucleolus;ribosome;structural constituent of ribosome;translation	-	-	-	5516400000	6043400000	9359800000	7976900000	4	1661000000	798190000	1373100000	50-	50-		Both DOWN	3	5420800000	7010700000	6072800000	3	1863600000	1902600000	2042000000	3	32.3611	32.4927	33.1238	32.8932	30.6294	29.5722	30.3548	32.3359	32.7069	32.4997	30.7954	30.8253	30.9273	15
Tb927.4.1100;Tb927.11.680;Tb11.0880	chrXI additional, unordered contigs;ribosomal protein L21E (60S), putative;ribosomal protein L21E (60S), putative	0.17585	-2.50758	0.00015637	3.80585	0.314555	-1.66861	0.0003218	3.49241	GO:0003735;GO:0005622;GO:0005730;GO:0005840;GO:0006412	intracellular;nucleolus;ribosome;structural constituent of ribosome;translation	-	-	-	5674600000	5106200000	7549200000	8115200000	4	1124100000	921500000	1442200000	50-	50-		Both DOWN	3	5409400000	6706600000	5362000000	3	2014200000	1883600000	1600000000	3	32.4019	32.2496	32.8137	32.918	30.0661	29.7794	30.4256	32.3328	32.6429	32.3201	30.9076	30.8108	30.5754	15
Tb927.10.5370;Tb927.10.5360	40S ribosomal protein S10, putative;40S ribosomal protein S10, putative	0.175214	-2.51281	0.000354056	3.45093	0.381235	-1.39125	0.000105901	3.9751	GO:0003723;GO:0003729;GO:0005737;GO:0006412;GO:0010608	cytoplasm;mRNA binding;posttranscriptional regulation of gene expression;RNA binding;translation	-	-	-	5231200000	4719200000	7594300000	7461800000	4	1141900000	767910000	1376300000	50-	50-		Both DOWN	3	4875000000	6034500000	5553300000	3	2055800000	2109600000	2110800000	3	32.2845	32.1359	32.8223	32.7969	30.0888	29.5164	30.3581	32.1828	32.4906	32.3707	30.9371	30.9743	30.9751	15
Tb927.4.1800;Tb927.4.1790	ribosomal protein L3, putative;Mitochondrial ribosomal protein L3	0.174939	-2.51508	0.00220369	2.65685	0.368782	-1.43916	0.00101942	2.99165	GO:0003735;GO:0005622;GO:0005762;GO:0005840;GO:0006412	intracellular;mitochondrial large ribosomal subunit;ribosome;structural constituent of ribosome;translation	-	-	-	10073000000	10751000000	22335000000	23541000000	4	3725200000	2464100000	2562000000	50-	50-		Both DOWN	3	10007000000	11754000000	9071000000	3	4319100000	3865500000	3185700000	3	33.2298	33.3238	34.3786	34.4545	31.7947	31.1984	31.2546	33.2203	33.4524	33.0786	32.0081	31.848	31.569	35
Tb927.7.5020;Tb927.7.5000;Tb11.v5.0182.1;Tb11.v5.0181.1	60S ribosomal protein L19, putative;60S ribosomal protein L19, putative	0.174264	-2.52065	0.000138688	3.85796	0.266391	-1.90838	0.000347522	3.45902	GO:0003735;GO:0005622;GO:0005730;GO:0005737;GO:0005840;GO:0006412;GO:0042254	cytoplasm;intracellular;nucleolus;ribosome;ribosome biogenesis;structural constituent of ribosome;translation	-	-	-	3270900000	4069900000	5244900000	5351600000	4	952100000	650980000	741290000	50-	50-		Both DOWN	3	3855400000	3709400000	3278600000	3	1178600000	848340000	861640000	3	31.607	31.9223	32.2883	32.3173	29.8265	29.278	29.4655	31.8442	31.7885	31.6104	30.1344	29.6601	29.6825	13
Tb927.8.1110;Tb927.10.5610	40S ribosomal protein S9, putative;40S ribosomal protein S9, putative	0.17368	-2.5255	0.000148615	3.82794	0.326443	-1.6151	0.000209787	3.67822	GO:0003723;GO:0003735;GO:0005622;GO:0005730;GO:0005737;GO:0005840;GO:0006412;GO:0015935;GO:0019843;GO:0031981;GO:0097014	ciliary cytoplasm;cytoplasm;intracellular;nuclear lumen;nucleolus;ribosome;RNA binding;rRNA binding;small ribosomal subunit;structural constituent of ribosome;translation	-	-	-	9058600000	9334300000	12666000000	13489000000	4	1981400000	1451900000	2369500000	50-	50-		Both DOWN	3	8584400000	11097000000	8859000000	3	3236400000	3158100000	2922300000	3	33.0766	33.1199	33.5602	33.6511	30.8839	30.4353	31.1419	32.9991	33.3694	33.0445	31.5917	31.5564	31.4445	17
Tb927.3.4360;Tb927.11.6140	40S ribosomal protein S15A, putative;40S ribosomal protein S15A, putative	0.172807	-2.53276	0.00016778	3.77526	0.333874	-1.58262	0.00173818	2.75991	GO:0000314;GO:0003735;GO:0005737;GO:0005840;GO:0006412	cytoplasm;organellar small ribosomal subunit;ribosome;structural constituent of ribosome;translation	-	-	-	3898400000	5182600000	6629000000	6396400000	4	835140000	841270000	1188700000	50-	50-		Both DOWN	3	3287800000	5042900000	4923700000	3	1515700000	1555200000	1354400000	3	31.8602	32.271	32.6261	32.5746	29.6374	29.648	30.1467	31.6145	32.2316	32.1971	30.4973	30.5345	30.335	9
Tb927.9.15210;Tb927.10.1590	ribosomal protein L36, putative;ribosomal protein L36, putative	0.171369	-2.54483	6.26756e-06	5.2029	0.312277	-1.6791	0.00855986	2.06753	GO:0003735;GO:0005622;GO:0005730;GO:0005737;GO:0005840;GO:0006412	cytoplasm;intracellular;nucleolus;ribosome;structural constituent of ribosome;translation	-	-	-	3768400000	4230500000	3561900000	3650700000	4	752780000	656460000	545840000	50-	50-		Both DOWN	3	2089700000	4011900000	2573000000	3	735530000	1165200000	808150000	3	31.8113	31.9782	31.73	31.7655	29.4877	29.2901	29.0239	30.9606	31.9016	31.2608	29.4542	30.1179	29.59	6
Tb927.6.4980;Tb927.11.7705;Tb11.0390;Tb11.0290	chrXI additional, unordered contigs;chrXI additional, unordered contigs;ribosomal protein S11, putative;40S ribosomal protein S14	0.170977	-2.54812	0.00020251	3.69355	0.354849	-1.49472	4.98869e-05	4.30201	GO:0003735;GO:0005730;GO:0005737;GO:0005840;GO:0006412;GO:0015935	cytoplasm;nucleolus;ribosome;small ribosomal subunit;structural constituent of ribosome;translation	-	-	-	3753900000	3543900000	4961400000	5650300000	4	695590000	599300000	1001700000	50-	50-		Both DOWN	3	3509700000	3804700000	3314900000	3	1331500000	1274400000	1165900000	3	31.8057	31.7227	32.2081	32.3957	29.3737	29.1587	29.8998	31.7087	31.8251	31.6263	30.3104	30.2472	30.1188	10
Tb927.11.4820;Tb927.10.14580	60S ribosomal protein L17, putative;60S ribosomal protein L17, putative	0.170906	-2.54873	0.00055859	3.25291	0.310576	-1.68698	0.0015206	2.81799	GO:0003735;GO:0005730;GO:0005737;GO:0005840;GO:0006412;GO:0015934	cytoplasm;large ribosomal subunit;nucleolus;ribosome;structural constituent of ribosome;translation	-	-	-	3500200000	3987700000	6333400000	3962700000	4	833020000	493560000	952960000	50-	50-		Both DOWN	3	2664500000	4016200000	3110100000	3	1048700000	1148900000	843190000	3	31.7048	31.8929	32.5603	31.8838	29.6338	28.8787	29.8278	31.3112	31.9032	31.5343	29.966	30.0976	29.6513	11
Tb927.9.15190	ribosomal protein L15, putative	0.170187	-2.5548	0.000306234	3.51395	0.348944	-1.51893	6.90185e-05	4.16103	GO:0003735;GO:0005622;GO:0005840;GO:0006412	intracellular;ribosome;structural constituent of ribosome;translation	-	-	-	3114900000	4529200000	5949000000	5775500000	4	758250000	710970000	1003000000	50-	50-		Both DOWN	3	3800700000	4403900000	4361600000	3	1532800000	1501400000	1350700000	3	31.5365	32.0766	32.47	32.4273	29.4981	29.4052	29.9017	31.8236	32.0361	32.0222	30.5135	30.4837	30.3311	7
Tb927.11.6200;Tb927.11.6180	60S ribosomal protein L28, putative;60S ribosomal protein L28, putative	0.158751	-2.65517	0.000302692	3.519	0.28659	-1.80294	0.000150382	3.8228	GO:0003729;GO:0003735;GO:0005737;GO:0005840;GO:0006412	cytoplasm;mRNA binding;ribosome;structural constituent of ribosome;translation	-	-	-	4063300000	4195900000	5763600000	6368500000	4	916950000	532800000	978100000	50-	50-		Both DOWN	3	3826900000	4292800000	3641000000	3	1297400000	1029200000	1043900000	3	31.92	31.9663	32.4243	32.5683	29.7723	28.989	29.8654	31.8335	31.9993	31.7617	30.273	29.9389	29.9593	11
Tb927.11.15900;Tb927.11.15880	60S ribosomal protein L27, putative;60S ribosomal protein L27, putative	0.15855	-2.65699	0.000703539	3.15271	0.327062	-1.61236	0.00038561	3.41385	GO:0003735;GO:0005622;GO:0005730;GO:0005737;GO:0005840;GO:0006412	cytoplasm;intracellular;nucleolus;ribosome;structural constituent of ribosome;translation	-	-	-	4571000000	6236900000	9417300000	10616000000	4	1132100000	1072700000	1462600000	50-	50-		Both DOWN	3	5592900000	7576700000	5917600000	3	2163800000	2153800000	1925100000	3	32.0899	32.5382	33.1327	33.3055	30.0764	29.9986	30.4459	32.381	32.8189	32.4624	31.0109	31.0042	30.8423	16
Tb927.5.1610;Tb927.4.3550;Tb927.4.770	60S ribosomal protein L13a, putative;ubiquitin-protein ligase, putative;60S ribosomal protein L13a, putative	0.156846	-2.67257	0.000177977	3.74964	0.317917	-1.65328	0.001143	2.94195	GO:0003735;GO:0004842;GO:0005634;GO:0005730;GO:0005737;GO:0005840;GO:0006412;GO:0015934	cytoplasm;large ribosomal subunit;nucleolus;nucleus;ribosome;structural constituent of ribosome;translation;ubiquitin-protein transferase activity	-	-	-	7605800000	9103500000	11214000000	12115000000	4	1770900000	1093000000	1846000000	50-	50-		Both DOWN	3	8201400000	9801100000	9049200000	3	3506100000	2855300000	2238800000	3	32.8245	33.0838	33.3846	33.4961	30.7218	30.0256	30.7818	32.9332	33.1903	33.0751	31.7072	31.411	31.0601	19
Tb927.10.7340;Tb927.10.7330	40S ribosomal protein S24E, putative;40S ribosomal protein S24E, putative	0.156003	-2.68036	0.00075486	3.12213	0.348603	-1.52034	3.76687e-05	4.42402	GO:0003735;GO:0005622;GO:0005730;GO:0005737;GO:0005840;GO:0006412;GO:0031981;GO:0097014	ciliary cytoplasm;cytoplasm;intracellular;nuclear lumen;nucleolus;ribosome;structural constituent of ribosome;translation	-	-	-	2644600000	2756300000	4163700000	4741200000	4	740020000	344820000	588970000	50-	50-		Both DOWN	3	2508600000	2791700000	2465300000	3	956090000	906580000	844440000	3	31.3004	31.3601	31.9552	32.1426	29.463	28.3613	29.1336	31.2242	31.3785	31.1991	29.8326	29.7559	29.6534	11
Tb927.10.560	40S ribosomal proteins S11, putative	0.154999	-2.68967	0.000631477	3.19964	0.323061	-1.63012	0.079417	1.10009	GO:0000314;GO:0003729;GO:0003735;GO:0005622;GO:0005840;GO:0006412	intracellular;mRNA binding;organellar small ribosomal subunit;ribosome;structural constituent of ribosome;translation	-	-	-	1574900000	814730000	1235300000	1396700000	4	246730000	121970000	215060000	50-				3	1451900000	1122700000	1043900000	3	455100000		324230000	2	30.5526	29.6017	30.2022	30.3794	27.8784	26.862	27.6802	30.4353	30.0643	29.9593	28.7616	24.9422	28.2724	14
Tb927.11.8200	ribosomal protein S26, putative	0.153151	-2.70697	0.000549136	3.26032	0.335446	-1.57585	0.000850783	3.07018	GO:0003729;GO:0003735;GO:0005622;GO:0005840;GO:0006412	intracellular;mRNA binding;ribosome;structural constituent of ribosome;translation	-	-	-	2974100000	3431600000	4267700000	6539000000	4	562970000	552080000	862020000	50-	50-		Both DOWN	3	2695100000	3566200000	2800700000	3	1071000000	1116900000	851910000	3	31.4698	31.6762	31.9908	32.6064	29.0685	29.0403	29.6831	31.3277	31.7317	31.3831	29.9963	30.0569	29.6661	6
Tb927.9.9210;Tb927.11.3000	60S ribosomal protein L37, putative;60S ribosomal protein L37, putative	0.152217	-2.7158	0.0154707	1.81049	0.3632	-1.46116	0.00140805	2.85138	GO:0003735;GO:0005622;GO:0005730;GO:0005840;GO:0006412	intracellular;nucleolus;ribosome;structural constituent of ribosome;translation	-	-	-	925100000	1257000000	2441400000	3109400000	4		267960000	320580000	50-	50-		Both DOWN	2	1053500000	1550400000	1097200000	3	425930000	475870000	442440000	3	29.785	30.2273	31.1851	31.534	24.9996	27.9974	28.2561	29.9725	30.53	30.0312	28.666	28.826	28.7209	7
Tb927.10.190;REV__Tb927.3.5050	40S ribosomal protein S6, putative	0.150838	-2.72893	0.00117025	2.93172	0.327582	-1.61007	0.00215953	2.66564	GO:0001558;GO:0003729;GO:0003735;GO:0005622;GO:0005840;GO:0006412;GO:0042127	intracellular;mRNA binding;regulation of cell growth;regulation of cell proliferation;ribosome;structural constituent of ribosome;translation	-	-	-	4956400000	5038900000	9069000000	10754000000	4	1323800000	759490000	1290000000	50-	50-		Both DOWN	3	5812600000	5834000000	5310700000	3	2413200000	1748500000	1393200000	3	32.2066	32.2305	33.0783	33.3242	30.302	29.5005	30.2647	32.4365	32.4418	32.3063	31.1683	30.7035	30.3758	18
Tb927.10.6370;Tb927.10.220	60S ribosomal protein L37a, putative;60S ribosomal proteins L37, putative	0.146498	-2.77104	0.000930389	3.03134	0.318618	-1.6501	0.000125348	3.90188	GO:0003735;GO:0005622;GO:0005730;GO:0005737;GO:0005840;GO:0006412;GO:0008270	cytoplasm;intracellular;nucleolus;ribosome;structural constituent of ribosome;translation;zinc ion binding	-	-	-	1364200000	1792200000	2464700000	3041300000	4	227900000	262530000	461340000	50-	50-		Both DOWN	3	1668000000	2096700000	1748300000	3	615850000	548270000	592420000	3	30.3454	30.7391	31.1988	31.502	27.7638	27.9679	28.7813	30.6355	30.9655	30.7033	29.198	29.0303	29.142	6
Tb927.10.1090;Tb927.10.1080	40S ribosomal protein S23, putative;40S ribosomal protein S23, putative	0.145633	-2.77959	0.000979115	3.00917	0.34164	-1.54945	0.000655308	3.18355	GO:0003723;GO:0003735;GO:0005622;GO:0005730;GO:0005737;GO:0005840;GO:0006412;GO:0015935	cytoplasm;intracellular;nucleolus;ribosome;RNA binding;small ribosomal subunit;structural constituent of ribosome;translation	-	-	-	3630600000	4020400000	7115200000	8889200000	4	844240000	721410000	1018100000	50-	50-		Both DOWN	3	4287900000	4985300000	4206200000	3	1694700000	1661900000	1248500000	3	31.7576	31.9047	32.7283	33.0494	29.6531	29.4262	29.9232	31.9976	32.215	31.9699	30.6584	30.6302	30.2175	10
Tb927.4.1860	ribosomal protein S19, putative	0.144876	-2.78711	0.00139728	2.85472	0.332979	-1.5865	0.0017142	2.76594	GO:0003735;GO:0005622;GO:0005840;GO:0006412	intracellular;ribosome;structural constituent of ribosome;translation	-	-	-	4401800000	4693500000	10880000000	8816900000	4	1342500000	814860000	971120000	50-	50-		Both DOWN	3	3867800000	5803800000	5097800000	3	1889300000	1616200000	1412400000	3	32.0354	32.128	33.341	33.0376	30.3223	29.602	29.8551	31.8489	32.4343	32.2472	30.8152	30.59	30.3955	13
Tb927.1.3180	40S ribosomal protein S11, putative	0.143092	-2.80498	0.00122628	2.91141	0.400001	-1.32192	9.75781e-05	4.01065	GO:0003735;GO:0005622;GO:0005730;GO:0005737;GO:0005840;GO:0006412	cytoplasm;intracellular;nucleolus;ribosome;structural constituent of ribosome;translation	-	-	-	5546400000	5257400000	10579000000	13364000000	4	1353800000	1041900000	1333300000	50-	50-		Both DOWN	3	5669600000	6282900000	6172200000	3	2625000000	2412600000	2212300000	3	32.3689	32.2917	33.3005	33.6376	30.3344	29.9566	30.3124	32.4006	32.5488	32.5231	31.2897	31.1679	31.0429	15
Tb927.9.5690	60S acidic ribosomal protein, putative	0.142916	-2.80676	0.000276658	3.55806	0.314078	-1.6708	0.00387532	2.41169	GO:0003735;GO:0005622;GO:0005737;GO:0005840;GO:0006412;GO:0006414	cytoplasm;intracellular;ribosome;structural constituent of ribosome;translation;translational elongation	-	-	-	2592100000	2759300000	4049800000	3844900000	4	430070000	327570000	662170000	50-	50-		Both DOWN	3	2330800000	4360700000	3046800000	3	1024900000	1101500000	932190000	3	31.2715	31.3617	31.9152	31.8403	28.68	28.2872	29.3026	31.1182	32.0219	31.5046	29.9328	30.0368	29.796	9
Tb927.3.3320;Tb927.3.3310	60S ribosomal protein L13, putative;60S ribosomal protein L13, putative	0.141319	-2.82297	0.00158266	2.80061	0.290629	-1.78275	0.00627342	2.2025	GO:0003735;GO:0005622;GO:0005730;GO:0005737;GO:0005840;GO:0006412	cytoplasm;intracellular;nucleolus;ribosome;structural constituent of ribosome;translation	-	-	-	7982400000	6370500000	12973000000	14973000000	4	2146500000	911230000	1425500000	50-	50-		Both DOWN	3	7908400000	7418900000	6394200000	3	3170700000	1669500000	1472700000	3	32.8942	32.5688	33.5948	33.8016	30.9993	29.7632	30.4088	32.8807	32.7886	32.5741	31.5622	30.6368	30.4558	21
Tb927.9.1850;Tb927.9.1810	60S ribosomal protein L35, putative;60S ribosomal protein L35, putative	0.140511	-2.83125	0.00203091	2.69231	0.42813	-1.22388	0.0053471	2.27188	GO:0003735;GO:0005622;GO:0005730;GO:0005737;GO:0005840;GO:0006412	cytoplasm;intracellular;nucleolus;ribosome;structural constituent of ribosome;translation	-	-	-	1125200000	2387700000	3029800000	3041100000	4	490950000	256850000	262170000	50-	50-		Both DOWN	3	998180000	1298700000	921770000	3	541660000	365650000	470690000	3	30.0675	31.153	31.4966	31.5019	28.871	27.9364	27.9659	29.8947	30.2744	29.7798	29.0128	28.4459	28.8102	14
Tb927.9.14370;Tb927.8.6180	60S ribosomal protein L26, putative;60S ribosomal protein L26, putative	0.139951	-2.83701	0.00155671	2.80779	0.353046	-1.50207	0.000864983	3.06299	GO:0003735;GO:0005730;GO:0005737;GO:0006412;GO:0015934;GO:0031981;GO:0097014	ciliary cytoplasm;cytoplasm;large ribosomal subunit;nuclear lumen;nucleolus;structural constituent of ribosome;translation	-	-	-	3017900000	3020000000	7252400000	7161900000	4	782200000	638110000	726420000	50-	50-		Both DOWN	3	2675800000	3525700000	3162400000	3	1255700000	1111900000	938290000	3	31.4909	31.4919	32.7558	32.7377	29.543	29.2492	29.4362	31.3173	31.7153	31.5584	30.2258	30.0504	29.8055	14
Tb927.9.14000;Tb927.8.6030	60S ribosomal protein L12, putative;60S ribosomal protein L12, putative	0.138874	-2.84815	0.00158595	2.79971	0.349967	-1.51471	0.00184478	2.73405	GO:0003735;GO:0005622;GO:0005840;GO:0006412;GO:0032403	intracellular;protein complex binding;ribosome;structural constituent of ribosome;translation	-	-	-	2349500000	2514000000	5097900000	5651000000	4	678850000	373020000	574250000	50-	50-		Both DOWN	3	2638300000	2891300000	2508300000	3	1197300000	870940000	744760000	3	31.1297	31.2273	32.2473	32.3959	29.3385	28.4747	29.0971	31.297	31.4291	31.2241	30.1571	29.698	29.4722	5
Tb927.10.5030;Tb927.7.3680	ubiquitin/ribosomal protein S27a, putative;ubiquitin/ribosomal protein S27a, putative	0.13736	-2.86397	0.00614814	2.21126	0.407843	-1.29392	0.0199929	1.69913	GO:0003735;GO:0005515;GO:0005622;GO:0005737;GO:0005840;GO:0006412;GO:0020037;GO:0042254	cytoplasm;heme binding;intracellular;protein binding;ribosome;ribosome biogenesis;structural constituent of ribosome;translation	-	-	-	595150000	1293100000	2143700000	2185700000	4	337290000	136430000	166820000	50-	50-		Both DOWN	3	564560000	1092900000	678220000	3	380790000	248730000	323070000	3	29.1487	30.2682	30.9975	31.0254	28.3294	27.0236	27.3137	29.0726	30.0255	29.3372	28.5044	27.89	28.2673	5
Tb927.4.2180	60S ribosomal protein L35a, putative	0.126164	-2.98663	0.00139256	2.85619	0.357322	-1.4847	0.000907961	3.04193	GO:0003735;GO:0005622;GO:0005840;GO:0006412	intracellular;ribosome;structural constituent of ribosome;translation	-	-	-	4662700000	4591700000	10367000000	11915000000	4	924070000	880690000	1179300000	50-	50-		Both DOWN	3	4509400000	5468600000	4461900000	3	2055400000	1614200000	1490100000	3	32.1185	32.0964	33.2713	33.4721	29.7834	29.7141	30.1353	32.0703	32.3485	32.055	30.9368	30.5882	30.4728	15
Tb927.9.11490;Tb927.9.11470	60S ribosomal protein L29;60S ribosomal protein L29	0.125481	-2.99445	0.000137469	3.8618	0.268613	-1.8964	0.000162773	3.78842	GO:0003723;GO:0003735;GO:0005730;GO:0005737;GO:0006412	cytoplasm;nucleolus;RNA binding;structural constituent of ribosome;translation	-	-	-	2630500000	3049200000	4034400000	4215400000	4	508850000	298000000	504070000	50-	50-		Both DOWN	3	3119600000	3807500000	2787500000	3	906410000	825980000	877080000	3	31.2927	31.5058	31.9097	31.973	28.9227	28.1507	28.909	31.5387	31.8262	31.3763	29.7556	29.6215	29.7081	7
Tb927.9.12240;Tb927.9.12200	60S ribosomal subunit protein L31, putative;60S ribosomal subunit protein L31, putative	0.124934	-3.00077	0.000822235	3.085	0.333584	-1.58388	0.00281475	2.55056	GO:0003735;GO:0005622;GO:0005730;GO:0005737;GO:0005840;GO:0006412	cytoplasm;intracellular;nucleolus;ribosome;structural constituent of ribosome;translation	-	-	-	4539100000	4268200000	9787700000	9582200000	4	933800000	726280000	980130000	50-	50-		Both DOWN	3	4419700000	4585500000	4533200000	3	2008300000	1394800000	1113100000	3	32.0798	31.991	33.1883	33.1577	29.7985	29.436	29.8684	32.0413	32.0944	32.0779	30.9033	30.3774	30.0519	15
Tb927.2.6090;Tb927.11.3230	60S ribosomal protein L44;60S ribosomal protein L44	0.12473	-3.00311	0.00161409	2.79207	0.411532	-1.28092	0.00158173	2.80087	GO:0003735;GO:0005622;GO:0005840;GO:0006412	intracellular;ribosome;structural constituent of ribosome;translation	-	-	-	1933500000	2163600000	4666200000	5021200000	4	461530000	304630000	523350000	50-	50-		Both DOWN	3	2192400000	2292400000	2493800000	3	1152700000	935610000	783610000	3	30.8486	31.0108	32.1196	32.2254	28.7818	28.1825	28.9632	31.0299	31.0942	31.2157	30.1024	29.8013	29.5456	10
Tb927.7.5180;Tb927.7.5170	60S ribosomal protein L25;60S ribosomal protein L23a, putative	0.113252	-3.14239	0.00262215	2.58134	0.356729	-1.4871	0.00144897	2.83894	GO:0003723;GO:0003735;GO:0005622;GO:0005730;GO:0005737;GO:0005840;GO:0006412;GO:0042254	cytoplasm;intracellular;nucleolus;ribosome;ribosome biogenesis;RNA binding;structural constituent of ribosome;translation	-	-	-	6304700000	5082900000	16153000000	14820000000	4	1348200000	834870000	1415000000	50-	50-		Both DOWN	3	5353200000	6356000000	5603100000	3	2341700000	2246400000	1587700000	3	32.5538	32.243	33.9111	33.7868	30.3284	29.637	30.3982	32.3178	32.5655	32.3836	31.1249	31.065	30.5643	16
Tb927.11.7685;Tb927.11.7675	ribosomal protein S10p/S20;ribosomal protein S10p/S20	0.111686	-3.16248	0.000542978	3.26522	0.314315	-1.66972	0.0214251	1.66908			-	-	-	2391200000	3604200000	5119500000	4672000000	4	468910000	267110000	586360000	50-	50-		Both DOWN	3	1270800000	3406800000	2350500000	3	795080000	640370000	773590000	3	31.1551	31.747	32.2534	32.1214	28.8047	27.9929	29.1272	30.2431	31.6658	31.1303	29.5665	29.2543	29.527	11
Tb927.10.3280;Tb927.9.2020	60S ribosomal proteins L38, putative;60S ribosomal protein L38, putative	0.103088	-3.27804	0.00111608	2.9523	0.273758	-1.86903	0.0202659	1.69323	GO:0003735;GO:0005622;GO:0005737;GO:0005840;GO:0006412;GO:0031981;GO:0097014	ciliary cytoplasm;cytoplasm;intracellular;nuclear lumen;ribosome;structural constituent of ribosome;translation	-	-	-	1019400000	1550200000	3251500000	2397600000	4	160870000	195180000	279390000	50-	50-		Both DOWN	3	914360000	1858700000	1533300000	3	228880000	617590000	332430000	3	29.9251	30.5298	31.5985	31.1589	27.2613	27.5402	28.0577	29.7682	30.7916	30.514	27.77	29.2021	28.3085	6
Tb927.10.13517	40S ribosomal protein S27-like, putative	0.102567	-3.28536	0.00216776	2.66399	0.349392	-1.51708	0.00131266	2.88185			-	-	-	1573000000	2566900000	5159000000	4569600000	4	306720000	227090000	533030000	50-	50-		Both DOWN	3	1985500000	2703000000	2739900000	3	748610000	978210000	868600000	3	30.5509	31.2574	32.2644	32.0894	28.1923	27.7587	28.9896	30.8869	31.3319	31.3515	29.4796	29.8656	29.6941	5
Tb927.5.1110;Tb927.11.16280	60S ribosomal protein L8, putative;60S ribosomal protein L8, putative	0.0994226	-3.33028	0.00257907	2.58854	0.311432	-1.68301	0.00251176	2.60002	GO:0003735;GO:0005622;GO:0005730;GO:0005840;GO:0006412;GO:0032403	intracellular;nucleolus;protein complex binding;ribosome;structural constituent of ribosome;translation	-	-	-	6559200000	5970100000	17120000000	20474000000	4	1313600000	968540000	1455400000	50-	50-		Both DOWN	3	4622400000	7311800000	6561000000	3	2295200000	1844200000	1620600000	3	32.6109	32.4751	33.995	34.2531	30.2909	29.8512	30.4388	32.106	32.7676	32.6113	31.096	30.7803	30.5939	21
Tb927.9.15420	60S ribosomal protein L32	0.0985016	-3.34371	0.00166327	2.77904	0.266396	-1.90835	0.00155728	2.80763	GO:0003735;GO:0005622;GO:0005840;GO:0006412	intracellular;ribosome;structural constituent of ribosome;translation	-	-	-	2924600000	2883000000	7194800000	8064600000	4	598270000	349490000	608590000	50-	50-		Both DOWN	3	1779500000	2979600000	2011600000	3	525820000	664110000	613760000	3	31.4456	31.4249	32.7443	32.909	29.1562	28.3807	29.1809	30.7288	31.4725	30.9057	28.97	29.3068	29.1931	13
Tb927.11.11725;Tb927.11.11475	ribosomal protein S14p/S29e;ribosomal protein S14p/S29e	0.0934842	-3.41913	0.00179549	2.74582	0.182954	-2.45045	0.0157432	1.80291			-	-	-	937300000	2100100000	2730600000	3635800000	4	153120000	210460000	295750000	50-	50-		Both DOWN	3	666430000	1934600000	1768600000	3	187110000	393940000	218390000	3	29.8039	30.9678	31.3466	31.7596	27.1901	27.649	28.1398	29.3119	30.8494	30.72	27.4793	28.5534	27.7023	5
Tb927.7.5230;REV__Tb927.11.5510;Tb927.5.210	expression site-associated gene 3 (ESAG3), degenerate;lanosterol synthase	1.80823	0.854574	0.0502566	1.29881	1.44299	0.529065	0.00704005	2.15242	GO:0000250;GO:0003824;GO:0005737;GO:0016021;GO:0016126;GO:0016866	catalytic activity;cytoplasm;integral component of membrane;intramolecular transferase activity;lanosterol synthase activity;sterol biosynthetic process	-	-	-	314090000	323290000			2	544570000	638920000	545300000					3	474370000	396090000	426760000	3	650530000	657640000	563710000	3	28.2266	28.2683	26.0775	25.9463	29.0205	29.2511	29.0225	28.8214	28.5613	28.6688	29.277	29.2927	29.0704	21
Tb927.10.6010;Tb11.v5.0195.1	Cohesin subunit SCC3, putative	1.49458	0.579736	0.0503122	1.29833	1.22253	0.289871	0.157323	0.803209	GO:0005488;GO:0005634	binding;nucleus	-	-	-	169150000	190970000	206200000	115470000	4	226090000	248850000	289300000					3	186300000	208150000	202770000	3	256700000	277280000	196140000	3	27.3337	27.5088	27.6195	26.7829	27.7523	27.8907	28.108	27.4731	27.633	27.5953	27.9355	28.0468	27.5473	16
Tb927.11.14210	conserved protein	1.39218	0.477347	0.0507219	1.2948	1.23774	0.307713	0.217658	0.662225	GO:0004198;GO:0005622;GO:0006508	calcium-dependent cysteine-type endopeptidase activity;intracellular;proteolysis	-	-	-	199600000	184670000			2	255160000	270730000	276570000					3	194580000	267830000	334330000	3	308110000	327370000	350680000	3	27.5725	27.4604	26.6679	26.131	27.9268	28.0123	28.0431	27.5358	27.9967	28.3167	28.1989	28.2863	28.3856	17
Tb927.8.4400;REV__Tb927.9.5620	Outer dynein arm docking complex protein 1, putative	1.24611	0.317433	0.0511961	1.29076	1.31881	0.399233	0.0425997	1.37059	GO:0005930	axoneme	-	-	-	1359100000	1226200000	1368300000	1341700000	4	1360200000	1826000000	1762700000					3	1570000000	1264500000	1642200000	3	1779500000	2115000000	2009400000	3	30.34	30.1915	30.3497	30.3214	30.3412	30.766	30.7151	30.5481	30.2359	30.613	30.7288	30.978	30.9041	30
Tb927.8.7380;Tb927.4.5050	dihydrolipoamide dehydrogenase, pseudogene, putative;dihydrolipoamide dehydrogenase, point mutation	1.79138	0.84107	0.0512747	1.2901	1.79935	0.847479	0.0622692	1.20573	GO:0005737;GO:0005739;GO:0015036;GO:0016491;GO:0020023;GO:0045454;GO:0050660;GO:0055114	cell redox homeostasis;cytoplasm;disulfide oxidoreductase activity;flavin adenine dinucleotide binding;kinetoplast;mitochondrion;oxidation-reduction process;oxidoreductase activity	-	1	-	150360000	166800000			2	269220000	340760000	242250000					3		90074000	86167000	2	156390000	158990000	160300000	3	27.1638	27.3135	26.8662	25.3537	28.0042	28.3442	27.8519	24.7702	26.4246	26.3606	27.2206	27.2444	27.2562	8
Tb927.3.3330	heat shock protein 20, putative	1.47054	0.556342	0.0513104	1.28979	1.49355	0.578748	0.0363193	1.43986	GO:0005515;GO:0005737;GO:0005739;GO:0097014	ciliary cytoplasm;cytoplasm;mitochondrion;protein binding	-	1	-	1138900000	1184500000	883710000	956360000	4	1223000000	1391500000	1977400000					3	1119200000	1119900000	971300000	3	1272300000	1622300000	1900300000	3	30.085	30.1416	29.719	29.833	30.1878	30.374	30.881	30.0598	30.0607	29.8553	30.2448	30.5954	30.8236	11
Tb927.11.8440.1;Tb927.11.8440.2		0.813256	-0.298219	0.0514822	1.28834	0.923052	-0.115517	0.373759	0.427408			-	-	-	3410900000	3634700000	3883600000	3665800000	4	2992300000	2483500000	3426300000					3	3766900000	3727400000	3488400000	3	3961100000	3116400000	3060100000	3	31.6675	31.7592	31.8547	31.7715	31.4786	31.2097	31.674	31.8107	31.7955	31.6999	31.8833	31.5372	31.5109	16
Tb927.3.1920;Tb927.10.12950	Basal body protein;General negative regulator of transcription subunit 5	0.579545	-0.787006	0.0515527	1.28775	0.580901	-0.783635	0.00145024	2.83856	GO:0005634;GO:0005737;GO:0006355;GO:0010494;GO:0010608;GO:0036064	ciliary basal body;cytoplasm;cytoplasmic stress granule;nucleus;posttranscriptional regulation of gene expression;regulation of transcription, DNA-templated	-	-	-	548580000	461660000	586500000	982270000	4	417530000	336600000	366860000					3	653430000	597220000	622870000	3	398510000	319490000	370330000	3	29.0311	28.7823	29.1276	29.8715	28.6373	28.3265	28.4507	29.2835	29.1537	29.2144	28.57	28.2512	28.4642	20
Tb927.10.5990;Tb11.v5.0193.1	Centrosomal protein of 57 kDa, putative	1.72498	0.78658	0.051615	1.28722	1.37944	0.46408	0.204584	0.689128	GO:0010608;GO:0035869;GO:0036064	ciliary basal body;ciliary transition zone;posttranscriptional regulation of gene expression	-	-	-	116970000	110820000			2	169120000	179040000	241240000					3	111990000		124000000	2	172690000	196050000	119560000	3	26.8016	26.7236	27.3034	26.1513	27.3335	27.4157	27.8459	26.7388	24.5427	26.8858	27.3636	27.5466	26.8332	11
Tb927.9.6090;Tb11.v5.0854.1	PTP1-interacting protein, 39 kDa	2.53959	1.34459	0.0519154	1.2847	2.34203	1.22776	0.00158774	2.79922	GO:0004724;GO:0005515;GO:0005739;GO:0005829;GO:0006470;GO:0020015	cytosol;glycosome;magnesium-dependent protein serine/threonine phosphatase activity;mitochondrion;protein binding;protein dephosphorylation	1	1	-	504790000	640410000			2	1355500000	1625800000	1381200000		150+			3	535380000	589400000	517300000	3	1039600000	1336300000	1469900000	3	28.9111	29.2544	25.6118	25.3029	30.3362	30.5985	30.3633	28.996	29.1347	28.9464	29.9534	30.3156	30.4531	15
Tb927.9.8410	chaperone protein DnaJ, putative	1.24744	0.318975	0.0520996	1.28317	1.14564	0.196153	0.157082	0.803874	GO:0005739;GO:0006457;GO:0031072;GO:0051082	heat shock protein binding;mitochondrion;protein folding;unfolded protein binding	-	1	-	953920000	746730000	988350000	840820000	4	995340000	1104600000	1202500000					3	1074100000	845260000	1039600000	3	1063000000	1160900000	1166000000	3	29.8293	29.476	29.8804	29.6472	29.8906	30.0409	30.1634	30.0005	29.6548	29.9534	29.9855	30.1126	30.1189	20
Tb927.3.4630	UDP-glucose:glycoprotein glucosyltransferase, putative	1.35064	0.433639	0.0523336	1.28122	1.06634	0.0926698	0.259357	0.586101	GO:0003980;GO:0005783;GO:0006486;GO:0016757	endoplasmic reticulum;protein glycosylation;transferase activity, transferring glycosyl groups;UDP-glucose:glycoprotein glucosyltransferase activity	-	-	-	1433700000	1408100000	1177000000	980720000	4	1462500000	1740100000	1861800000					3	1401700000	1462300000	1608300000	3	1570900000	1676000000	1522100000	3	30.4171	30.3911	30.1325	29.8693	30.4458	30.6965	30.7941	30.3845	30.4456	30.5829	30.5489	30.6424	30.5034	32
Tb927.3.780	proteasome alpha 7 subunit	0.700221	-0.514118	0.0526031	1.27899	0.811368	-0.301572	0.0703793	1.15256	GO:0004175;GO:0004298;GO:0005654;GO:0005737;GO:0005839;GO:0006511;GO:0019538;GO:0019773;GO:0051603	cytoplasm;endopeptidase activity;nucleoplasm;proteasome core complex;proteasome core complex, alpha-subunit complex;protein metabolic process;proteolysis involved in cellular protein catabolic process;threonine-type endopeptidase activity;ubiquitin-dependent protein catabolic process	-	-	-	1033500000	1166400000	1374400000	1328000000	4	849810000	643510000	1081200000					3	1385300000	1306600000	1201500000	3	1213200000	938280000	1007500000	3	29.9449	30.1194	30.3562	30.3066	29.6626	29.2614	30.01	30.3676	30.2832	30.1622	30.1762	29.8054	29.9081	11
Tb927.7.190;REV__Tb927.11.9530	thimet oligopeptidase, putative	0.766427	-0.38378	0.0526677	1.27846	0.772894	-0.371658	0.00128845	2.88993	GO:0004222;GO:0006508;GO:0035556	intracellular signal transduction;metalloendopeptidase activity;proteolysis	-	-	-	714290000	766830000	849710000	578950000	4	542150000	526650000	603800000					3	798820000	825280000	832330000	3	662450000	637460000	598650000	3	29.4119	29.5143	29.6624	29.1089	29.0141	28.9723	29.1695	29.5733	29.6203	29.6326	29.3032	29.2478	29.1571	24
Tb927.10.8780	AAA domain containing protein, putative	1.82602	0.8687	0.0528046	1.27733	1.28209	0.358498	0.0118837	1.92505			-	-	-	716860000	698750000	393670000	301850000	4	913960000	1114800000	862460000					3	807320000	720520000	694110000	3	929920000	1014000000	904820000	3	29.4171	29.3802	28.5524	28.1693	29.7676	30.0541	29.6839	29.5886	29.4245	29.3706	29.7925	29.9174	29.7531	26
Tb927.11.1450	2-oxoglutarate dehydrogenase E1 component, putative	2.05775	1.04107	0.0529302	1.2763	1.22298	0.290396	0.245809	0.609402	GO:0004591;GO:0005737;GO:0005739;GO:0005929;GO:0006099;GO:0006554;GO:0006568;GO:0008152;GO:0016624;GO:0030976;GO:0036064;GO:0045252;GO:0055114	ciliary basal body;cilium;cytoplasm;lysine catabolic process;metabolic process;mitochondrion;oxidation-reduction process;oxidoreductase activity, acting on the aldehyde or oxo group of donors, disulfide as acceptor;oxoglutarate dehydrogenase (succinyl-transferring) activity;oxoglutarate dehydrogenase complex;thiamine pyrophosphate binding;tricarboxylic acid cycle;tryptophan metabolic process	-	1	1	3965100000	4192500000	2070200000	2275200000	4	3931100000	7304500000	8060400000					3	4146000000	4020500000	4341600000	3	3838700000	5596900000	5861500000	3	31.8847	31.9652	30.9471	31.0833	31.8723	32.7661	32.9082	31.9491	31.9047	32.0156	31.838	32.382	32.4486	54
Tb927.7.7140	Vta1 like, putative	0.807263	-0.308889	0.0533183	1.27312	0.782253	-0.354293	0.241161	0.617693	GO:0010608	posttranscriptional regulation of gene expression	-	-	-	382310000	348780000	337430000	386850000	4	263250000	266920000	350980000					3	455410000	639450000	392460000	3	323920000	418150000	421390000	3	28.5102	28.3777	28.33	28.5272	27.9719	27.9918	28.3868	28.7626	29.2523	28.548	28.2711	28.6394	28.6506	7
Tb927.11.8160	dynein heavy chain, putative	1.6973	0.76324	0.0537143	1.26991	1.32556	0.406601	0.00214281	2.66902	GO:0003777;GO:0005929;GO:0005930;GO:0007018;GO:0030286	axoneme;cilium;dynein complex;microtubule motor activity;microtubule-based movement	-	-	-	1386600000	1308000000	633530000	761820000	4	1786200000	1791600000	1628600000					3	1295100000	1206600000	1323100000	3	1788300000	1636600000	1645100000	3	30.3689	30.2847	29.2388	29.5049	30.7342	30.7386	30.601	30.2704	30.1683	30.3013	30.7359	30.6081	30.6155	73
ISG64/65L_Sig_05_1;ISG64/65L_Sig_05_8;ISG64/65L_Sig_05_5		0.503284	-0.990554	0.0537632	1.26951	0.394335	-1.3425	0.000712004	3.14752			-	-	-	1223000000	1041000000	642920000	559060000	4	487250000	303070000	517960000		50-			3	1583800000	1156900000	1332000000	3	502170000	571390000	532450000	3	30.1878	29.9553	29.2601	29.0584	28.8601	28.1751	28.9483	30.5607	30.1076	30.3109	28.9036	29.0899	28.9881	21
Tb927.6.2340;Tb927.6.2280	prefoldin subunit, putative;prefoldin subunit, putative	0.498658	-1.00388	0.0540281	1.26738	0.873954	-0.194371	0.373928	0.427212	GO:0006457;GO:0016272;GO:0051082	prefoldin complex;protein folding;unfolded protein binding	-	-	-	326840000	297660000	580950000	656750000	4	180950000	229210000	286290000					3	375780000	416630000	539560000	3	442260000	368420000	353400000	3	28.284	28.1491	29.1138	29.2908	27.431	27.7721	28.0929	28.4853	28.6342	29.0072	28.7203	28.4568	28.3967	6
Tb927.7.3980	tc40 antigen-like	0.834846	-0.260418	0.0541119	1.26671	0.912587	-0.131966	0.202722	0.6931	GO:0003729;GO:0005737;GO:0020022;GO:0051286	acidocalcisome;cell tip;cytoplasm;mRNA binding	-	-	-	1426700000	1441400000	1488000000	1638300000	4	1069200000	1355000000	1329100000					3	1642700000	1471000000	1496600000	3	1463200000	1265000000	1479100000	3	30.41	30.4248	30.4707	30.6096	29.9939	30.3356	30.3078	30.6134	30.4541	30.479	30.4465	30.2365	30.4621	27
Tb927.3.4670	cdc2-related kinase 10, putative	1.55264	0.634721	0.054399	1.26441	1.34457	0.427149	0.0166009	1.77987	GO:0000278;GO:0004672;GO:0005524;GO:0006468;GO:0016772	ATP binding;mitotic cell cycle;protein kinase activity;protein phosphorylation;transferase activity, transferring phosphorus-containing groups	-	-	-	168610000	166450000			2	238650000	275180000	266510000					3	151770000	159850000	154550000	3	181170000	230870000	214760000	3	27.3291	27.3105	25.5383	25.5664	27.8303	28.0358	27.9896	27.1773	27.2521	27.2035	27.4328	27.7825	27.6782	9
Tb927.10.10610	protein tyrosine phosphatase, putative	0.551333	-0.859005	0.0547261	1.26181	0.6834	-0.549197	0.140439	0.852511	GO:0004725;GO:0005743;GO:0016020;GO:0020015	glycosome;membrane;mitochondrial inner membrane;protein tyrosine phosphatase activity	1	-	-	448200000	407410000	845290000	703020000	4	271600000	382590000	339830000					3	348900000	562460000	548180000	3	276740000	426050000	294660000	3	28.7396	28.6019	29.6549	29.389	28.0169	28.5112	28.3402	28.3782	29.0672	29.0301	28.044	28.6664	28.1345	6
Tb927.8.2620	SUMO-interacting motif-containing protein	1.60626	0.683706	0.054937	1.26013	1.34163	0.423989	0.0811842	1.09053			-	-	-	185840000	161920000			2	202000000	346700000	289190000					3	138680000	185110000	218870000	3	236320000	248730000	243000000	3	27.4695	27.2707	25.7566	26.6662	27.5898	28.3691	28.1074	27.0472	27.4638	27.7055	27.8162	27.89	27.8564	11
Tb927.10.7060	Nucleoporin NUP96	1.37108	0.455311	0.055136	1.25856	1.24986	0.321768	0.0707312	1.15039	GO:0005634;GO:0005643;GO:0005737;GO:0006810;GO:0044612	cytoplasm;nuclear pore;nuclear pore linkers;nucleus;transport	-	-	-	981670000	1125300000	728760000	947860000	4	1135700000	1512100000	1242900000					3	952390000	847790000	1085900000	3	1202600000	1082500000	1322100000	3	29.8707	30.0677	29.4409	29.8201	30.0809	30.4939	30.2111	29.827	29.6591	30.0162	30.1635	30.0117	30.3002	29
Tb927.7.3040	F-box and WD40 domain containing protein	0.793521	-0.33366	0.0552706	1.25751	0.726691	-0.460586	0.00628695	2.20156	GO:0005515;GO:0010494	cytoplasmic stress granule;protein binding	-	-	-	1053700000	794760000	750350000	855080000	4	715760000	666940000	672850000					3	1004200000	1084900000	1035900000	3	840870000	692970000	737070000	3	29.9728	29.5659	29.483	29.6715	29.4149	29.313	29.3257	29.9034	30.0149	29.9482	29.6473	29.3682	29.4572	16
Tb927.4.2450	protein disulfide isomerase 1	0.867256	-0.20547	0.055545	1.25536	0.91449	-0.128961	0.0184729	1.73346	GO:0004362;GO:0045454;GO:0055114	cell redox homeostasis;glutathione-disulfide reductase activity;oxidation-reduction process	-	-	-	7650000000	6448000000	7604300000	7865900000	4	6585100000	6502000000	6145300000					3	7214900000	7236200000	6784900000	3	6352200000	6567900000	6500000000	3	32.8328	32.5862	32.8242	32.873	32.6166	32.5982	32.5168	32.7483	32.7526	32.6597	32.5646	32.6128	32.5978	20
Tb927.1.2390;Tb927.1.2370;Tb927.1.2350;Tb927.1.2330;Tb11.v5.0469.1;Tb927.1.2410	beta tubulin;beta tubulin;beta tubulin;beta tubulin;beta tubulin, pseudogene	1.25709	0.330087	0.0555479	1.25533	1.09614	0.132432	0.143098	0.844366	GO:0000226;GO:0003924;GO:0005200;GO:0005525;GO:0005737;GO:0005874;GO:0006184;GO:0043234;GO:0051258	cytoplasm;GTP binding;GTPase activity;microtubule;microtubule cytoskeleton organization;obsolete GTP catabolic process;protein complex;protein polymerization;structural constituent of cytoskeleton	-	-	-	375900000000	385470000000	315430000000	289160000000	4	476320000000	412440000000	399090000000					3	359040000000	383440000000	335430000000	3	384140000000	377590000000	419810000000	3	38.4516	38.4878	38.1985	38.0731	38.7931	38.5854	38.5379	38.3854	38.4802	38.2872	38.4828	38.458	38.6109	41
Tb927.7.1120	trypanothione/tryparedoxin dependent peroxidase 1, cytosolic	0.680106	-0.556168	0.0556757	1.25433	0.931041	-0.103083	0.125405	0.901687	GO:0004602;GO:0005654;GO:0005737;GO:0006979;GO:0031981;GO:0055114;GO:0097014	ciliary cytoplasm;cytoplasm;glutathione peroxidase activity;nuclear lumen;nucleoplasm;oxidation-reduction process;response to oxidative stress	-	-	-	624510000	733110000	723680000	901450000	4	388700000	459370000	673370000					3	774990000	720760000	764010000	3	692070000	670280000	741580000	3	29.2181	29.4495	29.4308	29.7477	28.5341	28.7751	29.3268	29.5296	29.4249	29.509	29.3663	29.3202	29.466	14
Tb927.6.2490	succinate dehydrogenase subunit 7	1.62701	0.70222	0.055721	1.25398	1.21314	0.278745	0.231991	0.634529	GO:0005739;GO:0005749	mitochondrial respiratory chain complex II, succinate dehydrogenase complex (ubiquinone);mitochondrion	-	1	-	112110000	125070000			2	189900000	184490000	204450000					3	138560000		140600000	2	158420000	181100000	168470000	3	26.7403	26.8982	24.7363	25.8785	27.5007	27.459	27.6072	27.0459	25.045	27.067	27.2392	27.4322	27.3279	4
Tb927.11.14220	hypothetical protein, conserved	0.731987	-0.450109	0.0567256	1.24622	0.70167	-0.511134	0.10918	0.961858	GO:0003729;GO:0010608	mRNA binding;posttranscriptional regulation of gene expression	-	-	-	292870000	253070000	369520000	257930000	4	180930000	226520000	236730000					3	281790000	381820000	233150000	3	237060000	178810000	213360000	3	28.1257	27.915	28.4611	27.9424	27.4309	27.7551	27.8187	28.07	28.5083	27.7967	27.8207	27.4139	27.6687	8
Tb927.10.13710	Activator of Hsp90 ATPase, N-terminal/Activator of Hsp90 ATPase homolog 1-like protein, putative	0.633342	-0.658943	0.0570189	1.24398	0.769083	-0.378788	0.0249467	1.60299	GO:0001671;GO:0005654;GO:0005737;GO:0006950;GO:0051087	ATPase activator activity;chaperone binding;cytoplasm;nucleoplasm;response to stress	-	-	-	873110000	852150000	1170700000	1456400000	4	847700000	563390000	656310000					3	1064800000	957670000	889230000	3	828470000	712780000	698090000	3	29.7016	29.6665	30.1247	30.4398	29.659	29.0696	29.2898	29.9879	29.835	29.728	29.6259	29.4089	29.3788	13
Tb927.11.16110	integrin alpha chain protein, putative	1.58611	0.665492	0.0570981	1.24338	1.29963	0.378105	0.0595304	1.22526	GO:0005737;GO:0005794;GO:0007160;GO:0008305;GO:0016021	cell-matrix adhesion;cytoplasm;Golgi apparatus;integral component of membrane;integrin complex	-	-	-	1122700000	1003400000	527140000	924320000	4	1390800000	1535500000	1329500000					3	1533500000	1414000000	1094100000	3	1697600000	1827400000	1727600000	3	30.0643	29.9023	28.9736	29.7838	30.3733	30.5161	30.3082	30.5142	30.3971	30.0271	30.6608	30.7671	30.6861	18
Tb927.11.5370	hypothetical protein, conserved	2.00696	1.00501	0.0574923	1.24039	1.64289	0.716237	0.014372	1.84248			-	-	-	309040000	296470000		401670000	3	606550000	756070000	658750000		150+			3	472730000	461240000	365580000	3	717220000	814820000	602980000	3	28.2032	28.1433	26.2657	28.5814	29.1761	29.4939	29.2952	28.8164	28.7809	28.4456	29.4178	29.6019	29.1675	10
Tb927.10.4470;Tb10.v4.0037	hypothetical protein, conserved;hypothetical protein, conserved	1.50455	0.589331	0.0575027	1.24031	0.823928	-0.27941	0.290505	0.536847	GO:0005488	binding	-	-	-	91286000	103470000			2	161600000	112610000	165320000					3	118470000	149690000	142410000	3	119380000	106140000		2	26.4439	26.6246	26.118	25.1565	27.2679	26.7468	27.3007	26.8199	27.1574	27.0855	26.831	26.6614	23.0351	4
Tb927.10.2470	Cleft lip and palate transmembrane protein 1 (CLPTM1), putative	0.722096	-0.469737	0.0578044	1.23804	0.860232	-0.217202	0.081848	1.08699			-	-	-	323510000	276120000	444720000	327360000	4	219500000	266240000	257140000					3	332800000	320060000	278400000	3	275790000	276520000	248790000	3	28.2692	28.0407	28.7283	28.2863	27.7096	27.9882	27.938	28.3101	28.2538	28.0526	28.039	28.0428	27.8904	7
Tb927.8.2000	cyclophilin, putative	0.837817	-0.255292	0.0578812	1.23746	0.995816	-0.00604821	0.977497	0.00988474	GO:0000413;GO:0003755;GO:0005515;GO:0005634;GO:0005730;GO:0006364;GO:0006457;GO:0019843	nucleolus;nucleus;peptidyl-prolyl cis-trans isomerase activity;protein binding;protein folding;protein peptidyl-prolyl isomerization;rRNA binding;rRNA processing	-	-	-	841130000	719240000	921290000	866850000	4	736280000	645570000	722230000					3	921270000	770950000	776990000	3	797750000	782540000	878590000	3	29.6478	29.4219	29.7791	29.6912	29.4557	29.266	29.4279	29.779	29.5221	29.5333	29.5714	29.5436	29.7106	15
Tb927.11.9610	eukaryotic translation initiation factor 3 subunit i	0.496237	-1.0109	0.0580647	1.23609	0.50045	-0.998703	0.00182136	2.73961	GO:0003743;GO:0005515;GO:0005737;GO:0005852;GO:0006446	cytoplasm;eukaryotic translation initiation factor 3 complex;protein binding;regulation of translational initiation;translation initiation factor activity	-	-	-	497480000	460840000	407840000	460910000	4	317520000		135810000					2	465800000	541250000	582520000	3	282850000	281920000	230730000	3	28.8901	28.7797	28.6034	28.7799	28.2423	24.7792	27.017	28.7951	29.0117	29.1177	28.0755	28.0707	27.7816	10
Tb927.5.3390	ADG1, pseudogene	1.92678	0.94619	0.0583582	1.2339	1.5739	0.65434	0.0223665	1.6504			-	-	-	207380000	249310000			2	242180000	404740000	672990000		150+			3	301310000	351430000	363560000	3	429630000	622160000	547760000	3	27.6277	27.8934	25.9132	26.2601	27.8515	28.5924	29.326	28.1667	28.3887	28.4376	28.6785	29.2127	29.029	6
Tb927.10.880	thymidine kinase	1.28653	0.363488	0.0587734	1.23082	1.21299	0.278566	0.188572	0.724522	GO:0004797;GO:0005524;GO:0005634;GO:0005739;GO:0005829;GO:0006220;GO:0010139;GO:0015949	ATP binding;cytosol;mitochondrion;nucleobase-containing small molecule interconversion;nucleus;pyrimidine deoxyribonucleotide salvage;pyrimidine nucleotide metabolic process;thymidine kinase activity	-	1	-	87709000	99953000			2	142440000	102070000	117640000					3	122150000	91647000		2	135950000	135640000	117410000	3	26.3862	26.5747	25.5726	25.6426	27.0858	26.605	26.8098	26.8641	26.4496	25.3382	27.0185	27.0152	26.807	7
Tb927.8.1540	hypothetical protein, conserved	1.51994	0.604015	0.0588727	1.23009	1.33247	0.414102	0.00797934	2.09803			-	-	-	350080000	357200000	505140000	237830000	4	530670000	597760000	524790000					3	483120000	470230000	438420000	3	667080000	626050000	561360000	3	28.3831	28.4122	28.9121	27.8254	28.9832	29.155	28.9672	28.8478	28.8088	28.7077	29.3133	29.2217	29.0644	18
Tb927.4.5380;Tb927.8.6940	Cilia- and flagella-associated protein 43;hypothetical protein, conserved	1.441	0.527072	0.0590976	1.22843	1.08087	0.112196	0.615637	0.210675	GO:0005515;GO:0005737;GO:0005930;GO:0007283;GO:0035082	axoneme;axoneme assembly;cytoplasm;protein binding;spermatogenesis	-	-	-	538800000	479070000	430420000	295700000	4	583700000	687580000	613540000					3	595130000	569830000	505950000	3	531220000	744850000	529970000	3	29.0052	28.8357	28.6812	28.1396	29.1207	29.357	29.1926	29.1486	29.086	28.9144	28.9847	29.4724	28.9813	23
Tb927.7.4390	threonine synthase, putative	1.93658	0.953515	0.0594253	1.22603	1.68165	0.749875	0.0942722	1.02562	GO:0004795;GO:0005737;GO:0009088;GO:0097014	ciliary cytoplasm;cytoplasm;threonine biosynthetic process;threonine synthase activity	-	-	-	347200000	383120000			2	552320000	773320000	795850000					3	500420000	221930000	430020000	3	555740000	657760000	724380000	3	28.3712	28.5132	26.7897	25.4896	29.0409	29.5265	29.5679	28.8986	27.7255	28.6798	29.0498	29.293	29.4322	20
Tb927.6.1080	hydroxyacylglutathione hydrolase, putative	1.15428	0.206991	0.0594828	1.22561	1.05214	0.0733295	0.379511	0.420776	GO:0020015	glycosome	1	-	-	1288000000	1259400000	1082400000	1121800000	4	1466200000	1286600000	1360700000					3	1462000000	1348800000	1339400000	3	1569800000	1437900000	1358900000	3	30.2625	30.2301	30.0116	30.0632	30.4494	30.2609	30.3417	30.4453	30.329	30.3189	30.5479	30.4213	30.3398	16
Tb927.3.4640	VIT family, putative	1.71406	0.777416	0.0598276	1.2231	1.46487	0.550768	0.092951	1.03175	GO:0005739;GO:0005741	mitochondrial outer membrane;mitochondrion	-	1	-	238190000	269960000	114230000	156380000	4	330010000	289660000	381460000					3	142520000	244250000	208650000	3	243870000	323840000	304500000	3	27.8275	28.0082	26.7674	27.2205	28.2979	28.1098	28.507	27.0866	27.8638	27.6365	27.8615	28.2707	28.1819	7
Tb927.10.1890	cysteine peptidase, Clan CA, family C2, putative	1.53041	0.613917	0.0603733	1.21916	1.16115	0.215554	0.167001	0.77728	GO:0004198;GO:0005622;GO:0005737;GO:0005930;GO:0006508	axoneme;calcium-dependent cysteine-type endopeptidase activity;cytoplasm;intracellular;proteolysis	-	-	-	577590000	610200000	311680000	401460000	4	769490000	739200000	673210000					3	585140000	534950000	495490000	3	709940000	612650000	553340000	3	29.1055	29.1847	28.2155	28.5807	29.5193	29.4614	29.3265	29.1242	28.9948	28.8843	29.4031	29.1905	29.0436	29
Tb927.4.2030	DNA/RNA-binding protein Alba 4	0.683405	-0.549188	0.0603801	1.21911	0.944566	-0.0822761	0.737905	0.131999	GO:0003676;GO:0003729;GO:0005730;GO:0005737;GO:0005929;GO:0010494;GO:0031981;GO:0034605;GO:0097014	cellular response to heat;ciliary cytoplasm;cilium;cytoplasm;cytoplasmic stress granule;mRNA binding;nuclear lumen;nucleic acid binding;nucleolus	-	-	-	1863900000	1591300000	2616300000	2559600000	4	1509600000	1346200000	1568100000					3	1678800000	1869500000	2471500000	3	1751300000	1758000000	2176800000	3	30.7957	30.5676	31.2849	31.2533	30.4915	30.3262	30.5464	30.6448	30.8	31.2027	30.7058	30.7113	31.0196	16
Tb927.4.1740	Component of motile flagella 41	1.34187	0.424249	0.0606804	1.21695	1.11482	0.156817	0.354797	0.45002	GO:0005509;GO:0005737;GO:0005930	axoneme;calcium ion binding;cytoplasm	-	-	-	341420000	312470000	260650000	228210000	4	417380000	327550000	405140000					3	361170000	297070000	273180000	3	392760000	330020000	315590000	3	28.347	28.2191	27.9575	27.7658	28.6368	28.2871	28.5938	28.4281	28.1462	28.0253	28.5491	28.298	28.2335	14
Tb927.9.11580	glycosomal membrane protein	1.39562	0.480902	0.0611909	1.21331	1.39162	0.476765	0.0285782	1.54396	GO:0005779;GO:0016559;GO:0020015;GO:0046860	glycosome;glycosome membrane;integral component of peroxisomal membrane;peroxisome fission	1	-	-	719310000	624780000	864960000	905770000	4	876520000	1095000000	1288800000					3	809630000	727770000	858570000	3	1115200000	1270200000	948880000	3	29.422	29.2188	29.6881	29.7546	29.7072	30.0283	30.2634	29.5927	29.4389	29.6774	30.0547	30.2424	29.8216	21
Tb927.5.2280	acetyltransferase, putative	1.4547	0.54072	0.0614174	1.21171	0.805996	-0.311155	0.169112	0.771825	GO:0008152;GO:0016746	metabolic process;transferase activity, transferring acyl groups	-	-	-		119900000	70985000		2	149760000	125140000	141620000					3	162550000	174160000	123900000	3	114810000	114720000	141720000	3	25.6419	26.8373	26.081	24.8462	27.1581	26.899	27.0774	27.2763	27.3758	26.8846	26.7747	26.7735	27.0785	3
Tb927.9.3630;Tb11.v5.0530.1	BSD domain containing protein, putative	0.73671	-0.440831	0.0618977	1.20833	0.843144	-0.246149	0.159076	0.798396			-	-	-	234080000	238830000	199430000	202070000	4	190780000	118370000	173990000					3	243540000	253020000	280650000	3	215730000	184460000	255110000	3	27.8024	27.8314	27.5713	27.5903	27.5073	26.8187	27.3744	27.8596	27.9147	28.0642	27.6847	27.4587	27.9265	10
Tb927.8.890;Tb927.3.5750	retrotransposon hot spot protein (RHS, pseudogene), putative;Ras-related protein Rab1A	0.720282	-0.473366	0.0620228	1.20745	0.768732	-0.379448	9.35845e-05	4.0288	GO:0003924;GO:0005525;GO:0005622;GO:0006184;GO:0006886;GO:0006913;GO:0007165;GO:0007264;GO:0010608;GO:0015031;GO:0016020;GO:0020016	ciliary pocket;GTP binding;GTPase activity;intracellular;intracellular protein transport;membrane;nucleocytoplasmic transport;obsolete GTP catabolic process;posttranscriptional regulation of gene expression;protein transport;signal transduction;small GTPase mediated signal transduction	-	-	-	10628000000	8751500000	8101800000	7707700000	4	5492900000	5344300000	8172300000					3	9823400000	10091000000	10152000000	3	7588700000	7908700000	7615600000	3	33.3072	33.0269	32.9156	32.8437	32.3549	32.3154	32.9281	33.1936	33.2323	33.241	32.8212	32.8808	32.8263	19
Tb927.8.4060;Tb927.8.4110	Flagellum adhesion protein 2, putative;Flagellum adhesion protein 3, putative	1.78512	0.83602	0.06226	1.20579	1.56165	0.643073	0.0221817	1.65401	GO:0016021;GO:0020016;GO:0031514	ciliary pocket;integral component of membrane;motile cilium	-	-	-	687850000	625340000			2	1234400000	1276400000	1005500000		150+			3	638910000	855150000	665160000	3	1294600000	1105600000	971750000	3	29.3575	29.2201	26.6971	26.7223	30.2012	30.2494	29.9053	29.251	29.6716	29.3091	30.2699	30.0422	29.856	17
Tb927.7.2980;Tb927.7.3020	Nitroreductase family, putative;Nitroreductase family, putative	0.755788	-0.403947	0.0622861	1.20561	0.942212	-0.0858759	0.604421	0.218661	GO:0005737;GO:0010608;GO:0016491;GO:0097014	ciliary cytoplasm;cytoplasm;oxidoreductase activity;posttranscriptional regulation of gene expression	-	-	-	4654600000	4431900000	3655300000	4126600000	4	3162100000	2515900000	3883700000					3	4537600000	4521800000	3962400000	3	5093600000	3390700000	3785000000	3	32.116	32.0453	31.7673	31.9423	31.5582	31.2284	31.8548	32.0793	32.0742	31.8837	32.246	31.6589	31.8176	17
Tb927.3.930	dynein heavy chain, putative	1.17168	0.228573	0.062485	1.20422	1.08478	0.117402	0.082832	1.0818	GO:0003777;GO:0005929;GO:0005930;GO:0007018;GO:0030286	axoneme;cilium;dynein complex;microtubule motor activity;microtubule-based movement	-	-	-	14407000000	13772000000	12677000000	14116000000	4	14193000000	17862000000	16252000000					3	15184000000	14535000000	15386000000	3	15407000000	17118000000	16404000000	3	33.7461	33.681	33.5615	33.7166	33.7245	34.0562	33.9199	33.8218	33.7588	33.8409	33.8429	33.9948	33.9333	219
Tb927.11.880	cyclophilin a	0.701254	-0.511991	0.0627773	1.2022	0.939395	-0.0901968	0.480935	0.317914	GO:0000413;GO:0003755;GO:0005737;GO:0005829;GO:0005929;GO:0006457;GO:0031981;GO:0097014	ciliary cytoplasm;cilium;cytoplasm;cytosol;nuclear lumen;peptidyl-prolyl cis-trans isomerase activity;protein folding;protein peptidyl-prolyl isomerization	-	-	-	28805000000	31084000000	36924000000	36569000000	4	22132000000	17223000000	30796000000					3	29623000000	34275000000	30846000000	3	28128000000	26809000000	34065000000	3	34.7456	34.8555	35.1038	35.0899	34.3654	34.0036	34.842	34.786	34.9964	34.8444	34.7113	34.642	34.9876	15
Tb927.10.15850;Tb11.v5.0427.1;REV__Tb927.10.9140	Peroxisome biogenesis factor 12	1.30923	0.388723	0.0632428	1.19899	1.10737	0.147132	0.122765	0.910924	GO:0005737;GO:0016021;GO:0020015;GO:0046860	cytoplasm;glycosome;glycosome membrane;integral component of membrane	1	-	-	328190000	340650000	282600000	376970000	4	353470000	499280000	451650000					3	383820000	324540000	358460000	3	410820000	384030000	386510000	3	28.29	28.3437	28.0742	28.4899	28.397	28.8953	28.7506	28.5159	28.2738	28.4172	28.6139	28.5166	28.5259	9
Tb927.5.1210	short-chain dehydrogenase, putative	1.36781	0.451871	0.0632537	1.19891	1.19331	0.254968	0.0505435	1.29633	GO:0005743;GO:0008152;GO:0016491;GO:0020015	glycosome;metabolic process;mitochondrial inner membrane;oxidoreductase activity	1	-	-	24606000000	22457000000	15877000000	16180000000	4	24554000000	27975000000	28637000000					3	25026000000	20659000000	21544000000	3	25628000000	26375000000	28222000000	3	34.5183	34.3864	33.8862	33.9135	34.5152	34.7034	34.7372	34.5427	34.2661	34.3266	34.577	34.6185	34.7161	24
Tb927.11.15000	survival of motor neuron (SMN)-like protein	1.14363	0.193625	0.0632849	1.1987	1.84059	0.88017	0.402987	0.394709	GO:0005515;GO:0005634;GO:0005654;GO:0008380;GO:0010608	nucleoplasm;nucleus;posttranscriptional regulation of gene expression;protein binding;RNA splicing	-	-	-	79742000	69058000	73516000	78286000	4	93769000	79345000	84720000					3	83578000	78810000		2		141620000	157270000	2	26.2488	26.0413	26.1316	26.2223	26.4826	26.2416	26.3362	26.3166	26.2319	25.1945	25.381	27.0774	27.2287	2
Tb927.5.3560	vesicle-associated membrane protein, putative	0.786487	-0.346505	0.0634011	1.1979	1.02494	0.0355409	0.559414	0.252266	GO:0006810;GO:0016021;GO:0016192	integral component of membrane;transport;vesicle-mediated transport	-	-	-	902380000	948080000	999040000	991700000	4	752810000	597190000	915790000					3	827770000	890400000	867130000	3	892490000	831760000	925530000	3	29.7492	29.8204	29.896	29.8853	29.4877	29.1536	29.7704	29.6247	29.7299	29.6917	29.7333	29.6316	29.7857	11
Tb927.11.3280	Kinesin-13 5, putative	1.53318	0.616528	0.0634578	1.19751	1.35333	0.436512	0.0118324	1.92693	GO:0003774;GO:0003777;GO:0005515;GO:0005524;GO:0005623;GO:0005875;GO:0007018;GO:0008017;GO:0036064;GO:0051286	ATP binding;cell;cell tip;ciliary basal body;microtubule associated complex;microtubule binding;microtubule motor activity;microtubule-based movement;motor activity;protein binding	-	-	-	634190000	520820000	415190000	336590000	4	617360000	891180000	684050000					3	740270000	671370000	630990000	3	845320000	1007600000	911430000	3	29.2403	28.9562	28.6292	28.3264	29.2015	29.7311	29.3495	29.4635	29.3225	29.233	29.6549	29.9083	29.7636	19
Tb927.9.10920	kinetoplastid kinetochore protein 3	1.70554	0.770232	0.0636552	1.19617	1.58647	0.665821	0.00238177	2.6231	GO:0000776;GO:0004672;GO:0004674;GO:0005524;GO:0005634;GO:0006468;GO:0007059;GO:0008283;GO:0016772;GO:0046872	ATP binding;cell proliferation;chromosome segregation;kinetochore;metal ion binding;nucleus;protein kinase activity;protein phosphorylation;protein serine/threonine kinase activity;transferase activity, transferring phosphorus-containing groups	-	-	-	327690000	358140000			2	520420000	603060000	631090000		150+			3	339700000	417400000	405090000	3	597600000	641640000	604540000	3	28.2878	28.4159	26.6512	25.7028	28.9551	29.1677	29.2333	28.3397	28.6369	28.5937	29.1546	29.2572	29.1713	18
Tb927.5.2530	RNA cytidine acetyltransferase	0.877125	-0.189145	0.0637335	1.19563	0.9028	-0.147522	0.0447594	1.34912	GO:0005634;GO:0005730;GO:0008080	N-acetyltransferase activity;nucleolus;nucleus	-	-	-	1034100000	908930000	1040800000	1127600000	4	876050000	912140000	916490000					3	980800000	1088600000	1074000000	3	933910000	970160000	933790000	3	29.9457	29.7596	29.955	30.0706	29.7064	29.7647	29.7715	29.8694	30.0198	30.0003	29.7987	29.8536	29.7985	31
Tb927.10.13960	paralyzed flagella protein 20	1.36643	0.450413	0.0639519	1.19415	1.14693	0.197777	0.118046	0.927949	GO:0005515;GO:0005737;GO:0005930;GO:0007018;GO:0060285;GO:0060294	axoneme;cilium movement involved in cell motility;cilium-dependent cell motility;cytoplasm;microtubule-based movement;protein binding	-	-	-	175020000	197210000			2	281400000	242980000	238560000					3	215360000	226280000	212960000	3	239330000	282730000	228720000	3	27.3829	27.5552	25.9501	26.2926	28.068	27.8563	27.8298	27.6822	27.7535	27.666	27.8344	28.0749	27.769	12
Tb927.5.2380	hydrolase, alpha/beta fold family, putative	1.29286	0.370566	0.064046	1.19351	1.08651	0.119697	0.342812	0.464944	GO:0005739;GO:0005741	mitochondrial outer membrane;mitochondrion	-	1	-	180650000	197210000			2	204960000	266890000	260930000					3	194260000	195410000	194680000	3	185080000	237680000	212140000	3	27.4286	27.5552	26.5407	26.375	27.6108	27.9917	27.9591	27.5334	27.5419	27.5365	27.4636	27.8244	27.6604	9
[truncated: 1,213 more rows]
[truncated: 54 more columns]

## Sheet: Known SUR interactors
Protein IDs	Majority protein IDs	[Product Description]	[go_id]	[GO Term Name]	LFQ intensity 65UE_1s_1	LFQ intensity 65UE_1s_3	LFQ intensity 75UE_1s_1	LFQ intensity 75UE_1s_2	Replicas with positive identification WT	LFQ intensity 65UE_SUR43_1s_1	LFQ intensity 65UE_SUR43_1s_2	LFQ intensity 65UE_SUR43_1s_3	Replicas with positive identification WT_Sur	Ratio WT_Sur to WT	T-test p-value WT_WT_sur43	LFQ intensity 75c4_1s_1	LFQ intensity 75c4_1s_2	LFQ intensity 75c4_1s_3	Replicas with positive identification ISG75	Ratio ISG75c4 to WT	T-test p-value WT_ISG75c4	LFQ intensity 75c4_SUR96_1s_1	LFQ intensity 75c4_SUR96_1s_2	LFQ intensity 75c4_SUR96_1s_3	Replicas with positive identification ISG75_Sur	Ratio ISG75c4_Sur to ISG75c4	T-test p-value ISG75c4_ISG75c4_sur96	Log2(x) LFQ intensity 65UE_1s_1	Log2(x) LFQ intensity 65UE_1s_3	Log2(x) LFQ intensity 75UE_1s_1	Log2(x) LFQ intensity 75UE_1s_2	Log2(x) LFQ intensity 65UE_SUR43_1s_1	Log2(x) LFQ intensity 65UE_SUR43_1s_2	Log2(x) LFQ intensity 65UE_SUR43_1s_3	Log2(x) LFQ intensity 75c4_1s_1	Log2(x) LFQ intensity 75c4_1s_2	Log2(x) LFQ intensity 75c4_1s_3	Log2(x) LFQ intensity 75c4_SUR96_1s_1	Log2(x) LFQ intensity 75c4_SUR96_1s_2	Log2(x) LFQ intensity 75c4_SUR96_1s_3	Only identified by site	Reverse	Potential contami-t	Peptides	Razor + unique peptides	Unique peptides	Sequence coverage [%]	Unique + razor sequence coverage [%]	Unique sequence coverage [%]
[truncated: 36 more rows]
[truncated: 49 more columns]
